# Supplementary material for: Community dynamics of microbial eukaryotes in intertidal mudflats in the hypertidal Bay of Fundy
Source: ISME Commun. 2023 Mar 14;3:21. doi: 10.1038/s43705-023-00226-8 (PMC10014957; doi:10.1038/s43705-023-00226-8)
Supplement: Supplementary file 2 — Table S3 [file 43705_2023_226_MOESM2_ESM.xlsx]

## Sheet: Table S3
Table S3. Relative abundance, prevalence, taxonomy, and trophic functional classification of protist ASVs for our survey of Bay of Fundy mudflats in 2019.
ASV-number	Nucleotide-sequence	Sequence-length	PR2-database-taxonomy	Confidence	Average-percent-relative-abundance	Cumulative-average-percent-relative-abundance	Prevalence-percent-of-samples	Taxomomic-group	Trophic-functional-group	Trophic-functional-subgroup
ASV0001	CAGTAGCGTATACCTATCTTGTTGCAGTTAAAAAGCTCGTAGCTGAAACTTGGGACTGAGCGGCAGGGTCTGCCGGGACGGTGTGTACCAGTCGCTCTTTCCTTCCTTCCGGTTTTTGCTTGCGTGCGGGACTTCACTGTTCCGCCGTGTAGCTCCGGATCTTTCACTGTGAATAAAGTAACGCGCTCTAAGCAGGCCTAATTATGCCTTGAATATTTCAGCATGGGATGATACAACAGGTCTTTGCGTCTATTTTGTTGGTTTCTAGAAGGCGAAGAAATGATTAATGGGAACAGTTAG	300	k__Eukaryota; s__Amoebozoa; d__Conosa; c__Variosea; o__Variosea_X; f__Mariager-Fjord-lineage; g__Mariager-Fjord-lineage_X; s__Mariager-Fjord-lineage_X_sp.	1	0.63437	0.63437	72.043	Amoebozoa	Consumer	Unknown consumer
ASV0002	CAGTAGCGTATACCGATCTTGTTGCAGTTAAAAAGCTCGTAGCTGAAACTTGGGACTGAGCGGCAGGGTCTGCCGGGACGGTGTGACCGGTCGCTCTTTCCTTCCTTCCGGGTTTTCTGTTTGCGGTTGGGGCTTCATTGCTTCGCCGCAGGCTCCGGATCTTTCACTGTGAATAAAGTAACGCGCTCTAAGCAGGCCTAATTATGCCTTGAATATTTCAGCATGGGATGATGAAACAGGTCTTTGCGTCTATTTTGTTGGTTTCTAGAAGGCGAAGAAATGATTAATGGGAACAGTTAG	300	k__Eukaryota; s__Amoebozoa; d__Conosa; c__Variosea; o__Variosea_X; f__Mariager-Fjord-lineage; g__Mariager-Fjord-lineage_X; s__Mariager-Fjord-lineage_X_sp.	1	0.00892927	0.643299	9.67742	Amoebozoa	Consumer	Unknown consumer
ASV0003	CAATAGCGTATATTAAAGTTGTTGCAGTTAAAAAGCTCGTAGTTGGATTTTAGAGTATTAAATTGTCGAAAGGAGAGCAATCTTCTTTTCTTTTTATTTTGGAGAATCGGTCTACCTTTGGATTAAATTTCTTTTTTTTCAAAGGTGTGTACTATTTTCCTTACTCTTCTTGTGGGTTTGGTTCAATCTGCCCTTAACTGGGTGGATTGTTTTTACCTCCCGCTCGTTTACTTTGAAAAAATTAGAGTGTTTAAAGCAGGCGTTTTCCGCCCTGAATACATTAGCATGGGATAATAGAAT	300	k__Eukaryota; s__Amoebozoa; d__Conosa; c__Variosea; o__Variosea_X; f__Mb5C-lineage; g__Mb5C-lineage_X; s__Mb5C-lineage_X_sp.	1	0.0013487	0.644648	4.30108	Amoebozoa	Consumer	Unknown consumer
ASV0004	CAATAGCGTATACTAAAGTTGTTGCAGTTAAAAAGCTCGTAGTTGGATTTTGGAACGATGGGAACCCGGTCTGCCGGAACGGTGTGTACTGGTTCCCGTCTTCTCTCCTTCCGGTTTGCTGCCGTCTTATCTTAAGTGATTGGGCGGTCTCGGCTCCGGATCGTTTACTTTGAAAAAATTAGAGTGTTTAAAGCAGGCCGCTATCATCGTGCCTTGAATATTGCAGCATGGAATAATGAAATAAGACTTTGCTCCTATTTCGTTGGTTTTCGGGAATCGCGAAGTAATGATTAATGGAGA	300	k__Eukaryota; s__Amoebozoa; d__Conosa; c__Variosea; o__Variosea_X; f__Variosea_XX; g__Variosea_XXX; s__Variosea_XXX_sp.	0.890036	0.00174521	0.646393	3.22581	Amoebozoa	Consumer	Unknown consumer
ASV0005	TAATAGCGTATATTAAAGTTGTTGCGGTTAAAAAGCTCGTAGTTGAATCTTGGCGCGGTTGGGGTCGGTCCGCCCACTGGGTGTGCACTGGCTCGGCCGTGCTCTCCTGTCAGATACGCGCCGGTGCACTTAACTGTGTGCCGGTCAGGCTTCGGCCGGCGTTCTGGCTCTTTTACTTTGAGTAAATTAGAGTGTTCAAAGCAGGCAAAATATCAGCCACTGAATACATTAGCATGGGATAATGGAATAGGACTTTGGTTCTATTTTGTTGGTTTCTAGGACCGAAGTAATGATTAATAG	300	k__Eukaryota; s__Amoebozoa; d__Lobosa; c__Discosea-Longamoebia; o__Dermamoebida; f__Dermamoebidae; g__Dermamoebidae_X; s__Dermamoebidae_X_sp.	1	0.00542611	0.651819	10.7527	Amoebozoa	Consumer	Omnivore
ASV0006	TAATAGCGTATATTAAAGTTGTTGCGGTTAAAAAGCTCGTAGTTGAATCTTGGCGCGGTTGGGGTCGGTCCGCCCACTGGGTGTGCACTGGCTCGGCCGTGCTCTCCTGTCAGATACGCGCCGGTGCACTTAACTGTGTGCCGGTCAGGCTTCGGCCGGCGTTCTGGCTCTTTTACTTTGAGTAAATTAGAGTGTTCAAAGCAGGCAAAACATCAGCCACTGAATACATTAGCATGGGATAATGGAATAGGACTTTGGTTCTATTTTGTTGGTTTCTAGGACCGAAGTAATGATTAATAG	300	k__Eukaryota; s__Amoebozoa; d__Lobosa; c__Discosea-Longamoebia; o__Dermamoebida; f__Dermamoebidae; g__Dermamoebidae_X; s__Dermamoebidae_X_sp.	1	0.0144713	0.666291	12.9032	Amoebozoa	Consumer	Omnivore
ASV0007	CAGAAGCGTATATTAATGTTGTTGCAGTTAAAACGCTCGTAGTTGGATCTTGGAGATGGACCAGAGATCTGTCCGCCTGAAGGCGAGTACGGACTCTTCCTCTCTGTATTTGGTAACACTGCATTGTGGACCTTAATTGGTTTCATGATGAGCCGGAGGGAAACCGAGGGCGAGGCAGGGCGTCGTGAGAGAGGGCGGGTTGCAAGACCTGTTTTCCGGCGTGCGTCAGGCAGCAGTTTACCTCATTTACTTTGAAAAAAATAGAGTGCTCAAAGCAGGCCTTGTGGCCATTGAATAATT	300	k__Eukaryota; s__Amoebozoa; d__Lobosa; c__Lobosa_X; o__Himatismenida; f__Parvamoebidae; g__Parvamoeba; s__Parvamoeba_monoura	0.999346	0.0067093	0.673	9.67742	Amoebozoa	Consumer	Bacterivore
ASV0008	CAGAAGCGTATATTAATGTTGTTGCAGTTAAAACGCTCGTAGTTGGATCTTGGAAGTAGGTTTAGAGCTCTGTCCGCCTGAAGGCGAGTACGGACTCTCCTCTTCTGTATTTGGTGATAACGCATCCTGGGCTTTAATTAGTTGTTGGATGAGGCAGAGTGTTTAATAGCACAAAACCGAGGGCGCGCGTTCCAGCAATGGGGCGCGAGGTCAGCGTTTCACCTCATTTACTTTGAAAAAAATAGAGTGCTCAAAGCAGACCTTAGGGTCATTGAATAATTCAGCATGGGATAATAGAAT	300	k__Eukaryota; s__Amoebozoa; d__Lobosa; c__Lobosa_X; o__Himatismenida; f__Parvamoebidae; g__Parvamoeba; s__Parvamoeba_monoura	0.999836	0.00365993	0.67666	6.45161	Amoebozoa	Consumer	Bacterivore
ASV0009	CAGAAGCGTATATTAATGTTGTTGCAGTTAAAACGCTCGTAGTTGGATCTTGGAAGTAGGTTAGAGCTCTGTCCGCCTGAAGGCGAGTACGGACTCTCCTCTTCTGTATTTGGTGATAACGCATCCTGGGCCTTAATTGGTTGTTGGATGAGGCGGAGTGTTTAATAGCACAAAACCGAGGGCGCGCGTGCGGTTCGTCCGGGCGTGTTGTCAGCGTTTCACCTCATTTACTTTGAAAAAAATAGAGTGCTCAAAGCAGACCTTAGGGTCATTGAATAATTCAGCATGGGATAATAGAAT	300	k__Eukaryota; s__Amoebozoa; d__Lobosa; c__Lobosa_X; o__Himatismenida; f__Parvamoebidae; g__Parvamoeba; s__Parvamoeba_monoura	0.999861	0.00439388	0.681054	8.60215	Amoebozoa	Consumer	Bacterivore
ASV0010	CAGAAGCGTATATTAATGTTGTTGCAGTTAAAACGCTCGTAGTTGGATCTTGGAAGTAGGTTTAGAGCTCTGTCCGCCTGAAGGCGAGTACGGACTCTCCTCTTCTGTATTTGGTGATAACGCATCCTGGGCTTTAATTAGTTGTTGGATGAGGCGGAGTGTTTAATAGCACAAAACCGAGGGCGCGCGTTCCAGCGATGGGGCGCGAGGTCAGCGTTTCACCTCATTTACTTTGAAAAAAATAGAGTGCTCAAAGCAGACCTTAGGGTCATTGAATAATTCAGCATGGGATAATAGAAT	300	k__Eukaryota; s__Amoebozoa; d__Lobosa; c__Lobosa_X; o__Himatismenida; f__Parvamoebidae; g__Parvamoeba; s__Parvamoeba_monoura	0.999818	0.00295675	0.68401	4.30108	Amoebozoa	Consumer	Bacterivore
ASV0011	CAGAAGCGTATATTAATGTTGTTGCAGTTAAAACGCTCGTAGTTGGATCTTGGAAGTAGGTTAGAGCTCTGTCCGCCTGAAGGCGAGTACGGACTCTCCTCTTCTGTATTTGGTGACAATGCATCAGGGGCCTTAATTGGTTGTTTGATGAGCTGGAGTCCTAATAAGACAAAGGCGAGGCCGCGCGCGTGTTAAAGCGTGTGGGGCAGCATTTCACCTCATTTACTTTGAAAAAAATAGAGTGCTCAAAGCAGACCTTAGGGTCATTGAATAATTCAGCATGGGATAATAGAATATGAG	300	k__Eukaryota; s__Amoebozoa; d__Lobosa; c__Lobosa_X; o__Himatismenida; f__Parvamoebidae; g__Parvamoeba; s__Parvamoeba_monoura	0.999862	0.00390347	0.687914	6.45161	Amoebozoa	Consumer	Bacterivore
ASV0012	CAGAAGCGTATATTAATGTTGTTGCAGTTAAAACGCTCGTAGTTGGATCTTGGAGGTAGGCAAGAGCTCTGTCCGCCTGAAGGCGAGTACGGACTCTCCTCCTCTGTATTTGGCAACAACGCACGCGGGCCCTTAATTGGGTGGCGCGTGAGCGGGAGGGTGTAAAAGCCCGAGCGCGAGGGGGGGCCGGGCGGCTTGCCGTAGCCGGTCAACCAGCGTTTTGCCTCATTTACTTTGAAAAAAATAGAGTGCTCAAAGCAGACCTTAGGGTCATTGAATAATTCAGCATGGGATAATAGA	300	k__Eukaryota; s__Amoebozoa; d__Lobosa; c__Lobosa_X; o__Himatismenida; f__Parvamoebidae; g__Parvamoeba; s__Parvamoeba_monoura	0.999857	0.00402826	0.691942	8.60215	Amoebozoa	Consumer	Bacterivore
ASV0013	CAGAAGCGTATATTAATGTTGTTGCAGTTAAAACGCTCGTAGTTGGATCTTGGAGGTTAGGTAAGAGCTCTGTCCGCCTGAAGGCGAGTACGGACTCTCCTCCTCTGTATTTGGTATTAACGCACGAGGGCCCTTAATTGTGGTGTTTCGTGAGCGGGAGGGTTTAATAGCCCGAGCGCGAGGGCGGCGAGCAGTGTGAAAGCACTGATCGAAGCCAGCGTTTTGCCTCATTTACTTTGAAAAAAATAGAGTGCTCAAAGCAGACCTTAGGGTCATTGAATAATTCAGCATGGGATAATA	300	k__Eukaryota; s__Amoebozoa; d__Lobosa; c__Lobosa_X; o__Himatismenida; f__Parvamoebidae; g__Parvamoeba; s__Parvamoeba_monoura	0.999901	0.00283369	0.694776	5.37634	Amoebozoa	Consumer	Bacterivore
ASV0014	CAGAAGCGTATATTAATGTTGTTGCAGTTAAAACGCTCGTAGTTGGATCTTGGAGGTTGGCTGAGCTCTGTCCGACTGAAGTCGAGTACGGACTCTCCTCCTCTGTATTTGGTGACAACACAGTGTGGGCCTTAATTGGTTTCTATGCTGAGGCTGAGGGTTAATAGCCCGAAGCTGAGGGTGCGCAGGCGGTTGCTTTGGTTGCGGTTTCGGCTGTGATTGGAGGCTGTTTGTGTGTCAGTGTTTCACCTCATTTACTTTGAAAAAAATAGAGTGCTCAACGCAGACCTTAGGGTCATT	300	k__Eukaryota; s__Amoebozoa; d__Lobosa; c__Lobosa_X; o__Himatismenida; f__Parvamoebidae; g__Parvamoeba; s__Parvamoeba_monoura	0.995279	0.0113098	0.706086	16.129	Amoebozoa	Consumer	Bacterivore
ASV0015	CAGAAGCGTATATTAATGTTGTTGCAGTTAAAACGCTCGTAGTTGGATCTTGGAGAAGGACTAGAGATCTGTCCGCCTGAAGGCGAGTACGGACTCTTCCTCTCTGTATTTAGTAACAATGCATTGTGGACCTTAATTGGTTTCATGATGAGCCGGAGGGAAACCGAGGGCGAGGTCGGGCGTCGTGAGAGTAGGCGGGTTGCAAGACCTGTTTGCCGGCGTGCGTCGGGCAGCATTTTACTTCATTTACTTTGAAAAAAATAGAGTGCTCAAAGCAGGCCTAGTGGCCATTGAATAATT	300	k__Eukaryota; s__Amoebozoa; d__Lobosa; c__Lobosa_X; o__Himatismenida; f__Parvamoebidae; g__Parvamoeba; s__Parvamoeba_monoura	0.998888	0.00269201	0.708778	3.22581	Amoebozoa	Consumer	Bacterivore
ASV0016	CAGAAGCGTATATTAATGTTGTTGCAGTTAAAACGCTCGTAGTTGGATCTTGGAGGTTGGCTGAGCTCTGTCCGACTGAAGTCGAGTACGGACTCTCCTCCTCTGTATTTGGTGACAACACAGTGTGGGCCTTAATTGGTTTCTATGCTGAGGCTGAGGGTTAATAGCCCGAAGCTGAGGGTGCGCAGGCGGTTGCTTTGGTTGCGGTTTCGGCTGTGATTAGAGGCCGTTTGTGTGTCAGTGTTTCACCTCATTTACTTTGAAAAAAATAGAGTGCTCAACGCAGACCTTAGGGTCATT	300	k__Eukaryota; s__Amoebozoa; d__Lobosa; c__Lobosa_X; o__Himatismenida; f__Parvamoebidae; g__Parvamoeba; s__Parvamoeba_monoura	0.995417	0.00252898	0.711307	5.37634	Amoebozoa	Consumer	Bacterivore
ASV0017	CAGAAGCGTATATTAATGTTGTTGCAGTTAAAACGCTCGTAGTTGGATCTTGGAGGTTAGGTAAGAGCTCTGTCCGCCTGAAGGCGAGTACGGACTCTCCTCCTCTGTATTTGGTATTAACGCACGAGGGCCCTTAATTGTGGTGTTTCGTGAGCGGGAGGGTTTAATAGCCCGAGCGCGAGGGCGGCGAGCAGTGTGAAAGCACTGAGCGAAGCCAGCGTTTTGCCTCATTTACTTTGAAAAAAATAGAGTGCTCAAAGCAGACCTTAGGGTCATTGAATAATTCAGCATGGGATAATA	300	k__Eukaryota; s__Amoebozoa; d__Lobosa; c__Lobosa_X; o__Himatismenida; f__Parvamoebidae; g__Parvamoeba; s__Parvamoeba_monoura	0.999878	0.00360049	0.714907	9.67742	Amoebozoa	Consumer	Bacterivore
ASV0018	CAGAAGCGTATATTAATGTTGTTGCAGTTAAAACGCTCGTAGTTGGATCTTGGAGAAGGGTTTGAGCTCTGTCCGCCTGAAGGCGAGTACGGACTCTCCCTCTCTGTATTTGGCAACAGGGTATGGCGGCTCTTAATTGAGCTTGTCATTCGGTGGAGGGCAACCGAAGCCGAGGTCAGGCGCCGGAGGCAGGCGTTCGGTGAAAGCTGGGCGTCGCTGCGGGGTCGGACGATTCTTTGCCTCATTTACTTTGAAAAAAATAGAGTGCTCAAAGCAGACCTTAGGGTCATTGAATAATTC	300	k__Eukaryota; s__Amoebozoa; d__Lobosa; c__Lobosa_X; o__Himatismenida; f__Parvamoebidae; g__Parvamoeba; s__Parvamoeba_monoura	0.999426	0.00229227	0.717199	4.30108	Amoebozoa	Consumer	Bacterivore
ASV0019	CAGAAGCGTATATTAATGTTGTTGCAGTTAAAACGCTCGTAGTTGGATCTTGGAGGTTTAGGTAAGAGCTCTGTCCGCCTGAAGGCGAGTACGGACTCTCCTCCTCTGTATTTGGTATTAACGCACGAGGGCCCTTAATTGTGGTGTTTCGTGAGCGGGAGGGTTTAATAGCCCGAGCGCGAGGGCGGCGAGCAGTGTGAAAGCACTGAGCGAAGCCAGCGTTTTGCCTCATTTACTTTGAAAAAAATAGAGTGCTCAAAGCAGACCTTAGGGTCATTGAATAATTCAGCATGGGATAAT	300	k__Eukaryota; s__Amoebozoa; d__Lobosa; c__Lobosa_X; o__Himatismenida; f__Parvamoebidae; g__Parvamoeba; s__Parvamoeba_monoura	0.999844	0.0300127	0.747212	32.2581	Amoebozoa	Consumer	Bacterivore
ASV0020	CAGAAGCGTATATTAATGTTGTTGCAGTTAAAACGCTCGTAGTTGGATCTTGGAGATGGATCAGAGATCTGTCCGCCTGAAGGCGAGTACGGACTCTTCCTCTCTGTATTTGGTAACACTGCATTGTGGACCTTAATTGGTTTCATGATGAGCCGGAGGGAAACCGAGGGCGAGGCAGGGCGTCGTGAGAGAGGGCGGGTTGCAAGACCTGTTTTCCGGCGTGCGTCAGGCAGCAGTTTACCTCATTTACTTTGAAAAAAATAGAGTGCTCAAAGCAGGCCTTGTGGCCATTGAATAATT	300	k__Eukaryota; s__Amoebozoa; d__Lobosa; c__Lobosa_X; o__Himatismenida; f__Parvamoebidae; g__Parvamoeba; s__Parvamoeba_monoura	0.999425	0.00568286	0.752895	7.52688	Amoebozoa	Consumer	Bacterivore
ASV0021	CACTAGCGTATATTAAAGCTGCTGCAGTTAAAACGCTCGTAGTTGTGGTTGCGCTGGGAGGGACGATTGTGTGCGAAAGCGCACGGTTGTCGCTCCTGGCTATGTTGTGGGATGATTGTTAATTCAATCATTCCTTATAAACCTTGAAGAAATATTAGCGCTAAAAACTGGACTTAGGTTCAAATTCTTTTTGCATGGGATTTTAGAATACGTGCGGGGGTTCGCCTCTGCAAATGACATTTGAGGAAGAAAGAGGTGGTTAATACTGTGACGTCAGAGGTGAAATTCTTGGATTGTCGC	300	k__Eukaryota; s__Amoebozoa; d__Lobosa; c__Lobosa_X; o__Himatismenida; f__Parvamoebidae; g__Parvamoeba; s__Parvamoeba_sp.	0.874324	0.0124744	0.765369	17.2043	Amoebozoa	Consumer	Bacterivore
ASV0022	CACAAGCGTATGTTAAAGCTGCTGCAGTTAAAACGCTCGTAGTTGTGGTTTCGTTGGTGTAAGGGTCTGTGTCTCAAAAAGATGCGGGTTCTTGTGCCAATTACAAACTAGTGTGCGTGTTAACTCACGCACACTTTGTAAACCTTGAAGAAATATTAACGCTCAAGATTTGACTTACGTCAAAGTTCTTTTTGCATGGGATTTTGAAATACGAGTGGCGGAGTAAAGTCCGTTGCTAATGACATTTGAGGATGAAAGAGGAAGTTAATATTTGCAAGTCAGAGGTGAAATTCTTGGATT	300	k__Eukaryota; s__Amoebozoa; d__Lobosa; c__Lobosa_X; o__Himatismenida; f__Parvamoebidae; g__Parvamoeba; s__Parvamoeba_sp.	1	0.00349441	0.768864	6.45161	Amoebozoa	Consumer	Bacterivore
ASV0023	CACAAGCGTATATTAAAGCTGCTGCAGTTAAAACGCTCGTAGTTGTGGTTTCGTCAGCTGGAAAGTCTGTGTCTCAAAAAGATGCGGGCTGTCCGGCTGATTACAATCTAGTGTGTGTGTTAACTCACACACACTAAGTAAACCTTGAAAAAATATTGTCGCTTAAATATGGACTTACGTCCAAGTTCTTTCTGCATGGGATTTTGAAATATGAGTGGTGGGGTAAGATCCGCTGCTAATGACATTTGAGGATGAAAGAGGAAGTTAATATTTGGACGTCAGAGGTGAAATTCTTGGATT	300	k__Eukaryota; s__Amoebozoa; d__Lobosa; c__Lobosa_X; o__Himatismenida; f__Parvamoebidae; g__Parvamoeba; s__Parvamoeba_sp.	0.929346	0.00558184	0.774446	8.60215	Amoebozoa	Consumer	Bacterivore
ASV0024	CACAAGCGTATATTAAAGCTGCTGCAGTTAAAACGCTCGTAGTTGTGGTTTCGTTAGCGAGAAGGCCTGTGTCTCAAAAAGATGCGGGTCGGCTGGCTAATTACAATCTAGTATGTGTGTTAACTCACACATACTAAGTAAACCTTGAAGAAATATTGGCGCTTAAAACTTGACTTAGGTCAAAGTTCTTTTTGCATGGGATTTTAGAATACGAGTGGTGGAGTAAAATCCGCCGCTAATGACATTTGAGGATGAAAGAGGAAGTTAATATTTGCGAGTCAGAGGTGAAATTCTTGGATT	300	k__Eukaryota; s__Amoebozoa; d__Lobosa; c__Lobosa_X; o__Himatismenida; f__Parvamoebidae; g__Parvamoeba; s__Parvamoeba_sp.	0.999999	0.0224964	0.796942	20.4301	Amoebozoa	Consumer	Bacterivore
ASV0025	CACTAGCGTATATTAAAGCTGCTGCAGTTAAAACGCTCGTAGTTGTGGTTTCGTTAGCGAGCGGGTGCGTGTCTCAAAAAGACGCGTGCCAGCTGGCTAATTACAAACGAGTGTGCGTGTTAAGTCACACACACTCAGTAAACCTTGAAAAAATATTGACGCTTAAAATTGGACTTAGGTCCAAGTTCTTTCTGCATGGGATTTTGGAATATGAGTGGTGGAGTAAAATCCGCCGCTAATGACATTTGAGGATGAAAGAGGAAGTTAATATTTAGCTGTCAGAGGTGAAATTCTTGGATT	300	k__Eukaryota; s__Amoebozoa; d__Lobosa; c__Lobosa_X; o__Himatismenida; f__Parvamoebidae; g__Parvamoeba; s__Parvamoeba_sp.	0.842783	0.00377436	0.800716	5.37634	Amoebozoa	Consumer	Bacterivore
ASV0026	CACTAGCGTATATTAAAGCTGCTGCAGTTAAAACGCTCGTAGTTGTGGTTGCGCTGGGAGGGAAGACTGTGCGCGAAAGCGCATGGTTTTCGCTCCTGGCTATGTTGTGGGATGATTGTTAATTCAATCATTCCTTATAAACCTTGAAGAAATATTAGCGCTAAAAACTGGTCTTAGGATCAAATTCTTTTTGCATGGGATTTTAGAATACGTGCGGGGGTTCGCCTCTGCAAATGACATTTGAGGAAGAAAGAGGTGGTTAATACTGTGACGTCAGAGGTGAAATTCTTGGATTGTCGC	300	k__Eukaryota; s__Amoebozoa; d__Lobosa; c__Lobosa_X; o__Himatismenida; f__Parvamoebidae; g__Parvamoeba; s__Parvamoeba_sp.	0.834829	0.00513483	0.805851	8.60215	Amoebozoa	Consumer	Bacterivore
ASV0027	CACAAGCGTATATTAAAGCTGCTGCAGTTAAAACGCTCGTAGTTGTGGTTTCGTCAGCTCGAAGGTGTGTGTCTCAAAAAGACGCGCGCCGTCTGGCTGATTACAACGTAGTGTGTGTGTTAACTCACACACACTAAGTAAACCTTGAAAAAATATTGTCGCTTAACAATGGACTTAGGTCCAAGTTCTTTCTGCATGGGATTTTGGAATACGAGTGGTGGGGTAAAAGCCGCCGCTAATGACATTTGAGGATGAAAGAGGAAGTTAATATTTGGCAGTCAGAGGTGAAATTCTTGGATT	300	k__Eukaryota; s__Amoebozoa; d__Lobosa; c__Lobosa_X; o__Himatismenida; f__Parvamoebidae; g__Parvamoeba; s__Parvamoeba_sp.	0.974328	0.00414286	0.809994	5.37634	Amoebozoa	Consumer	Bacterivore
ASV0028	CACAAGCGTATATTAAAGCTGCTGCAGTTAAAACGCTCGTAGTTGTGGTTTCGTTAGCGGGAAGGTCTGTGTCTCAAAAAGATGCGGGCCGTCCGGCTAATTACAATCTAGTGTGCCTGTTAACTCAGACACACTAAGTAAACCTTGAAGAAATATTGGCGCTTAAAACTTGACTTATGTCAAAGTTCTTTTTGCATGGGATTTTAGAATACGAGTGGTGGAGTAAGATCCGCTGCTAATGACATTTGAGGATGAAAGAGGAAGTTAATATTTGCACGTCAGAGGTGAAATTCTTGGATT	300	k__Eukaryota; s__Amoebozoa; d__Lobosa; c__Lobosa_X; o__Himatismenida; f__Parvamoebidae; g__Parvamoeba; s__Parvamoeba_sp.	0.999993	0.0107846	0.820779	6.45161	Amoebozoa	Consumer	Bacterivore
ASV0029	CACAAGCGTATATTAAAGCTGCTGCAGTTAAAACGCTCGTAGTTGTGGTTTCGTTGGCGGGAAGGTGCGTGTCTCAAAAAGACGCGCGCCGTCCGGCCAATTACAATCTAGTGTGTCTGTTAACTCAGACACACTAAGTAAACCTTGAAGAAATATTGGCGCTTAACACTTGACTTATGTCAAAGTTCTTTTTGCATGGGATTTTAGAATATGAGTGGTGGAGTAAAATCCGCTGCTAATGACATTTGAGGATGAAAGAGGAAGTTAATATTTGCACGTCAGAGGTGAAATTCTTGGATT	300	k__Eukaryota; s__Amoebozoa; d__Lobosa; c__Lobosa_X; o__Himatismenida; f__Parvamoebidae; g__Parvamoeba; s__Parvamoeba_sp.	0.999993	0.0815503	0.902329	61.2903	Amoebozoa	Consumer	Bacterivore
ASV0030	CACTAGCGTATGTTAAAGTTGCTGCAGTTAAAACGCTCGTAGTTGTGGTTATGCTGGGATGGAAGACTGCGCATGAAAATGCGCGGTTTTCTCTCCTGGCGATCCTTTGGAATGTTTGTTAATTCATTCATTCCTATTAAACCTTGAAGAAATATTATCGCTCAAAACTGGTCTTATGACCCAGTTCTTTTTGCATGGGATTTTGGAACACGAGGTGGGGGGGTAATGCCCCTCGCCTAATGACATTTGAGGAAGAAAGAGGCAGTCTGTACTGGAAGGCAAGAGGTGAAATTCTTTGAT	300	k__Eukaryota; s__Amoebozoa; d__Lobosa; c__Lobosa_X; o__Himatismenida; f__Parvamoebidae; g__Parvamoeba; s__Parvamoeba_sp.	0.866665	0.0170869	0.919416	16.129	Amoebozoa	Consumer	Bacterivore
ASV0031	CACAAGCGTATATTAAAGCTGCTGCAGTTAAAACGCTCGTAGTTGTGGTTTCGTTGGCAGGGAGGTCTGTGTCTCAAAAAGATGCGGGCCGCCCGGCCAATTACAATCTAGTGTGCCTGTTAACTCAGACACACTAAGTAAACCTTGAAGAAATATTGGCGCTTAACACTTGACTTATGTCAAAGTTCTTTTTGCATGGGATTTTAGAATATGAGTGGTGGAGTAAAATCCGCCGCTAATGACATTTGAGGATGAAAGAGGAAGTTAATATTTGCACGTCAGAGGTGAAATTCTTGGATT	300	k__Eukaryota; s__Amoebozoa; d__Lobosa; c__Lobosa_X; o__Himatismenida; f__Parvamoebidae; g__Parvamoeba; s__Parvamoeba_sp.	0.999996	0.0989184	1.01833	61.2903	Amoebozoa	Consumer	Bacterivore
ASV0032	CACTAGCGTATATTAAAGCTGCTGCAGTTAAAACGCTCGTAGTTGTGGTTTCGTTAGCGGGGAGGTCTGTGTCTCAAAAAGATGCGGGCCGTCCGGCTAATTACACTCTAGTATGCCTGTTAATTCAGACATACTAAGTAAACCTTGAAGAAATATTGGCGCTTAAAACTTGACTTAGGTCAAAGTTCTTTTTGCATGGGATTTTAGAATATGAGTGGTGGAGTAAGATCCGCTGCTAATGACATTTGAGGATGAAAGAGGAAGTTAATATTTGCACGTCAGAGGTGAAATTCTTGGATT	300	k__Eukaryota; s__Amoebozoa; d__Lobosa; c__Lobosa_X; o__Himatismenida; f__Parvamoebidae; g__Parvamoeba; s__Parvamoeba_sp.	0.999999	0.00402104	1.02236	5.37634	Amoebozoa	Consumer	Bacterivore
ASV0033	CAATAGCGTATATTAAAGTTGTTGCAGTTAAAAAGCTCGTAGTTGGATCTCGGGGTGTCGTGGATCTGGTCCGCCTCGATGGTGTGTACTGGTTCACGCGCTCTTTCCTACTGGATACCTGCCGCTGCTCTTAAGTGAGTGGCGGTCTGTGGCTCTCGGGTCCGGGTTCCAGTTCGTTTACTTTGAAAAAATTAGAGTGTTCAAAGCAGGCTTACGCTTGAATACATTAGCATGGGATAATGGAATAGGACTTTGGTTCTATTTTGTTGGTTTCTAGGACCGAAGTAATGATTAATAGGG	300	k__Eukaryota; s__Amoebozoa; d__Lobosa; c__Lobosa_X; o__Stygamoebida; f__Stygamoebida_X; g__Stygamoebida_XX; s__Stygamoebida_XX_sp.	0.999423	0.0015818	1.02394	2.15054	Amoebozoa	Consumer	Bacterivore
ASV0034	CATCAGTGTATATTAACGTTGTTGCGGTTAAAAAGCTCGTAGTTGGATTTCGGAGTGCGAAGGTCAAGGCCCGTCAATTGGCGTGGTCCGACAGTCGCCTCCTAGCTTAGGGTAACAGCCTCTCTTCCTTTACGGGTTGGGATGTGCCGTTCCCTATCGTTTACTTTGATAAAATCAGAGTGTTCAAAGCAGGCGTCACTTGCCTTGAATGTTGCCGCAAGGGATAATAGAATATGACTTCGGTCTTATTTTGTTGGTTTCTAGGGCTGAAGTAATGACTAATAGGGACAGTTGGGGGCG	300	k__Eukaryota; s__Amoebozoa; d__Lobosa; c__Tubulinea; o__Echinamoebida; f__Vermamoebidae; g__Hartmannella; s__Hartmannella_abertawensis	0.993465	0.03268	1.05662	30.1075	Amoebozoa	Consumer	Bacterivore
ASV0035	CATCAGTGTATATTAACGTTGTTGCGGTTAAAAAGCTCGTAGTCGGATTTCGGAGTGCGAAGGTCAAGACCCATCAAATTGGTGTGGTCCGACAGTCGCCTCCTAGCTTAGGGTAACAGCCTCTCTTCCTTTGCGGGTTGAGATGTGCCGTTCCCTATCTTTTACTTTGATAAAATCAGAGTGTTCAAAGCAGGCGTCACTTGCCTTGAATGTTGCCGCAAGGGATAATAGAATATGACTTCGGTCTTATTTTGTTGGTTTCTAGGGCTGAAGTAATGACTAATAGGGACAGTTGGGGGC	300	k__Eukaryota; s__Amoebozoa; d__Lobosa; c__Tubulinea; o__Echinamoebida; f__Vermamoebidae; g__Hartmannella; s__Hartmannella_abertawensis	0.99978	0.011639	1.06826	27.957	Amoebozoa	Consumer	Bacterivore
ASV0036	CATCAGTGTATATTAACGTTGTTGCGGTTAAAAAGCTCGTAGTTGGATTTCGGAGTGCGAAGGTCAAGACCCATCAAATTGGTGTGGTCCGACAGTCGCCTCCTAGCTTAGGGTAACAGCCTTTCTTCCTTTACGGGTTGAGATGTGCCGTTCCCTATCTTTTACTTTGATAAAATCAGAGTGTTCAAAGCAGGCGTCACTTGCCTTGAATGTTGCCGCAAGGGATAATAGAATATGACTTCGGTCTTATTTTGTTGGTTTCTAGGGCTGAAGTAATGACTAATAGGGACAGTTGGGGGC	300	k__Eukaryota; s__Amoebozoa; d__Lobosa; c__Tubulinea; o__Echinamoebida; f__Vermamoebidae; g__Hartmannella; s__Hartmannella_abertawensis	0.999992	0.0243261	1.09258	29.0323	Amoebozoa	Consumer	Bacterivore
ASV0037	CATCAGTGTATATTAACGTTGTTGCGGTTAAAAAGCTCGTAGTCGGATTTCGGAGCGAGAAGGTCAAGACCCGTCAAATTGGCGAGGTCCGACCGTCTCCTCCTAGCTTAGGGTAACAGCCCCTCTTCCTTTGCGGGTTGGGGTGTGCCGTTCCCTATCTTTTACTTTGATAAAATCAGAGTGTTCAAAGCAGGCGTCACTTGCCTTGAATGTTGCCGCAAGGGATAATAGAATATGACTTCGGTCTTATTTTGTTGGTTTCTAGGGCTGAAGTAATGATAAATAGGGACAGTTGGGGGC	300	k__Eukaryota; s__Amoebozoa; d__Lobosa; c__Tubulinea; o__Echinamoebida; f__Vermamoebidae; g__Hartmannella; s__Hartmannella_abertawensis	0.786313	0.00459512	1.09718	3.22581	Amoebozoa	Consumer	Bacterivore
ASV0038	CATCAGTGTATATTAACGTTGTTGCGGTTAAAAAGCTCGTAGTTGGATTTCGGAGTGCGAAGGTCAAGGCCCGTCAATTGGCGTGGTCCGACAGTCGCCTCCTAGCTTAGGGTAACAGCCTCTCTTCCTTTACGGGTTGGGATGTGCCGTTCCCTATCTTTTACTTTGATAAAATCAGAGTGTTCAAAGCAGGCGTCACTTGCCTTGAATGTTGCCGCAAGGGATAATAGAATATGACTTCGGTCTTATTTTGTTGGTTTCTAGGGCTGAAGTAATGACTAATAGGGACAGTTGGGGGCG	300	k__Eukaryota; s__Amoebozoa; d__Lobosa; c__Tubulinea; o__Echinamoebida; f__Vermamoebidae; g__Hartmannella; s__Hartmannella_abertawensis	0.998879	0.0130246	1.1102	4.30108	Amoebozoa	Consumer	Bacterivore
ASV0039	CATCAGTGTATATTAACGTTGTTGCGGTTAAAAAGCTCGTAGTCGGATTTCGGAGTGCGAAGGTCAAGACCCATCAAATTGGTGTGGTCCGACAGTCGCCTCCTAGCTTAGGGTAACAGCCTCTCTTCCTTTACGGGTTGAGATGTGCCGTTCCCTATCTTTTACTTTGATAAAATCAGAGTGTTCAAAGCAGGCGTCACTTGCCTTGAATGTTGCCGCAAGGGATAATAGAATATGACTTCGGTCTTATTTTGTTGGTTTCTAGGGCTGAAGTAATGACTAATAGGGACAGTTGGGGGC	300	k__Eukaryota; s__Amoebozoa; d__Lobosa; c__Tubulinea; o__Echinamoebida; f__Vermamoebidae; g__Hartmannella; s__Hartmannella_abertawensis	0.999951	0.0106603	1.12086	26.8817	Amoebozoa	Consumer	Bacterivore
ASV0040	CATCAGTGTATATTAACGTTGTTGCGGTTAAAAAGCTCGTAGTTGGATTTCGGAGTGCGAAGGACAAGGCCCGTCAATTGGCGTGGTCCGTCAGTCGCCTCCTAGCTTAGGGTAATAGCCTCTCTTCCTTTACGGGTTGGGATGTGCCGTTCCCTATCTTTTACTTTGATAAAATCAGAGTGTTCAAAGCAGGCGTCACTTGCCTTGAATGTTGCCGCAAGGGATAATAGAATATGACTTCGGTCTTATTTTGTTGGTTTCTAGGGCTGAAGTAATGACTAATAGGGACAGTTGGGGGCG	300	k__Eukaryota; s__Amoebozoa; d__Lobosa; c__Tubulinea; o__Echinamoebida; f__Vermamoebidae; g__Hartmannella; s__Hartmannella_abertawensis	0.999732	0.0425001	1.16336	43.0108	Amoebozoa	Consumer	Bacterivore
ASV0041	CAAAAGTGTATACACAAGTTGTTGCGGTTAAAAAGCTCGTAGTTGGACCGTAGGTTTGATAACAGTGTGGTGCCTTGAGCAACGCTCTTGGAATAACATCAGCTGGATCTTACCAAAAAGAGGATAACATTAAGAGATAGCTACGGCTACTCGTCATCTAACATTTACTTTGAAAAAATTAGGGTGTTCAAAGCAGGCTATATGCCAGAATACATTAGCATGGGATAATAAAACATGACCTTCGGGTCTTGTTTGTTGGTCTTATACCAGAAGGTAATGATTAACAGGGATAACTGGAGT	300	k__Eukaryota; s__Amoebozoa; d__Lobosa; c__Tubulinea; o__Euamoebida; f__Hartmannellidae; g__Hartmannellidae_X; s__Hartmannellidae_X_sp.	0.999402	0.0103943	1.17376	16.129	Amoebozoa	Consumer	Unknown consumer
ASV0042	CAAAAGTGTATACACAAGTTGTTGCGGTTAAAAAGCTCGTAGTTGGACCGTGGGTTTGATAGCAGTGTGGCGCCTTGAGCAACGCTCTTGGAATAACGTCAGCTGGATCTTACCAAAATACAGGATAACATAAAAGGGATAGCTTCGGCTACTCGTCATCTAACATTTACTTTGAAAAAATTAGGGTGTTCAAAGCAGGCTATATGCCAGAATACATTAGCATGGGATAATAAAACATGACCTTCGGGTCTTGTTTGTTGGTTTTATACCAGAAGGTAATGATTAACAGGGATAACTGGG	300	k__Eukaryota; s__Amoebozoa; d__Lobosa; c__Tubulinea; o__Euamoebida; f__Hartmannellidae; g__Hartmannellidae_X; s__Hartmannellidae_X_sp.	0.999967	0.00220327	1.17596	4.30108	Amoebozoa	Consumer	Unknown consumer
ASV0043	CAAAAGTGTATACACAAGTTGTTGCGGTTAAAAAGCTCGTAGTTGGACCGTGGGTTTGATCGCAGTGTGGCACCTTGAGCAACGCTCTTGGAACAATGTCAGCTGGTTCTTACCAAAAAAGGGGTAACGCAAGAGATAGCTACGGCTACTCGTCATCTAACATTTACTTTGAAAAAATTAGGGTGTTCAAAGCAGGCTATATGCCAGAATACATTAGCATGGGATAATAAAACATGACCTTCGGGTCTTGTTTGTTGGTTTTAAACCAGGAGGTAATGATTAACAGGGACAGCTGGAGTT	300	k__Eukaryota; s__Amoebozoa; d__Lobosa; c__Tubulinea; o__Euamoebida; f__Hartmannellidae; g__Hartmannellidae_X; s__Hartmannellidae_X_sp.	0.999361	0.0174264	1.19339	2.15054	Amoebozoa	Consumer	Unknown consumer
ASV0044	CAATAGTGTATACTAATGTTGCTGCAGTTAAAAAGCTCGTAGTTGGATTTCGGTTAATAAGGGGTTAGTCTACTTTTTTACAAGTACGCACTGTCAACTTATTTCCTTCTTTTCAGTAACAAATTTTATTTTGTTCTGAATCTTTTACTTTGAAAAAATTAGAGTGTTCAAAGCAGGCGTATTTTGCCTTTGAATATATTAGCATGGGATAATGAAATAAGACTTTTTGCCTTATTCTCGTTGGTTCTTGAGGCTTAAGTAATGATTAATAGGGATAGTTGGGGTCATTAGTATTTAATT	300	k__Eukaryota; s__Amoebozoa; d__Lobosa; c__Tubulinea; o__Leptomyxida; f__Flabellulidae	1	0.00155719	1.19494	4.30108	Amoebozoa	Consumer	Bacterivore
ASV0045	CAATAGTGTATACTAATGTTGCTGCAGTTAAAAAGCTCGTAGTTGGATTTCGGTTAATAGGGGGTTAGTCTACTTTTTTACAAGTACGCACTGTCAACCTATTTCCTTCTTTTCAGTAACAAATTTATTTGTTCTGAATCTTTTACTTTGAAAAAATTAGAGTGTTCAAAGCAGGCGTATTTTGCCTTTGAATATATTAGCATGGGATAATGAAATAAGACTTTTTGCCTTATTCTCGTTGGTTCTTGAGGCTTAAGTAATGATTAATAGGGATAGTTGGGGTCATTAGTATTTAATTGT	300	k__Eukaryota; s__Amoebozoa; d__Lobosa; c__Tubulinea; o__Leptomyxida; f__Flabellulidae; g__Paraflabellula	0.724976	0.0108774	1.20582	12.9032	Amoebozoa	Consumer	Bacterivore
ASV0046	CAATAGTGTATACTAATGTTGCTGCAGTTAAAAAGCTCGTAGTTGGATTTCGGTTAATAGGATGCTAGTCTACTTTTTTATAAGTACGCACTGCCATTCTATTTCCTTCTTTTCAGTAACAAAATTTATTTTGTTCTGAATTATTTACTTTGAAAAAATTAGAGTGTTCAAATCAGGCGTATTTTGCCTTTGAATATATTAGCATGGGATAATGAAATAAGACTTTTTGCCTTATTCTCGTTGGTTTTTGAGGCTAAAGTAATGATTAATAGGGATAGTTGGGGTCATTAGTATTTAATT	300	k__Eukaryota; s__Amoebozoa; d__Lobosa; c__Tubulinea; o__Leptomyxida; f__Flabellulidae; g__Paraflabellula; s__Paraflabellula_hoguae	0.860239	0.00199999	1.20782	2.15054	Amoebozoa	Consumer	Bacterivore
ASV0047	CAATAGTGTATACTAATGTTGCTGCAGTTAAAAAGCTCGTAGTTGGATTTCGGTTAATAGAGGGATAGTCTACTTTTTTATAAGTACGCACTGTCAATCTATTTCCTTCTTTTCAGTAACAAATTTATTTGTTCTGAATCTTTTACTTTGAAAAAATTAGAGTGTTCAAAGCAGGCGTATTTTGCCTTTGAATATATTAGCATGGGATAATGAAATAAGACTTTTTGCCTTATTCTCGTTGGTTTTTGGGGCTAAAGTAATGATTAATAGGGATAGTTGGGGCTATTAGTATTTAATTGT	300	k__Eukaryota; s__Amoebozoa; d__Lobosa; c__Tubulinea; o__Leptomyxida; f__Flabellulidae; g__Paraflabellula; s__Paraflabellula_hoguae	0.791954	0.0315644	1.23939	13.9785	Amoebozoa	Consumer	Bacterivore
ASV0048	CAATAGTGTATACTAATGTTGCTGCAGTTAAAAAGCTCGTAGTTGGATTTCGGTTAATAGGGAGGTAGTCTACTTTTTTACAAGTACGCACTGTCAACTTATTTCCTTCTTTTCAGTAACAAATTTATTTGTTCTGAATCTTTTACTTTGAAAAAATTAGAGTGTTCAAAGCAGGCGTATTTTGCCTTTGAATATATTAGCATGGGATAATGAAATAAGACTTTTTGCCTTATTCTCGTTGGTTCTTGGGGCTAAAGTAATGATTAATAGGGATAGTTGGGGTCATTAGTATTTAATTGT	300	k__Eukaryota; s__Amoebozoa; d__Lobosa; c__Tubulinea; o__Leptomyxida; f__Flabellulidae; g__Paraflabellula; s__Paraflabellula_hoguae	0.720658	0.00637658	1.24576	15.0538	Amoebozoa	Consumer	Bacterivore
ASV0049	CAATAGTGTATACTAATGTTGCTGCAGTTAAAAAGCTCGTAGTTGGATTTCGGTTAACAGAGGGATAGTCTACATTTTTATATGTACGCACTGTCAATTTGTTTCCTTCTTTTCAGTAATTAGATTTATCTAGTTCTGAATTATTTACTTTGAAAAAATTAGAGTGTTCAAATCAGGCGTATTTTGCCTTTGAATATATTAGCATGGGATAATGAAATAAGACTTTTTGCCTTATTCTCGTTGGTTTTTGAGGCTAAAGTAATGATTAATAGGGATAGTTGGGGTCATTAGTATTAAATT	300	k__Eukaryota; s__Amoebozoa; d__Lobosa; c__Tubulinea; o__Leptomyxida; f__Flabellulidae; g__Paraflabellula; s__Paraflabellula_hoguae	0.835323	0.000824938	1.24659	2.15054	Amoebozoa	Consumer	Bacterivore
ASV0050	CAATAGTGTATACTAATGTTGCTGCAGTTAAAAAGCTCGTAGTTGGATTTCGGTTAATAGGGGGTTAGTCTACTTTTTTATAAGTACGCACTGTCAACCTATTTCCTTCTTTTCAGTAACAAATTTTTTTTTGTTCTGAATCTTTTACTTTGAAAAAATTAGAGTGTTCAAAGCAGGCGTATTTTGCCTTTGAATATATTAGCATGGGATAATGAAATAAGACTTTTTGCCTTATTCTCGTTGGTTTTTGGGGCTAAAGTAATGATTAATAGGGATAGTTGGGGTCATTAGTATTTAATT	300	k__Eukaryota; s__Amoebozoa; d__Lobosa; c__Tubulinea; o__Leptomyxida; f__Flabellulidae; g__Paraflabellula; s__Paraflabellula_hoguae	0.803521	0.00742557	1.25401	5.37634	Amoebozoa	Consumer	Bacterivore
ASV0051	CAATAGTGTATACTAATGTTGCTGCAGTTAAAAAGCTCGTAGTTGGATTTCGGTTAATAGAATGTTAGTCTACTTTTTTATAAGTACGCACTGCCAGTCTATTTCCTTCTTTTCAGTAACAAATTTATTTGTTCTGAATCTTTTACTTTGAAAAAATTAGAGTGTTCAAAGCAGGCGTATTTTGCCTTTGAATATATTAGCATGGGATAATGAAATAAGACTTTTTGCCTTATTCTCGTTGGTTTTTGGGGCTAAAGTAATGATTAATAGGGATAGTTGGGGTCATTAGTATTTAATTGT	300	k__Eukaryota; s__Amoebozoa; d__Lobosa; c__Tubulinea; o__Leptomyxida; f__Flabellulidae; g__Paraflabellula; s__Paraflabellula_hoguae	0.890948	0.0126513	1.26666	4.30108	Amoebozoa	Consumer	Bacterivore
ASV0052	CAATAGTGTATACTAAAGTTGCTGCAGTTAAAAAGCTCGTAGTTGGATTTCGGTTAATAGAGAAATAGTCTACTTCTATAAGTACGCACTGTTTGTTTATTTCCTTCTTTTGACATATACAATTTATTGTGTTGTCAATCTTTTACTTTGAAAAAATTAGAGTGTTCAAAGCAGGCGTAACAAAGCCTTTGAATATATTAGCATGGGATAATGAAATAAGACTTTTTGCCTTATTCTCGTTGGTTCTTAGGGCTAAAGTAATGATTAATAGGGATAGTTGGGGTCATTAGTATTTAATTG	300	k__Eukaryota; s__Amoebozoa; d__Lobosa; c__Tubulinea; o__Leptomyxida; f__Flabellulidae; g__Paraflabellula; s__Paraflabellula_sp.	0.887509	0.00736034	1.27402	16.129	Amoebozoa	Consumer	Bacterivore
ASV0053	CAATAGTGTATATTAAAGTTGTTGCAGTTAAAAAGCTCGTAGTTGGATTTCGGAATGTCGTAGGTTAAGGTCGATCGTAACGATACGTACCGAACCTACACTTCCTTCTTTTCGAACACGTGCCATCTCGGCTCCAGTTAGTCGATTTGGGTAAACACGTCTCGAATCATTTACTTTGAAAAAATTAGGGTGTTCAAAGCAGGCGTAATATTGGCCTTGAATACATTAGCATGGGATAATGGAAAAGGACCACTGGTCTTATTTTCGTTGGTTTCTGAGGCTAGGGTAATGATTAATAGG	300	k__Eukaryota; s__Amoebozoa; d__Lobosa; c__Tubulinea; o__Leptomyxida; f__Rhizamoeba-saxonica-lineage; g__Rhizamoeba; s__Rhizamoeba_saxonica	0.999995	0.00689349	1.28092	6.45161	Amoebozoa	Consumer	Bacterivore
ASV0054	CAATAGTGTATATTAATTCTGTTGTGGTTAAAAAGCTCGTAGTCGGATTTCGGAGTGTGGGCGTCAAGGTCCGTCCAAGTGGCGTGGCCCGATGCCGGCCTCCTCATTTCTGGGTGACAGCCCCGTGGCCTTCGCGGGTCGCGGTGTGCCGTTCCCAGTCGTTTATTATGACAAACTCAGAGTGTTCAAAGCAGGCGTAATTGCCTTGAATGCTACAGCATGAGATAATAGAAGATGACGATGGTCTTATTTTGTTGGTTTCTAAGGCTGCCGTAATGATTAATAGGGCCAGTTGGGGTC	300	k__Eukaryota; s__Amoebozoa; d__Lobosa; c__Tubulinea; o__Nolandida; f__Nolandellidae; g__Nolandella; s__Nolandella_sp.	1	0.0144284	1.29535	24.7312	Amoebozoa	Consumer	Bacterivore
ASV0055	CAATAGTGTATATTAATTCTGTTGTGGTTAAAAAGCTCGTAGTCGGATTTCGGAGCGTGGGAGTCAAGACCCGTCTAAATGGCGTGGTCCGACACCTGCCTCCTCTTTCTGGGTGACGGCCCCGTGGCCTTTGCGGGCTGCGGTGTGACTGTTCCCAGTCGTTTATTATGACAAACTCAGAGTGTTCAAAGCAGGCGTAATTGCCTTGAATGCTACAGCATGAGATAATGGAAGATGACGATGGTCTTATTTTGTTGGTTTATAAGGCTGCCGTAATGATTAATAGGGCCAGTTGGGGTC	300	k__Eukaryota; s__Amoebozoa; d__Lobosa; c__Tubulinea; o__Nolandida; f__Nolandellidae; g__Nolandella; s__Nolandella_sp.	1	0.011281	1.30663	11.828	Amoebozoa	Consumer	Bacterivore
ASV0056	CAATAGTGTATATTAAAGTTGCTGCGGTTAAAAAGCTCGTAGTTGGATTTCGGAATGCGTTGGGCCAAAGCTCGTCCTTGTGGCGTGGCTGGGTCTGCGCTTCCTAACTTTGGATAGTGGCCCGCAAGGGAATCACCGCTTCCAATCATTTACTTTGAAAAAATTAGAGTGTTCAAAGCAGGCGTAAACTTGCCCTTGAATATTACAGCATGGGATAATAGAATATGACGTTGGTCTTATTTTGTTGGTTTCTAAGGCTGATGTAATGATTAATAGGGATAGTTGGGGTCGCTCGTATTG	300	k__Eukaryota; s__Amoebozoa; d__Lobosa; c__Tubulinea; o__Nolandida; f__Nolandellidae; g__Nolandellidae_X; s__Nolandellidae_X_sp.	1	0.00857274	1.3152	17.2043	Amoebozoa	Consumer	Bacterivore
ASV0057	CAATAGCGTATATTAAAGTTGTTGCAGTTAAAAAGCTCGTAGTTGAACTTCTGTTTCGATAAATTTGGTCATTATGTACTGAATTTTAGAAACTTATTATATCATAATTTATATTGTGATATAGTGTTACTTTGAGAAAATTAGAGTGTTTCAAGCAGGCTTATCGCCTTGAATACTTCAGCATGGAATAACAACAAAGGGCTCAGTTTCCACTTGTTGGTTTAGGAATTTGAGTAATGGTTGATAGGAACAGTTGGGGGCATTTGTACTTGGCAGCTAGAGGTGAAATTCTTAGATTTG	300	k__Eukaryota; s__Alveolata; d__Apicomplexa	0.934545	0.00206425	1.31726	1.07527	Apicomplexa	Parasite	Unknown animal parasite
ASV0058	CAATAGCGTATATTAAAGTTGTTGCAGTTAAAAAGCTCGTAGTTGAATTTCTGCCAGGTGTCGATTGGCATGCCGAATGGCAGTCGCCGGTCGGCATTGGGCTCTTTCGAGGTGCGAGTGCTCCTTTATTGGTGTGCAAAACATCTTGGAAATTTACTTTGAGAAAATTAGAGTGTTTCAAGCAGGCATATGCCTTGAATACTACAGCATGGAATAATAAGATAGGACTTTGGTTCTTTCTTGTTGGTTCGAAGAACTAAAGTAATGATTAACAGGGACAGTCGGGGGCATTCGTATTTA	300	k__Eukaryota; s__Alveolata; d__Apicomplexa	0.709144	0.00175323	1.31902	2.15054	Apicomplexa	Parasite	Unknown animal parasite
ASV0059	CAATAGCGTATATTAAAGTTGTTGCAGTTAAAAAGCTCGTAGTTGAAACTCTGCAAGTGACAATGGGTCTTCTCTTTGAGATTGTACTTTGTTATCACTAGCATAAGTCTGTTTCACATTGTAGGCAACTGCAATGTATTCAGAACTGTTACTTTGAGAAAATTAGAGTGTTTCAAGCAGGCATGATGCCTTGAATACTCCAGCATGGAATAACATGTAAGGACTTTAGTTCTTCTTGTTGGTTTAAGAACTTGAGTAATGATTAAGAGGAACAGTTGGGGGCATTCGTATTTGGTAGTC	300	k__Eukaryota; s__Alveolata; d__Apicomplexa	0.858104	0.00473638	1.32375	2.15054	Apicomplexa	Parasite	Unknown animal parasite
ASV0060	CAATAGCGTATATTAAAGTTGTTGCAGTTAAAAAGCTCGTAGTTGAAACTCTGCAAGTGACAATGGGTCTTCTCTTTGAGATTGTACTTTGTTGTCACTAGCATAAGTCTGTTTCACATTGTAGGCAACTGCAATGTATTCAGAACTGTTACTTTGAGAAAATTAGAGTGTTTCAAGCAGGCATAATGCCTTGAATACTCCAGCATGGAATAACATGTAAGGACTTTAGTTCTTCTTGTTGGTTTAAGAACTTGAGTAATGATTAAGAGGAACAGTTGGGGGCATTCGTATTTGGTAGTC	300	k__Eukaryota; s__Alveolata; d__Apicomplexa	0.806804	0.0178733	1.34163	6.45161	Apicomplexa	Parasite	Unknown animal parasite
ASV0061	CAATAGCGTATATTAAAGTTGTTGCAGTTAAAAAGCTCGTAGTTGAAACTCTGCAAGCAACAGATGGTCTCTCACTCTGTGTCAGTACTGCTCTGTTGCTAGCATATGGCAGTGTAGCTGGGGGGGCAACTCCTCAATGCAAGGCCGTGTTACTTTGAGAAAATTAGAGTGTTTCAAGCAGGCTTTGCGCCTTGAATACTCCAGCATGGAATAACGAGTAAGGACCGAGGTTCTTCTTGTTGGTTTAAGGACTTCAGTAATGATTAAGAGGAACAGTTGGGGGCATTCGTATTTGACAGT	300	k__Eukaryota; s__Alveolata; d__Apicomplexa	0.787595	0.0171097	1.35874	3.22581	Apicomplexa	Parasite	Unknown animal parasite
ASV0062	CAATAGCGTATATTAAAGTTGTTGCAGTTAAAAAGCTCGTAGTTGAATTTCTGTCATATGCCAGCTGGCGTGCGTTACGTACTGTCCGGTTAGCGTTGACATTTTTCGGGGTACACGGGCTACTTCATTGGAGTTCGTGATGTCCTGGACAGTTACTTTGAGAAAATTAGAGTGTTTCAAGCAGGCATCCGCCTTGAATACTACAGCATGGAATAATAAGATAGGACTTTGGTTCTTTCTTGTTGGTTCGGAGAACTAAAGTAATGATTAACAGGGACGGTCGGGGGCATTCGTATTTAA	300	k__Eukaryota; s__Alveolata; d__Apicomplexa; c__Coccidiomorphea	0.804858	0.00163579	1.36037	2.15054	Apicomplexa	Parasite	Unknown animal parasite
ASV0063	CAATAGCGTATATTAAAGTTGTTGCAGTTAAAAAGCTCGTAGTTGGATTTCTGTTTAAGTTAGCCGGTCGCTCAATGAGTTTGTACCAGGTCGACTTGGACATTTTCGCGTGGAAGCAGCTCCACTTCATTGTGTGGTTGTTGACGCGCGACCTTTACTTTGAGAAAATTAGAGTGTTTCAAGCAAGCCTACGCCTTGAATACTGCAGCATGGAATAATATGATAAGACTTCGGTTTTATTTTGTTGGTTTATAAAACTGAAGTAATGATTAATAGGGACAGTTGGGGGCATTCGTATTT	300	k__Eukaryota; s__Alveolata; d__Apicomplexa; c__Coccidiomorphea; o__Eimeriida	0.874341	0.0027144	1.36309	6.45161	Apicomplexa	Parasite	Vertebrate parasite
ASV0064	CAATAGCGTATATTAAAGTTGTTGCAGTTAAAAAGCTCGTAGTTGGATTTCTGCTGGAAGCGACCGGTCCGCTCTTTCCGAGTGTGTACCTGGTTTTGGTTTCAGCATCCTTCTGGAAGACGTGTTACACTTTACTGTGTGATACGGCGTCCAGGACTTTTACTTTGAATAAATTAGAGTGTTTCAAGCAGGCTTTTGCTTTGAATGCTGCAGCATGGAATAATACGATAGGACTTCGGTTCTATTTTGTTGGTTCCTAGGACTGAAGTAATGATTAATAGGGACAGTTGGGGGCATTCG	300	k__Eukaryota; s__Alveolata; d__Apicomplexa; c__Coccidiomorphea; o__Eimeriida	0.858346	0.00454207	1.36763	7.52688	Apicomplexa	Parasite	Vertebrate parasite
ASV0065	CAATAGCGTATATTAAAGTTGTTGCAGTTAAAAAGCTCGTAGTTGGATTTCTGCTGGAAGCGACCGGTCCGCTCTTAACGAGTGTGTACCTGGTTTTGGTTTCAGCATCCTTCTGGAAGACGTGTTGCACTTTGTTGTGTGATGCGGAGTCCAGGACTTTTACTTTGAATAAATTAGAGTGTTTCAAGCAGGCTTTTGCTTTGAATGCTGCAGCATGGAATAATAATATAGGACTTTAGTTCTATTTTGTTGGTTCCTAGGACTGAAGTAATGATTAATAGGGACAGTTGGGGGCATTCG	300	k__Eukaryota; s__Alveolata; d__Apicomplexa; c__Coccidiomorphea; o__Eimeriida	0.910535	0.00178783	1.36942	6.45161	Apicomplexa	Parasite	Vertebrate parasite
ASV0066	CAATAGCGTATATTAAAGTTGTTGCAGTTAAAAAGCTCGTAGTTGGATTTCTGCTGGAAGCACCTGGTCCGCTCTTAACGAGTATGCACCGGGTTTTAAATGGTTTCAGCATCTTTCTAAGTTCATTTTTACTTGTAAGAATGTGATTTAGAACTTTTACTGTGAACAAATTAGAGTGTTTCAAGCAGGCATTTTGCCTTGAATACTGCAGCATGGAATAATAAAATAGGATTTCGGTTCTATTTTGTTGGTTTCTAGAACTGAAGTAATGATTAATAGGGACAGTTGGGGGCATTCGTA	300	k__Eukaryota; s__Alveolata; d__Apicomplexa; c__Coccidiomorphea; o__Eimeriida	0.93207	0.00161565	1.37103	3.22581	Apicomplexa	Parasite	Vertebrate parasite
ASV0067	CAATAGCGTATATTAAAGTTGTTGCAGTTAAAAAGCTCGTAGTTGAACCTTTGCCATTCGCTGCGGGTTCGTCTTAATTGACGTTTACCTGTTTGCTGTGGCATATGTCTGTTAGATCCCTGCATTCGCAGAGTTCGACACGGGCCTTTTACTTTGAGTAAATTAGAGTGTTTCAAGCAAGTCATCGCTATTGAATACTACAGCATGGAATAATAATATAGGACTTTGGTTCTATTTTGTTGGTTTCTAGGACTAAAGTAATGATTAATAGGGACAGTTGGGGGCATTCGTATTTAACAG	300	k__Eukaryota; s__Alveolata; d__Apicomplexa; c__Coccidiomorphea; o__Eimeriida; f__Eimeriidae	0.769747	0.0115531	1.38259	10.7527	Apicomplexa	Parasite	Vertebrate parasite
ASV0068	CAATAGCGTATATTAAAGTTGTTGCAGTTAAAAAGCTCGTAGTTGGATTTCTGCTGAAAGCGCCGGGTCCGCTCTTAATAGAGTGTGCACAAGGTTTAAACGGTTTCAGCATCTTCCTGGGTATTATCCACCTGTATTTAACTATACGGGCGGGTTTATCTAGGACTTTTACTGTGAACAAATTAGAGTGTTTCAAGCAGGCTTTTGCCTTGAATACTGCAGCATGGAATAATAAGATAGGATTTCGGTTCTATTTTGTTGGTTTCTAGGACTGAAGTAATGATTAATAGGGACAGTTGG	300	k__Eukaryota; s__Alveolata; d__Apicomplexa; c__Coccidiomorphea; o__Eimeriida; f__Eimeriidae	0.944013	0.00204693	1.38463	6.45161	Apicomplexa	Parasite	Vertebrate parasite
ASV0069	CAATAGCGTATATTAGAGTTGTTGCAGTTAAAAAGCTCGTAGTTGAATTTCTGTCGGTGCGGTCGGGTTCCGCCTGTATGGGTGTGTGCCATGATCTGCTTCGGCATTCTTCCGTAGCTTATACCCGCTTAATTGCGTGGTATAGGTGTTTCGGAACTTTTACTTTGAGAAAAATAGAGTGTTTCAAGCAGGCTTGTCGCCTTGAATACTGCAGCATGGAATAATAAGATAGGACCTTGGTTCTATTTTGTTGGTTTCTAGGACTAGGGTAATGATTAATAGGGACAGTTGGGGGCATTC	300	k__Eukaryota; s__Alveolata; d__Apicomplexa; c__Coccidiomorphea; o__Eimeriida; f__Eimeriidae; g__Eimeria10; s__Eimeria10_sp.	0.753049	0.00147096	1.3861	1.07527	Apicomplexa	Parasite	Vertebrate parasite
ASV0070	CAATAGCGTATATTAAAGTTGTTGCAGTTAAAAAGCTCGTAGTTGGATTTCTGTCACTTGCAACTGGTACGTCTTAATTGATGCTATTCAGAGTGCTGTGGCATTTTTCTGTCATGTAGGCTGTGCTTAATTGTTCAGTTTGCATTGGCAGATCTTTTACTTTGAGTAAATTAGAGTGTTTCAAGCAAGTTATCGCTTTGAATACTGCAGCATGGAATAATAATATAGGACTTTGGTTCTATTTTGTTGGTTTCTAGAGCCTAAGTAATGATTAATAGGGATAGTTGGGGGCATTCGTAT	300	k__Eukaryota; s__Alveolata; d__Apicomplexa; c__Coccidiomorphea; o__Marosporida; f__Rhytidocystidae; g__Rhytidocystidae_X; s__Rhytidocystidae_X_sp.	1	0.00377711	1.38988	8.60215	Apicomplexa	Parasite	Invertebrate parasite
ASV0071	CAATAGCGTATATTAAAGTTGTTGCAGTTAAAAAGCTCGTAGTTGAATTTCTGTCACTTGCAACCGGTACGTCTTAACTGATGCTGCTCGGAGTGCTGTGGCATTCTTTTGCTGTGTGTTGTGTGCTTTATTGTGCACGGCGCATTTGCAGATCTTTTACTTTGAGTAAATTAGAGTGTTTCAAGCAAGTTGTCGCTTTGAATACTGTAGCATGGAATAATAATATAGGACTTGGGTTCTATTTTGTTGGTTTCTAGGGCCGAGGTAATGATTAATAGGGATAGTTGGGGGCATTCGTAT	300	k__Eukaryota; s__Alveolata; d__Apicomplexa; c__Coccidiomorphea; o__Marosporida; f__Rhytidocystidae; g__Rhytidocystidae_X; s__Rhytidocystidae_X_sp.	0.976977	0.00138129	1.39126	3.22581	Apicomplexa	Parasite	Invertebrate parasite
ASV0072	CAATAGCGTATATTAAAGTTGTTGCAGTTAAAAAGCTCGTAGCTGAATTTGTATTGTGAGTTAGATCGCATCTTAATTGATGTGGTGTTTAATCTCACAATATTTTTTTATCAGGTGTTGTTTTGAGGAACGCGTCATGATGAACTTTTACTTTGAGTAAACTAGAGTGTTTCAAGCAGGTTAATGCTTTGAATACTGCAGCATGGAATGATCATTAAAGCTTCTGCTTTATATTATTGGTTAAAATGCAGAGGATGTGATTAATAGGAACAGCTGGGGACATTCGTATTCATCAGTCAG	300	k__Eukaryota; s__Alveolata; d__Apicomplexa; c__Coccidiomorphea; o__Marosporida; f__Rhytidocystidae; g__Rhytidocystidae_X; s__Rhytidocystidae_X_sp.	1	0.001136	1.3924	2.15054	Apicomplexa	Parasite	Invertebrate parasite
ASV0073	CAATAGCGTATATTAAAGTTGTTGCAGTTAAAAAGCTCGTAGCTGGGTAGATGGAGAATATCTCTTCTTGTCGTTAGTGACATCTCGAGAAACACTCTCCAGTTGTTTGTGTGACATGTTCAGCAAGCTAGTGCTTTGAATACTCCAGCATGGAATAATGCAATGACCATTGTACTGCTAATTGGTTGAAGTGCAATCGTAATGACTGATAGGATCAGCCGGGGGCATTCGTACTCAACAGTCAGAGGTGAAATTCTTAGATTTGTTGAAGACGAACTAATGCGAAAGCATTTGCCAAGA	300	k__Eukaryota; s__Alveolata; d__Apicomplexa; c__Coccidiomorphea; o__Marosporida; f__Rhytidocystidae; g__Rhytidocystis; s__Rhytidocystis_cyamus	0.774729	0.00142424	1.39382	3.22581	Apicomplexa	Parasite	Invertebrate parasite
ASV0074	CAATAGCGTATATTAAAGTTGTTGCAGTTAAAAAGCTCGTAGCTGGGTAGATGGAGAATATCTCTTCTTGAGTAAATTAGAGTGTTTATAGCAAGCTAGTGCTTTGAATACTCCAGCATGGAATAATGCAATGACCATTGTACTGCTAATTGGTTGAAGTGCAATCGTAATGACTGATAGGATCAGCCGGGGGCATTCGTACTCAACAGTCAGAGGTGAAATTCTTAGATTTGTTGAAGACGAACTAATGCGAAAGCATTTGCCAAGAATGTTTCCATTAGTCAAGAACGAAAGTTAGGA	300	k__Eukaryota; s__Alveolata; d__Apicomplexa; c__Coccidiomorphea; o__Marosporida; f__Rhytidocystidae; g__Rhytidocystis; s__Rhytidocystis_cyamus	0.944809	0.00118317	1.39501	1.07527	Apicomplexa	Parasite	Invertebrate parasite
ASV0075	AGCTAGAAATGGGTAACATTGTTGCAGTAAAAACGTACGTAGTCACCTTCGTTTTAATACACGTCCACTGGACGCTGTATATGAACACACCACTTCATCTTTTTGAAGTGAACTCCGCGAGTAAACTAAAACGATTAACTTGAATGTTGAATATGACAGCGTGGGAAATCTGATGATGCCTTCGATTGAGTGCTATCTTAATCAAAGGGATAAATCGTAAGAATGAATGAGGGCATTAGTACTTAGTAGCTAGAGGTGAAATTCCTAGATTTACTAATGACTAACTACTGCGAAAGCATT	300	k__Eukaryota; s__Alveolata; d__Apicomplexa; c__Gregarinomorphea; o__Eugregarinorida	1	0.0021306	1.39714	3.22581	Apicomplexa	Parasite	Invertebrate parasite
ASV0076	AGCTAGATATGGGTAACATTGTTGCAGTAAAAACGTACGTAGTCACTGTCGTCCATTTTACACATCCTTGTGATGTTGTATTGGGATACAAGCTCCATTCATTGGAGCAAAATCCGCGATTAAACTAGAACGATAAACTTGAATGTTGAATATGACAGCGTGGGAATCTTTTTGATGCCAGTTACTGAGTTGCAATCTTAGTGATAGGGATATACTGTAAGAATGGATGAGGGCATCAGTACTTAACAGCTAGAGGTGAAATTCCTAGATTTGTTAATGACTAGCTACCGCGAAAGCATT	300	k__Eukaryota; s__Alveolata; d__Apicomplexa; c__Gregarinomorphea; o__Eugregarinorida; f__Cephaloidophoridae; g__Cephaloidophora; s__Cephaloidophora_communis	1	0.00197608	1.39911	1.07527	Apicomplexa	Parasite	Invertebrate parasite
ASV0077	AGCTAGAAATGGGTAACATTGTTGCAGTAAAAACGTACGTAGTCATCTTTGTTTGTGCATTGGCTTTTTGAAAGCTTAATGTAAGAACGACTGAACAGTATTCTGTACTGTAAGCTCCGCGAGTAAACTAGAACGATTAACTTGAATGTTGTATATGACAGCGTGGGAAATCTGATGATGCCTATTGGTTATACTGCTATTCTTAGCCATAGGGATAAATCGTAAGAATGAATGAGGGCATTAGTACTTGGTAGCTAGAGGTGAAATTCCTAGATTTACTAATGACTAACTACTGCGAAA	300	k__Eukaryota; s__Alveolata; d__Apicomplexa; c__Gregarinomorphea; o__Eugregarinorida; f__Cephaloidophoridae; g__Cephaloidophora; s__Cephaloidophora_sp.	0.939429	0.00269144	1.4018	9.67742	Apicomplexa	Parasite	Invertebrate parasite
ASV0078	AGCTAGAAATGGGTAACATTGTTGCAGTAAAAACGTACGTAGTCACCTCCATTTTTGTGCTGGCTTCTTTGAAGGCAGTAGATGAATGAACCGTCTTTCCTTGTGTAAGGCGATCTCCGCGAGTAAACTAGAACGATTAACTTGAATGTTGTATATGACAGCGTGGGAAACCTGATGATACCTAGGTTTTGTTGCTATCTTAAGCTAGGGATAAACTGTAAGAATGAATGAGGGCATTAGTACTTAGTAGCTAGAGGTGAAATTCCTAGATTTACTAATGACTGACTACTGCGAAAGCAT	300	k__Eukaryota; s__Alveolata; d__Apicomplexa; c__Gregarinomorphea; o__Eugregarinorida; f__Cephaloidophoridae; g__Cephaloidophora; s__Cephaloidophora_sp.	0.999836	0.00153443	1.40334	3.22581	Apicomplexa	Parasite	Invertebrate parasite
ASV0079	CAATAGCGTATATTAAAGTTGTTGCAGTTAAAATGTTCGTAGTCGACTCTTTACCTTTGAGCTTCCACAGTGCTATTGCCTGTGATGCATAGAAGGAGTTGAAAGTCGTCGCATGTTGTGACGCGCTTTTATTGTTACTTTGAGTGAATCGTAGTGCTTCGCACAGGCCACAGTTATATACGATCTACCATGGAATATCCATAATCTGAGTGTGCCGGTTTTGGTTTCGCCGGCGCGTTTTATAAAAATATGAACGGCTGAGGGTATTTATATTCAACTGTTAGAGGTGAAATTCTTTGA	300	k__Eukaryota; s__Alveolata; d__Apicomplexa; c__Gregarinomorphea; o__Eugregarinorida; f__Eugregarinorida_EUG1; g__Eugregarinorida_EUG1_X; s__Eugregarinorida_EUG1_X_sp.	0.999906	0.0122384	1.41558	8.60215	Apicomplexa	Parasite	Invertebrate parasite
ASV0080	CAATAGCGTATATTATTGATGTTGCAGTTAAAATGTTCGTAGTCGACCCTTATCCGCTAAGGCAGTGCTTCGGTCTGACTGAACACTGCCCTCAGCGGAGATCGTGCAAACAGCATCATACGTTTCGTGTGTTGCGTTTGCATTCTACTTTGAGTGAATCGGCGTGTTCCACGCAGGCAAGTGCCTTGAACGATTTACCATAGGATAGAAAGAGTATGAAATCGCTTTCTTGTTTGTTCGGAAGCGTTTTCTACACTGATAAGAACGGTTGATGGCATTCGTATTCAACTGCCAGAGGTG	300	k__Eukaryota; s__Alveolata; d__Apicomplexa; c__Gregarinomorphea; o__Eugregarinorida; f__Eugregarinorida_EUG2; g__Eugregarinorida_EUG2_X; s__Eugregarinorida_EUG2_X_sp.	1	0.00598592	1.42156	4.30108	Apicomplexa	Parasite	Invertebrate parasite
ASV0081	CAATAGCGTATATTATTGATGTTGCAGTTAAAATGTTCGTAGTCGACCCTCATCCACTAAGGCGGTGCTTCAGTTTCACTGATCACTGCCCTCAGCGGAGATCGTGCAAACAGCATCACACGTTCTGTGTGTTGCTTTTGCATTCTACTTTGAGTGAATCGGCGTGTTCCACGCAGGCAAGTGCCTTGAACGATTTACCATAGGATAGAAAGAGTATGAAATCGCTTTCTTGTTTGTTCGGAAGCGTTTTCTACACTGATAAGAACGGTTGATGGCATTCGTATTCAACTGCCAGAGGTG	300	k__Eukaryota; s__Alveolata; d__Apicomplexa; c__Gregarinomorphea; o__Eugregarinorida; f__Eugregarinorida_EUG2; g__Eugregarinorida_EUG2_X; s__Eugregarinorida_EUG2_X_sp.	1	0.001661	1.42322	1.07527	Apicomplexa	Parasite	Invertebrate parasite
ASV0082	CAATAGCGTATATTATTGATGTTGCAGTTGAAATGTTCGTAGTCGACCTCTATCTGCTTAGGTTGTGTGTCGTCTCTGACGTACCACTACTTTCAGCAGAGATTGTGCAAACAGCTGCTCACACGTTTCGTGTGTTGTTGCTTTTGCATTCTACTTTGAGTGAATCGGCGTGTTCCACGCAGGCATGTGCCTTGAACGATTTACCATAGGATAGACAGACTATGAAAACGTTTTCTTGTTTGTTCGGAAGCGTTTTGTATAATGATAAGAACGGTTGATGGCATCTGTATTCAACAGCCA	300	k__Eukaryota; s__Alveolata; d__Apicomplexa; c__Gregarinomorphea; o__Eugregarinorida; f__Eugregarinorida_EUG2; g__Eugregarinorida_EUG2_X; s__Eugregarinorida_EUG2_X_sp.	0.988219	0.0186354	1.44186	18.2796	Apicomplexa	Parasite	Invertebrate parasite
ASV0083	CAATAGCGTATATTATTGATGTTGCAGTTAAAATGTTCGTAGTCGACCTTTATCCACTAAGGCGGTGCTTCGGTTTTACTGTTCACTGCCCTCAGCGGAGATCGTGCAAACTGCATCATGCGTTTCGTATGTTGCGTTTGCATTCTACTTTGAGTGAATCGGCGTGTTCCACGCAGGCAAGTGCCTTGAACGATTTACCATAGGATAGAAAGAGTATGAAATCGCTTTCTTGTTGGTTCGGAAGCGTTTTCTACACTGATAAGAACGGTTGATGGCATTCGTATTCAACTGCCAGAGGTG	300	k__Eukaryota; s__Alveolata; d__Apicomplexa; c__Gregarinomorphea; o__Eugregarinorida; f__Eugregarinorida_EUG2; g__Eugregarinorida_EUG2_X; s__Eugregarinorida_EUG2_X_sp.	1	0.00622635	1.44808	5.37634	Apicomplexa	Parasite	Invertebrate parasite
ASV0084	CAATAGCGTATATTATTGATGTTGCAGTTAAAATGTTCGTAGTCGACCTTTATCCACTAAGGCGGTGCTTCGGTTTTACTGTTCACTGCCCTCAGCGGAGATCGTGCAAACTGCATCACACGTTTCGTGTGTTGCGTTTGCATTCTACTTTGAGTGAATCGGCGTGTTCCACGCAGGCAAGTGCCTTGAACGATTTACCATAGGATAGAAAGAGTATGAAATCGCTTTCTTGTTTGTTCGGAAGCGTTTTCTACACTGATAAGAACGGTTGATGGCATTCGTATTCAACTGCCAGAGGTG	300	k__Eukaryota; s__Alveolata; d__Apicomplexa; c__Gregarinomorphea; o__Eugregarinorida; f__Eugregarinorida_EUG2; g__Eugregarinorida_EUG2_X; s__Eugregarinorida_EUG2_X_sp.	1	0.214673	1.66276	41.9355	Apicomplexa	Parasite	Invertebrate parasite
ASV0085	AGCTAGAAATGGGTAACATTGTTGCAGTAAAAACGTACGTAGTCACTTTCATCTAGCGTACTTCTCTTTAAGAGATAGTATTCGGATAAATCAGGTCAATTTATTGATTTGAACTCCGCGAGTAAACTAGAACGATTAACTTGAATGTTGAATATGACAGCGTGGGAAATCTGATGATGCCAATTGCTATGTTGCTTATCTTAGTAATAGGGATACACTGTAAGAATGAATGAGGGTATTAGTACTTAGTAGCTAGAGGTGAAATTCCTAGATTTACTAATGACTGACTACTGCGAAAGC	300	k__Eukaryota; s__Alveolata; d__Apicomplexa; c__Gregarinomorphea; o__Eugregarinorida; f__Eugregarinorida_EUG3; g__Eugregarinorida_EUG3_X; s__Eugregarinorida_EUG3_X_sp.	0.8111	0.00500133	1.66776	9.67742	Apicomplexa	Parasite	Invertebrate parasite
ASV0086	CAATAGCGTATATTAAAATTGCTGCAGTTAAAGCGTCCGTAGTTTAATTTCAAGTGTTGTTTCCTCCATGCCAGTTTAACTAGCGTTTGGAATACGATACTTTTTGTCAACGGGTAACCGTGTGGCAGGGTTACTTTGAGTAAATTGGAGTGCTCCAAGCAAGCCTTAGCTTGAACTACTCAGCATGGAATAACGAGATAGGACCTTGGTTCGACTTGTTGGTTCTAGAACTTTGTGTAATGATGAATAAGGGCATTCGGGGGCATTTGTACTTGCCGGAGAGAGGTGAAATTCTAAGAC	300	k__Eukaryota; s__Alveolata; d__Apicomplexa; c__Gregarinomorphea; o__Eugregarinorida; f__Gregarinidae	0.995629	0.00416946	1.67193	5.37634	Apicomplexa	Parasite	Invertebrate parasite
ASV0087	CAATAGCGTATATTAAAATTGTTGCAGTTAAAGCGTCCGTAGTTGAATTTTGGTTGCGGTGCGATTTGACAAAGAGCTTTGCTCGCTAGTCATAGCACTTCAAACCTATCGCGGCCTGGGGCAACTCAAGCCCGCGAAATGTTACTTTGAGCAAATTGAAGTGCTTCAAAAATAGCTGACGCTTGCACAGTTCAGCATGGAATAACAAGATAGGACTCTGATTCTTCTTGTTGGTGTCACGAAACAGAGATAATGATTGAGAAGGACATACGGGGACGTCTGTACTTGTTGGAGAGAGGT	300	k__Eukaryota; s__Alveolata; d__Apicomplexa; c__Gregarinomorphea; o__Eugregarinorida; f__Gregarinidae	0.989239	0.00479641	1.67672	1.07527	Apicomplexa	Parasite	Invertebrate parasite
ASV0088	CAATAGCGTATATTAAAATTGCTGCAGTTAAAGCGTCCGTAGTCGAATTTCGTTCAATTTGAATGGATGCAAACGCAACTTCGGTTGTTGTCTTGCGCTTTTCGAATTGAGCTTGGGGAGAATTGGTGGTTTACTGCTTATTTTCCCCTGTTACTTTGAGCAAATTGGAGTGCTCCAAACAGGCTATAGCTTGAACAGCTCAGCATGGAATAACAAGATAGGACTTTGGTTCTTCTTGTTGGTGTCATGAACCAAACGTAATGGTTGATAAGGACATACGGGGGCATTTGTACTTGCTGG	300	k__Eukaryota; s__Alveolata; d__Apicomplexa; c__Gregarinomorphea; o__Eugregarinorida; f__Gregarinidae; g__Amoebogregarina; s__Amoebogregarina_sp.	0.982468	0.00145346	1.67818	1.07527	Apicomplexa	Parasite	Invertebrate parasite
ASV0089	CAATAGCGTATATTAAAATTGTTGCAGTTAAAGCGTTCGTAGTTAAAGTTTCACACTTCGACTTAGCTAGGCACCGATTTCGTGTGCCAACGAAGGTCGAAGTGCAATGTGGTTCTTCTACATTGTATTACTTTGAGTAAATGGACTTGCTCCAAGCAGGCTATAGCTTGTACCGCTCAGCATGGAATAATGTTATACAGCTCTTCATCGAACTGTCAGAGATTCGATTTAGATGTGATGATTGATAAGGACAGTCGGGGGCATTTGTACTTGCTGGAGAGAGGTGAAATTCTAAGACCC	300	k__Eukaryota; s__Alveolata; d__Apicomplexa; c__Gregarinomorphea; o__Eugregarinorida; f__Gregarinidae; g__Gregarina1; s__Gregarina1_coronata	0.724831	0.00307312	1.68125	2.15054	Apicomplexa	Parasite	Invertebrate parasite
ASV0090	CAATAGCGTATATTAAAATTGTTGCAGTTAAAGCGTTCGTAGTTAAAGTTTCACACTTCGACTTAGCTAAGCACCGATTTCGTGTGCCAACGAAGGTCGAAGTGCAATGTGGTTCTTCTACATTGTATTACTTTGAGTAAATGGACTTGCTCCAAGCAGGCTATAGCTTGTACCGCTCAGCATGGAATAATGTTATACAGCTCTTCATCGAACTGTCAGAGATTCGATTTAGATGTGATGATTGATAAGGACAGTCGGGGGCATTTGTACTTGCTGGAGAGAGGTGAAATTCTAAGACCC	300	k__Eukaryota; s__Alveolata; d__Apicomplexa; c__Gregarinomorphea; o__Eugregarinorida; f__Gregarinidae; g__Gregarina1; s__Gregarina1_coronata	0.724807	0.00141965	1.68267	1.07527	Apicomplexa	Parasite	Invertebrate parasite
ASV0091	CAATAGCGTATATTAAATTTGCTGCAGTTAAAGCGTCCGTAGTTGAGTTTCGAGTGTCTGCTTCCTATATGTCAGCTATGCTCACGTTTTGGTTGCTAACACTTTTTGTTGACGGTTTACCGTTTGACTAACGTTACTTTGAGTAAATTGGAGTGCTCCAAGCAAGCTACAGCTTGAACTACTCAGCATGGAATAACAAGATAGGACCTTAGTTCGACTTGTTGGCTTCTAGAGCTTTGTGTAATGATTGATAAGGGCATTCGGGGGCATTTGTACTTGCTGGAGAGAGGTGAAATTCTA	300	k__Eukaryota; s__Alveolata; d__Apicomplexa; c__Gregarinomorphea; o__Eugregarinorida; f__Gregarinidae; g__Gregarina3; s__Gregarina3_sp.	1	0.0152595	1.69793	6.45161	Apicomplexa	Parasite	Invertebrate parasite
ASV0092	CAATAGCGTATATTAAAATTGCTGCAGTTAAAGCGTCCGTAGTTGAGTTTCGAGTGTGTGCTTCCTATGTATGAGCTTTGCTCGTGTTTGGTTGCTAACACTTTTTGTTGACGGTTTACCGTATGACTAACGTTACTTTGAGTAAATTGGAGTGCTCCAAGCAAGCTATAGCTTGAACTACTCAGCATGGAATAACAAGATAGGACCTTAGTTCGACTTGTTGGCTTCTAGAGCTTTGTGTAATGATTGATAAGGGCATTCGGGGGCATTTGTACTTGCTGGAGAGAGGTGAAATTCTAA	300	k__Eukaryota; s__Alveolata; d__Apicomplexa; c__Gregarinomorphea; o__Eugregarinorida; f__Gregarinidae; g__Gregarina3; s__Gregarina3_sp.	1	0.026476	1.72441	13.9785	Apicomplexa	Parasite	Invertebrate parasite
ASV0093	CAATAGCGTATATTAAAATTGCTGCAGTTAAAGCGTCCGTAGTCGAATTTCGTTCAATCTGAATGGATGCAAACGCAGCCTCGGCTGTTGTTCTGCGCTTTTCGGATTGAGCTTGGGGAGAATTGGTGGGCAACTGCTTATTTTCCCCTGTTACTTTGAGCAAATTGGAGTGCTCCAAACAGGCTATAGCTTGAACAGCTCAGCATGGAATAACAAGATAGGACTTTGGTTCTTCTTGTTGGTGTCATGAACCAAACGTAATGGTTGATAAGGACATACGGGGGCATTTGTACTTGCTGG	300	k__Eukaryota; s__Alveolata; d__Apicomplexa; c__Gregarinomorphea; o__Eugregarinorida; f__Gregarinidae; g__Leidyana1	0.755591	0.00145346	1.72586	1.07527	Apicomplexa	Parasite	Invertebrate parasite
ASV0094	CAATAGCGTATATTAAAATTGCTGCAGTTAAAGCGTCCGTAGTCGGATTTCGTCCATTCGAGATGGATGCAGTAGCTACTTGTAGCTCACTTGCGCTTTCTCTTTTGGGCTTGGGTGGAGCTGGGGTCAAACTTGGTTCCACCCTGTTACTTTGAGCAAATTGGAGTGCTCCAACCAGGCTATAGCTTGAACAGCTCAGCATGGAATAACGAGATAGGACTTTGGTTCTTCTTGTTGGTGTCATGAACCAAAAGTAATGGTTGATAAGGACATACGGGGGCATTTGTACTTGCTGGAGAG	300	k__Eukaryota; s__Alveolata; d__Apicomplexa; c__Gregarinomorphea; o__Eugregarinorida; f__Gregarinidae; g__Leidyana1	0.96727	0.00134796	1.72721	2.15054	Apicomplexa	Parasite	Invertebrate parasite
ASV0095	CAATAGCGTATATTAAAATTGCTGCAGTTAAAGCGTCCGTAGTTGAATTTCGTTCAAATTGAATAGTGCCGAGTTTTCCTCGTGTTAATTCGAGTACTTTTTGATTAGAACTTGGGTGAGATGTACTCGTTTCGACGAGTTCGTTTCGCTCCGTTACTTTGAGCAAATTGGAGTGCTCCAACCAGGCTTAAGCTTGAACAGCTCAGCATGGAATAACAAGATAAGACTTTAGTTCTTCTTGTTGGTGACATGAACTAATAGTAATGGTTGATAAGGACATACGGGGGCATTTGTACTTGC	300	k__Eukaryota; s__Alveolata; d__Apicomplexa; c__Gregarinomorphea; o__Eugregarinorida; f__Gregarinidae; g__Leidyana1	0.988558	0.00301259	1.73022	2.15054	Apicomplexa	Parasite	Invertebrate parasite
ASV0096	CAATAGCGTATATTAAAATTGCTGCAGTTAAAGCGTCCGTAGTCGGATTTCGTCTATTCGAGATGGATGCAGTAGCTACTTGTAGTTCACTAGCGCTTTCTCTTTTAGGCTTGGGTGGGGCTTGAGGTAACTTATTGTTCCACCCTGTTACTTTGAGCAAATTGGAGTGCTCCAACCAGGCTTTAGCTTGAACAGCTCAGCATGGAATAACGAGATAGGACTTTGGTTCTTCTTGTTGGTGTCATGAACCAAAAGTAATGGTTGATAAGGACATACGGGGGCATTTGTACTTGCTGGAGA	300	k__Eukaryota; s__Alveolata; d__Apicomplexa; c__Gregarinomorphea; o__Eugregarinorida; f__Gregarinidae; g__Leidyana1	0.976589	0.00606727	1.73629	3.22581	Apicomplexa	Parasite	Invertebrate parasite
ASV0097	CAGTAGCGTATATTAACGTTGTTGCAGTTAAAGCGTCCGTAGTTGAGTGTCATATGTTGTTATCCTAACAGTTCATACTGTATATGGGAGTACAACATATTGTGTTTGGTCGTTCGCGGTCAGCAGATGTTACTTTGAGTAAATTGGAGTGCTCCAAGCAAGCTTCAGCTTGAACTGCTCAGCATGGAATAACAAGATAGGACCTAGGTTTGACTTGTTGGCTTCCAGAATCTGGTGTAATGGTTGATAAGGGCGTTCGGGGGCATTTGTACTTGCTGGAGAGAGGTGAAATTCTAAGAC	300	k__Eukaryota; s__Alveolata; d__Apicomplexa; c__Gregarinomorphea; o__Eugregarinorida; f__Gregarinidae; g__Leidyana1	0.843412	0.00263902	1.73893	3.22581	Apicomplexa	Parasite	Invertebrate parasite
ASV0098	CAATAGCGTATATTAAAATTGCTGCAGTTAAAGCGTCCGTAGTTGAATTTCGCTCAATCAGAATGGATAGCTCAAGCACTTCGTGTGATTGTAGCGCTGTTCGATTTGAGCTTGGGAAAATTAGTGAGCAATCATTAGTTTTCCTAGTTACTTTGAGCAAATTGGAGTGCTCCAACCAGGCTAAAGCTTGAACAGCTCAGCATGGAATAACAAGATAGGACTTTGGTTCTTCTTGCTGGTGTCATGGACCAATAGTAATGGTTGATAAGGACATACGGGGGCATTTGTACTTGCTGGAGA	300	k__Eukaryota; s__Alveolata; d__Apicomplexa; c__Gregarinomorphea; o__Eugregarinorida; f__Gregarinidae; g__Leidyana1	0.998591	0.00274654	1.74167	1.07527	Apicomplexa	Parasite	Invertebrate parasite
ASV0099	CAATAGCGTATATTAAAATTGCTGCAGTTAAAGCGTCCGTAGTTGAATTTCGTTCAAATTGAATAGTACCGAGTTTTCCTCGTGTTAACTCGAGTACTTTTCGATTAGAACTTGGGTGAGATGGATTCGTTTTGGCGAGTTCGTTTCGCTCCGTTACTTTGAGCAAATTGGAGTGCTCCAACCAGGCTTAAGCTTGAACAGCTCAGCATGGAATAACAAGATAAGACTTTAGTTCTTCTTGTTGGTGACATGAACTAATAGTAATGGTTGATAAGGACATACGGGGGCATTTGTACTTGC	300	k__Eukaryota; s__Alveolata; d__Apicomplexa; c__Gregarinomorphea; o__Eugregarinorida; f__Gregarinidae; g__Leidyana1	0.989541	0.00389203	1.74557	4.30108	Apicomplexa	Parasite	Invertebrate parasite
ASV0100	CAATAGCGTATATTAAGATTGTTGCAGTTGAAACGTCCGTAGTTGAATTTCACTCCCAGCAAGGTTCTCAGCCTTATGGCTCAGGAGCTTTGTATGGAGCAGGAACTTGCGAATGCTTGTTCCTAACGTTACTTTGAGCAAACTGGAGGGCTCCAGCCGGGTTTACGCCTTAACAGCTCAGCATGGAATAACAAGCTAGGATTTTGATCCATCTTGTTGGTACCATGGATTAAAATAATGGTTGATAAGGATGTACGGGGACATTCGGACTTGCTGGAGAGAGGTGAAATTCTAAGACCC	300	k__Eukaryota; s__Alveolata; d__Apicomplexa; c__Gregarinomorphea; o__Eugregarinorida; f__Gregarinidae; g__Leidyana1	0.844657	0.013037	1.7586	3.22581	Apicomplexa	Parasite	Invertebrate parasite
ASV0101	CAATAGCGTATATTAAAATTGCTGCAGTTAAAGCGTCCGTAGTTGAATTTCGTTCAAATTGAATCGTGCCGTATTTTCCTCGTGTTAGTTCGAGTACTTTTCGATTAGAACTTGGGTGAGATGGATTTGCTTCGGTGAGTTCGTTTCGCTCCGTTACTTTGAGCAAATTGGAGTGCTCCAACCAGGCTTAAGCTTGAACAGCTCAGCATGGAATAACAAGATAAGACTTTAGTTCTTCTTGTTGGTGACATGAACTAATAGTAATGGTTGATAAGGACATACGGGGGCATTTGTACTTGC	300	k__Eukaryota; s__Alveolata; d__Apicomplexa; c__Gregarinomorphea; o__Eugregarinorida; f__Gregarinidae; g__Leidyana1	0.993578	0.00227949	1.76088	1.07527	Apicomplexa	Parasite	Invertebrate parasite
ASV0102	CAGTAGCGTATATTAACGTTGTTGCAGTTAAAGCGTCCGTAGTTGAGTGTCATGTGTTGTTATCCTAACAGTTCATACTGTATAAGGGAGTACAACATATTGTGTTTGGTCGTTCGCGGTCAACAGATGTTACTTTGAGTAAATTGGAGTGCTCCAAGCAAGCTTCAGCTTGAACTGCTCAGCATGGAATAACAAGATAGGACCTAGGTTTGACTTGTTGGCTTCCAGAATCTGGTGTAATGGTTGATAAGGGCGTTCGGGGGCATTTGTACTTGCTGGAGAGAGGTGAAATTCTAAGAC	300	k__Eukaryota; s__Alveolata; d__Apicomplexa; c__Gregarinomorphea; o__Eugregarinorida; f__Gregarinidae; g__Leidyana1	0.902659	0.0129225	1.7738	16.129	Apicomplexa	Parasite	Invertebrate parasite
ASV0103	CAATAGCGTATATTAAAATTGCTGCAGTTAAAGCGTCCGTAGTTGGATTTCGTCCATTCGATTTGGATGCAGCAGCCCTTCGTGGGTTTGTTTGCGCTATCTCTTTTGGACTTGGATAGAGCTTGGGCAACCTTGTTCTATCCCGTTACTTTGAGCAAATTGGAGTGCTCCAACCAGGCTTTAGCTTGAACAGCTCAGCATGGAATAACAAGATAGGACTTTGGTTCTTCTTGTTGGTGACATGAACTAAAAGTAATGGTTGATAAGGACATACGGGGGCATATGTACTTGCTGGAGAGA	300	k__Eukaryota; s__Alveolata; d__Apicomplexa; c__Gregarinomorphea; o__Eugregarinorida; f__Gregarinidae; g__Leidyana1	0.991936	0.00350923	1.77731	1.07527	Apicomplexa	Parasite	Invertebrate parasite
ASV0104	CAATAGCGTATATTAAGATTGTTGCAGTTGAAACGTCCGTAGTTGAATTTCACTCAGAAACAGAGTTCTCTTGCATTTCGCTTGAAAATTTTGTTTCGAGAGGGAATTTGCGCAAGCATTTTCTCAACGTTACTTTGAGCAAACTGGAGGGCTCCAGCCGGGTATTACGCCTTAACAGCTCAGCATGGAATAACAAGCTAGGATTTTGATCCATCTTGTTGGTAACATGGATTAAAATAATGGTTGATAAGGATGTACGGGGACATTCGGACTTGCTGGAGAGAGGTGAAATTCTAAGAC	300	k__Eukaryota; s__Alveolata; d__Apicomplexa; c__Gregarinomorphea; o__Eugregarinorida; f__Gregarinidae; g__Leidyana1; s__Gregarina_caledia	0.701308	0.0071592	1.78447	1.07527	Apicomplexa	Parasite	Invertebrate parasite
ASV0105	CAATAGCGTATATTAAAATTGCTGCAGTTAAAGCGTCCGTAGTTGGATTTCGTCCAATTCGAAGAGAAGTCTGTCTGACCTCGTGTTAGTCAGTACACTTTTCGTTTCGGACTCGGGTGGAATAGCTTCGGCTATGCCGCTCTGTTACTTTGAGCAAATTGGAGTGCTCCAACCAGGCTACAGCTTGAACAGCTCAGCATGGAATAACAATATAGGACTGCAATCCTCCTTGTTGGTGACATGGAACGCAAGTAATGGTTGATAGGGACATACGGGGGCATCTGTACTTGCTGGAGAGAG	300	k__Eukaryota; s__Alveolata; d__Apicomplexa; c__Gregarinomorphea; o__Eugregarinorida; f__Gregarinidae; g__Leidyana1; s__Leidyana_erratica	0.998218	0.00504244	1.78952	3.22581	Apicomplexa	Parasite	Invertebrate parasite
ASV0106	CAATAGCGTATATTAAAATTGCTGCAGTTAAAGCGTCCGTAGTTGGATTTCGTCCAATTCGAAGAGAAGTCTGTCTGACCTCGTGTTAGTCAGTACACTTTTCGTTTCGGACTCGGGTGGAATAGTTTCGGCTATGCCGCTCTGTTACTTTGAGCAAATTGGAGTGCTCCAACCAGGCTACAGCTTGAACAGCTCAGCATGGAATAACAATATAGGACTGTAATCCTCCTTGTTGGTGACATGGAACGCAAGTAATGGTTGATAGGGACATACGGGGGCATCTGTACTTGCTGGAGAGAG	300	k__Eukaryota; s__Alveolata; d__Apicomplexa; c__Gregarinomorphea; o__Eugregarinorida; f__Gregarinidae; g__Leidyana1; s__Leidyana_erratica	0.998778	0.00701055	1.79653	3.22581	Apicomplexa	Parasite	Invertebrate parasite
ASV0107	CAATAGCGTATATTAAAATTGCTGCAGTTAAAGCGTCCGTAGTTGGATTTCGTCCAATTCGGAGAGAAGTCTGTCTAGCCTCGTGTTAGTCAGTACACTCTCCGTTTAGGACTCGGGTGGAATAGCTTCGGCTATGCTACTCTGTTACTTTGAGCAAATTGGAGTGCTCCAACCAGGCTACAGCTTGAACAGCTCAGCATGGAATAACAATATAGGACTGTGATCCTCCTTGTTGGTGACATGGAACACAAGTAATGGTTGATAGGGACATACGGGGGCATCTGTACTTGCTGGAGAGAG	300	k__Eukaryota; s__Alveolata; d__Apicomplexa; c__Gregarinomorphea; o__Eugregarinorida; f__Gregarinidae; g__Leidyana1; s__Leidyana_erratica	0.999884	0.00188671	1.79841	1.07527	Apicomplexa	Parasite	Invertebrate parasite
ASV0108	CAATAGCGTATATTAAAATTGCTGCAGTTAAAGCGTCCGTAGTTGGATTTCGTCCGATCAGATTAGATGCGTGGGTGCCTTGTGTGCTCAACGCTCTTTTCGCTTCGGATTATGGGAGTATTGGGTTTCGGCCTAGTTCTCTCTCGTTACTTTGAGCAAATTGGAGTGCTCCAACCAAGCCGATGCTTGAACAGCTCAGCATGGAATAACAAGATAGGACTTTGGTTCTTCTTGCTGGTGTCATGGACCAATAGTAATGGTTGATAAGGACATACGGGGGCATTTGTACTTGCTGGAGAG	300	k__Eukaryota; s__Alveolata; d__Apicomplexa; c__Gregarinomorphea; o__Eugregarinorida; f__Gregarinidae; g__Leidyana1; s__Leidyana1_sp.	0.999531	0.00319779	1.80161	5.37634	Apicomplexa	Parasite	Invertebrate parasite
ASV0109	CAATAGCGTATATTATTGATGTTGCAGTTGAAAAGTTCGTAGTCTAACTTCGTCCGTTTAGGTCTTGATTATCTTTTGATGATCTAGTCTTTCAACGGAGAATGTGCAATCGCTTCACGTGTGTTTCACATGTGTGACTTTTGCATCCTACTTTGAGTGAATCGGCGTGTTCCACGCAAGCTTGAGCTTTGAACGATCAACCATAGAATAGGCAGACTGTGTTAACGCTTCTTTGTTTGTTCGGAGGCGTTTTCTATACAGAAAAGAACAGTCGATGGTATTTGTATTCAACTGCCAGAG	300	k__Eukaryota; s__Alveolata; d__Apicomplexa; c__Gregarinomorphea; o__Eugregarinorida; f__Lecudinidae	0.922162	0.0115965	1.81321	11.828	Apicomplexa	Parasite	Invertebrate parasite
ASV0110	CAATAGCGTATATTATTGATGTTGCAGTTGAAAAGTTCGTAGTCTAACTTCATCCGTTTAGGTCTTGATCATCTTCTGATGCATCTTGACTTCCAACGGAGAATGTGCAATTGTTTCATATGTGTTTCACATGTGTGACTTTTGCATCCTACTTTGAGTGAATCGGCGTGTTCCACGCAAGCTTGCGCTTTGAACGATCAACCATAGAATAGGCAGACTGTGTTAACGCTTCTTTGTATGTTCGGAGGCGTTTTCTATACAGAAAAGAACAGTCGATGGTATTTGTATTCAACTGCCAGA	300	k__Eukaryota; s__Alveolata; d__Apicomplexa; c__Gregarinomorphea; o__Eugregarinorida; f__Lecudinidae	0.864179	0.00296471	1.81617	4.30108	Apicomplexa	Parasite	Invertebrate parasite
ASV0111	CAATAGCGTATATTATTGATGTTGCAGTTGAAACGTTCGTAGTCGAACTTTTTCTACTTGGTTTCCTTGACGTTACATATGTCAAGCGTTACTGCGGTAGAGAGTGAGTTTAATGGCATCATGCTTCATGTTGTCATCTTGACTCATCACTTTGAGTGAATCGGCGTGTTCCACGCAGGCTTTACGCCATGTACGATTTACCATAGTATAGCTAGAGTGTGGGAATACTTCCTCGTCTCTTCGGAGGTATTTTCGATACTCATAAGAACGGTTGAGGGCATTCGTATTCAACTGCCAGAG	300	k__Eukaryota; s__Alveolata; d__Apicomplexa; c__Gregarinomorphea; o__Eugregarinorida; f__Lecudinidae; g__Lecudina; s__Lecudina_phyllochaetopteri	0.87736	0.0949179	1.91109	38.7097	Apicomplexa	Parasite	Invertebrate parasite
ASV0112	CAATAGCGTATATTATTGATGTTGCAGTTGAAACGTTCGTAGTCGAACTTTATCTGCTTGGGTGTTTTGGCATCTATGATGTCTTAATACTTTCAGCAGAGAGCATGCAAATTGCATTGCGCATGTTTCATGTGTCAATGGATTTTGCATCTTACTTTGAGTGAATCGGCGTGTTCCACGCAGGCCTATGCCTTGAACGATTTACCATAGAATAACCAGAGTATGAGAATACCTTCTTGTCTGTTCGAAGGTGTTTCCTATACTGATAAGAACGGTTGAGGGCATTCGTATTCAACTGCC	300	k__Eukaryota; s__Alveolata; d__Apicomplexa; c__Gregarinomorphea; o__Eugregarinorida; f__Lecudinidae; g__Lecudina; s__Lecudina_phyllochaetopteri	0.963752	0.0257892	1.93688	20.4301	Apicomplexa	Parasite	Invertebrate parasite
ASV0113	CAATAGCGTATATTATTGATGTTGCAGTTGAAACGTTCGTAGTCGAACTTTATCTGCTCAGGTATTGCGGCAGCTATGCTGTCACTATACTTTCAGCAGAGATAGTGCAAAGAACATAGCGCATGTTTCATGCGTCTATGCTTTTTGCACCTTACTTTGAGTGAATCGGCGTGTTCCACGCAGGCATATGCCTTGAACGATTTACCATAGTATAACCAGAGTATGAAAGCATCTTCTTGTCTGTTCGAAGGTGTTTTCTATACTGATAGGAACGGTTGAGGGCATTCGTATTCAACTGCC	300	k__Eukaryota; s__Alveolata; d__Apicomplexa; c__Gregarinomorphea; o__Eugregarinorida; f__Lecudinidae; g__Lecudina; s__Lecudina_phyllochaetopteri	0.748442	0.00417755	1.94106	2.15054	Apicomplexa	Parasite	Invertebrate parasite
ASV0114	CAATAGCGTATATTATTGATGTTGCAGTTGAAACGTTCGTAGTCGAACTTTTTCTACTTGGTTTCCTTGACGTTACATATGTCAAGCGTTACTGCGGTAGAGAGTGAGTTTAATGATGGCATCATGCTTCATGTTGTCATCTTGACTCATCACTTTGAGTGAATCGGCGTGTTCCACGCAGGCTTTACGCCATGTACGATTTACCATAGTATAGCTAGAGTGTGGGAATACTTCCTCGTCTCTTCGGAGGTATTTTCGATACTCATAAGAACGGTTGAGGGCATTCGTATTCAACTGCCA	300	k__Eukaryota; s__Alveolata; d__Apicomplexa; c__Gregarinomorphea; o__Eugregarinorida; f__Lecudinidae; g__Lecudina; s__Lecudina_phyllochaetopteri	0.774085	0.00399964	1.94506	2.15054	Apicomplexa	Parasite	Invertebrate parasite
ASV0115	CAATAGCGTATATTATTGATGTTGCAGTTGAAACGTTCGTAGTCGAACTTTATCTGCTTGGGTGTTTTGGCATCTATGATGTCTTAATACTTTCAGCAGAGAGTATGCAAATAGCATTGCACATGTTTCATGTGTCAATGGTTTTTGCATCTTACTTTGAGTGAATCGGCGTGTTCCACGCAGGCCTATGCCTTGAACGATTTACCATAGAATAACCAGAGTATGAGAATACCTTCTTGTCTGTTCGAAGGTGTTTCCTATACTGATAAGAACGGTTGAGGGCATTCGTATTCAACTGCC	300	k__Eukaryota; s__Alveolata; d__Apicomplexa; c__Gregarinomorphea; o__Eugregarinorida; f__Lecudinidae; g__Lecudina; s__Lecudina_phyllochaetopteri	0.926525	0.0329695	1.97803	21.5054	Apicomplexa	Parasite	Invertebrate parasite
ASV0116	CAATAGCGTATATTATTGATGTTGCAGTTGAAACGTTCGTAGTCGAACTTTTTCTACTTGGTTTCCTTGACGTTACATATGTCAAGCGTTACTGCGGTAGAGAGTGAGTTTAATGGCAGCATGTTTCATGTTGTCATCTTGACTCATCACTTTGAGTGAATCGGCGTGTTCCACGCAGGCTTTACGCCATGTACGATTTACCATAGTATAGCTAGAGTGTGGGAATACTTCCTCGTCTCTTCGGAGGTATTTTCGATACTCATAAGAACGGTTGAGGGCATTCGTATTCAACTGCCAGAG	300	k__Eukaryota; s__Alveolata; d__Apicomplexa; c__Gregarinomorphea; o__Eugregarinorida; f__Lecudinidae; g__Lecudina; s__Lecudina_phyllochaetopteri	0.928835	0.0025817	1.98061	6.45161	Apicomplexa	Parasite	Invertebrate parasite
ASV0117	CAATAGCGTATATTATTGATGTTGCAGTTGAAACGTTCGTAGTCGAACTTTTTCTACTTGGTTTCCTTGACGTTACATATGTCAAGCGTTACTGCGGTAGAGAGTGAGTTAAATGGCAGCATGCTTCATGTTGTCATCTTGACTCATCACTTTGAGTGAATCGGCGTGTTCCACGCAGGCTTTACGCCATGTACGATTTACCATAGTATAGCTAGAGTGTGGGAATACTTCCTCGTCTCTTCGGAGGTATTTTCGATACTCATAAGAACGGTTGAGGGCATTCGTATTCAACTGCCAGAG	300	k__Eukaryota; s__Alveolata; d__Apicomplexa; c__Gregarinomorphea; o__Eugregarinorida; f__Lecudinidae; g__Lecudina; s__Lecudina_phyllochaetopteri	0.902544	0.00321819	1.98382	6.45161	Apicomplexa	Parasite	Invertebrate parasite
ASV0118	CAATAGCGTATATTATTGATGTTGCAGTTGAAACGTTCGTAGTCGAACTTTAGCTGCTTAGGTATTGATGCGTTTACAATGCGTTAGTACTTTCAGCAGCGATTATGTAATGGGCATTGCACACGTTTCGTGTGTCGATGACTTTTACATCTTACTTTGAGTGAATCGGCGTGTTCCACGCAGGCAATTGCCTTGAACGATTTACCATAGCATAATCAGAGTATGAGAATACTTCCTTGTTTGTTCGGAGGTGTTTTCGATACTGAAAAGAACGGTTGAGGGCATTCGTATTCAACTGCC	300	k__Eukaryota; s__Alveolata; d__Apicomplexa; c__Gregarinomorphea; o__Eugregarinorida; f__Lecudinidae; g__Lecudina; s__Lecudina_phyllochaetopteri	0.865074	0.0197182	2.00354	15.0538	Apicomplexa	Parasite	Invertebrate parasite
ASV0119	CAATAGCGTATATTATTGATGTTGCAGTTGAAAAGTTCGTAGTCTAACTTTATCCGTTTAGGTCTTGGTCATCTATCGATGTACCTTGACTTTCAACGGAGAATGTGCAAAGTTTCATATGTGTTTCACATATGTGACATTGCATCCTACTTTGAGTGAATCGGCGTGTTCCACGCAAGCTGTTGCTTTGAACGATCAACCATAGAATAGGCAGACTATGTTAACGCCTCTTTGTTTGTTCGGAGGCGTTTTCGATACAGAAAAGAACAGTCGATGGTATTTGTATTCAACTGCCAGAGG	300	k__Eukaryota; s__Alveolata; d__Apicomplexa; c__Gregarinomorphea; o__Eugregarinorida; f__Lecudinidae; g__Lecudina; s__Lecudina_phyllochaetopteri	0.781719	0.00154508	2.00509	2.15054	Apicomplexa	Parasite	Invertebrate parasite
ASV0120	CAATAGCGTATATTATTGATGTTGCAGTTGAAACGTTCGTAGTCGAACTTTTTCTGTTAAAGACATATGTCTGTCATAGACAGCATATGCTCTTATTGCAGAAAAGTGTTAATTCGTCTATGTGTTTCACGTAGGCGTTTATTAACACTGTACTTTGAGTGAATCGGCGTGTTCCACGCAGGCTTTATGCCTTGAACGATTTACCATAGTATATCCAAAGTATAGAAATGTCATCTTGTCTTCTCGATGGCATTTTTGATACTTAAAAGAACGGTCGAGGGCATTCGTATTCAACTGCCA	300	k__Eukaryota; s__Alveolata; d__Apicomplexa; c__Gregarinomorphea; o__Eugregarinorida; f__Lecudinidae; g__Lecudina; s__Lecudina_tuzetae	1	0.00357196	2.00866	9.67742	Apicomplexa	Parasite	Invertebrate parasite
ASV0121	CAATAGCGTATATTATTGATGTTGCAGTTGAAACGTTCGTAGTCGAACTTTTTCTGTTAAAGATATGTGTCTGTCGTAGACAGCATATGCTCTTACTGCAGAAAAGTGTTAATTCGTTTATGTGTTTCACATAGGCGTTTATTAACACTGTACTTTGAGTGAATCGGCGTGTTCCACGCAGGCTTTATGCCTTGAACGATTTACCATAGTATATCCAAAGTATGGAGATGTCGTCTTGTCTTCTCGACGGCATTTTTGATACTTAAAAGAACGGTCGAGGGCATTCGTATTCAACTGCCA	300	k__Eukaryota; s__Alveolata; d__Apicomplexa; c__Gregarinomorphea; o__Eugregarinorida; f__Lecudinidae; g__Lecudina; s__Lecudina_tuzetae	0.999854	0.00250191	2.01116	4.30108	Apicomplexa	Parasite	Invertebrate parasite
ASV0122	CAATAGCGTATATTATTGATGTTGCAGTTGAAACGTTCGTAGTCGAACTTTTTCTGTTAAAGACATATGTCTGTCATTGACAGCATGTGTTCTTATTGCAGAAAAGTGTTAATTCGTCTATGTGTTTCACATAGGCGTTTATTAACACTGTACTTTGAGTGAATCGGCGTGTTCCACGCAGGCTTTACGCCTTGAACGATTTACCATAGTATATCCATAGTATAGAAATGTCATCTTGTCTTCTCGATGGCATTTTTGATACTCAAAAGAACGGTCGAGGGCATTCGTATTCAACTGCCA	300	k__Eukaryota; s__Alveolata; d__Apicomplexa; c__Gregarinomorphea; o__Eugregarinorida; f__Lecudinidae; g__Lecudina; s__Lecudina_tuzetae	1	0.0161869	2.02735	19.3548	Apicomplexa	Parasite	Invertebrate parasite
ASV0123	CAATAGCGTATATTATTGATGTTGCAGTTGAAACGTTCGTAGTCGAACTTTATCTGCTTAGGTACTGTGGCGTCGATGACGTTGCAATACTTTCAGCAGAGATTGTGTAAAGGTTGTTGCACGTTTCGTGTAATGGCTTTTGCATCTTACTTTGAGTGAATCGGCGTGTTCCACGCAGGCATGTGCCTTGAACGATTTACCATAGCATAATCAGAGTATGAGAATACTTCCTTGTTTGTTCGGAGGTGTTTTCGATACTGATAAGAACGGTTGAGGGCATTCGTATTCAGCTGCCAGAGG	300	k__Eukaryota; s__Alveolata; d__Apicomplexa; c__Gregarinomorphea; o__Eugregarinorida; f__Lecudinidae; g__Lecudinidae_X; s__Lecudinidae_X_sp.	0.869437	0.00256346	2.02991	8.60215	Apicomplexa	Parasite	Invertebrate parasite
ASV0124	CAATAGCGTATATTATTGATGTTGCAGTTGAAACGTTCGTAGTCGAACTTTATCTGCTTAGGTACTGTGGCGTCGATGACGTTGCAATACTTTCAGCAGAGATTGTGTAAAGGTTGTTGCACGTTTCGTGTAATGGCTTTTGCATCTTACTTTGAGTGAATCGGCGTGTTCCACGCAGGCATGTGCCTTGAACGATTTACCATAGCATAATCAGAGTATGAGAATACTTCCTTGTTTGTTCGGGGGTGTTTTCGATACTGATAAGAACGGTTGAGGGCATTCGTATTCAGCTGCCAGAGG	300	k__Eukaryota; s__Alveolata; d__Apicomplexa; c__Gregarinomorphea; o__Eugregarinorida; f__Lecudinidae; g__Lecudinidae_X; s__Lecudinidae_X_sp.	0.9224	0.00462487	2.03454	9.67742	Apicomplexa	Parasite	Invertebrate parasite
ASV0125	CAATAGCGTATATTATTGATGTTGCAGTTGAAACGTTCGTAGTCGAACTTTATCTGCTTAGGTACTGTGACGTCGATGACGTTGCAATACTTTCAGCAGAGATTGTGTAAAGGTTGTTGCACGTTTCGTGTAGTGGCTTTTGCATCTTACTTTGAGTGAATCGGCGTGTTCCACGCAGGCATGTGCCTTGAACGATTTACCATAGCATAATCAGAGTATGAGAATACTTCCTTGTTTGTTCGGGGGTGTTTTCGATACTGATAAGAACGGTTGAGGGCATTCGTATTCAGCTGCCAGAGG	300	k__Eukaryota; s__Alveolata; d__Apicomplexa; c__Gregarinomorphea; o__Eugregarinorida; f__Lecudinidae; g__Lecudinidae_X; s__Lecudinidae_X_sp.	0.758206	0.00278269	2.03732	9.67742	Apicomplexa	Parasite	Invertebrate parasite
ASV0126	CAATAGCGTATATTATTGATGTTGCAGTTAAAAAGTTCGTAGTTTGACTTTGCCTGTTTATTAGATTTTGAATTTGATATTTAGAATCAATTTAAGCAGAGATTTGCAGAACAACACATCATGCTTGCGTGTATGTGGAGTTTAGCACATTACTTTGAGTTAATCGGCGTGTTCCACGCAGGCTTTTGTCTTGAACGATTTACCATAGAATAACAAATTTATGATTTTGTGTCTTTGTTTGTTCGGACACATTATCTATACAGATAAGAACGGTTGAGGGCATTCGTATTCAACTGCCAG	300	k__Eukaryota; s__Alveolata; d__Apicomplexa; c__Gregarinomorphea; o__Eugregarinorida; f__Lecudinidae; g__Pterospora; s__Pterospora_floridiensis	1	0.00592705	2.04325	9.67742	Apicomplexa	Parasite	Invertebrate parasite
ASV0127	CAATAGCGTATATTATTGATGTTGCAGTTAAAAAGTTCGTAGTTTGACTTTGCCTGTTTATTAGATTCTGAATTTGATATTTAGAATCAATTTAAGCAGAGATTTGCAGAACAACACATCATGCTTGCGTGTATGTGGAGTTTAGCATATTACTTTGAGTTAATCGGCGTGTTCCACGCAGGCTTTTGTCTTGAACGATTTACCATAGAATAACAAATTTATGATTTTGTGTCTTTGTTTGTTCGGACACATTATCTATACAGATAAGAACGGTTGAGGGCATTCGTATTCAACTGCCAG	300	k__Eukaryota; s__Alveolata; d__Apicomplexa; c__Gregarinomorphea; o__Eugregarinorida; f__Lecudinidae; g__Pterospora; s__Pterospora_floridiensis	1	0.0023481	2.0456	4.30108	Apicomplexa	Parasite	Invertebrate parasite
ASV0128	CAATAGCATATATTAAAATTGTTGCAGTTAAAAAGCTCGTAGTCGAATATTGTACAGCTGGTTGCACCTTTCAGCTTTGCTGATTTTGCGATCGACTGTACTTTGCGTGGCGCTTCTATCTTTGATATTGGCGCTCCGCCACTTTGAATATATCAAAGTGTTCAAAGCAAGTTTACTTGATTGCTCAAGCATGGAATACGGAATCGGCGCTTGCCTTTTCTAAGGTTCTAAAGGCATTTGCAATGATTGAGAGGAACGGTTGGGGGGATACGCATTTGACTGTTAGAGGTGAAATTCTTG	300	k__Eukaryota; s__Alveolata; d__Apicomplexa; c__Gregarinomorphea; o__Eugregarinorida; f__Paralecudinids; g__Paralecudina; s__Paralecudina_sp.	1	0.00574258	2.05134	7.52688	Apicomplexa	Parasite	Invertebrate parasite
ASV0129	CAATAGCATATATTAAAGTTGTTGCAGTTAAAAAGCTCGTAGTCTAGCTTTGCTCTGCTGGTTGCACGTTACAGCTTCGCTGTGTGGGCGGCCGACAGGGCTTTGCGCAGTACTTTTGTCCTTGCGACATTGGTACTCCGCCACTTTGAATATATCAAAGTGTTCAACGCAAGTTTACTTGATTGCTAAAGCATGGAATACGGAATCGGCGCTTGCCTTTTCTAAGGTTCTAAAGGCATTTGCAATGATTGAGAGGAACGGTTGGGGGAATATGCATTCGATTGTTAGAGGTGAAATTCT	300	k__Eukaryota; s__Alveolata; d__Apicomplexa; c__Gregarinomorphea; o__Eugregarinorida; f__Paralecudinids; g__Paralecudina; s__Paralecudina_sp.	0.999933	0.0666572	2.11799	10.7527	Apicomplexa	Parasite	Invertebrate parasite
ASV0130	CAATAGCATATATTAAAATTGTTGCAGTTAAAAAGCTCGTAGTCGAACTTTGTTCAGCTGGTTGCACTTACAGCTTTGCTGTTTATGCGACCGACTGGACTTTGCGTGGCACTCTTGTCTTTGACATTGGTGCTCCGCCACTTTGAATATATCAAAGTGTTTAAAGCAAGTCTACTTGATTGCTCAAGCATGGAATACAGAATCGGCGTTTGCCTTTTCTAAGGTTCTAAAGGCATTTGCAATGATTGAGAGGAACGGTTGGGGGGATACGCATTTGACTGTTAGAGGTGAAATTCTTGG	300	k__Eukaryota; s__Alveolata; d__Apicomplexa; c__Gregarinomorphea; o__Eugregarinorida; f__Paralecudinids; g__Paralecudina; s__Paralecudina_sp.	1	0.0128096	2.1308	4.30108	Apicomplexa	Parasite	Invertebrate parasite
ASV0131	CAATAGCATATATTAAAATTGTTGCAGTTAAAAAGCTCGTAGTCGAACTTTGTACAGCTGGTTGCACTTTTCAGCTTTGCTGATTTTGCGATCGACTGTACTTTGCGTAGCACTCTTGTCTTTGACATAGGTGTTCCGCCACTTTGAATATATCAAAGTGTTCAAAGCAAGTTTACTTGATTGCTCAAGCATGGAATACGGAATCGGCGCTTGCCTTTTCTAAGGTTCTAAAGGCATTTGCAATGATTGAGAGGAACGGTTGGGGGGATACGCATTTGACTGTTAGAGGTGAAATTCTTG	300	k__Eukaryota; s__Alveolata; d__Apicomplexa; c__Gregarinomorphea; o__Eugregarinorida; f__Paralecudinids; g__Paralecudina; s__Paralecudina_sp.	1	0.007742	2.13855	4.30108	Apicomplexa	Parasite	Invertebrate parasite
ASV0132	CAATAGCGTATATTAAAATTGTTGCAGTTAAAACGCTCGTAGTTGAATATCTGCCTCCTGGTGGTTTGGTCCGCTTTGCGTGTACCATTCGCCAGTGGCATCCGTTTGCACCGCATTCTGTGTAGTGCAAACCGTTCACTTTGAGGAAATTAGAGTGTTCAACGCAGGCGTACGCCGTGAATACTTCAGCATGGAATGATCGATAGGGCTTCCGTCCTATCCGTTGGTTCTAGGGGCGCGAAGTAATGATAAATAGGGTCGGTCGGGGGCATTCGTATTGAACAGTCAGAGGTGAAATTC	300	k__Eukaryota; s__Alveolata; d__Apicomplexa; c__Gregarinomorphea; o__Eugregarinorida; f__Polyplicariidae; g__Polyplicarium; s__Polyplicarium_curvarae	0.777576	0.000909967	2.13946	2.15054	Apicomplexa	Parasite	Invertebrate parasite
ASV0133	TAATAGCGTATATTAAAATTGTTGCAGTTAAAACGCTCGTAGTTGAATATCTGTCTCTTGATTGCTTGGTCCGCTTTGCGTGCACCAAACGTCAGAGGCATCCGTTTGCTTCTTTGAGCAATCAAATTTGCAAACCGTTCACTTTGAGGAAATTAGAGTGTTCAAAGCAGGCTTAGCCTTGAATACTTCAGCATGGAATGATCGATAGGACTTCCGTCCTATCCGTTGGTTCTAGGGGCGAGAAGTAATGATAAACAGGGTCGGTCGGGGGCATTCGTATTGAACAGTCAGAGGTGAAAT	300	k__Eukaryota; s__Alveolata; d__Apicomplexa; c__Gregarinomorphea; o__Eugregarinorida; f__Polyplicariidae; g__Polyplicarium; s__Polyplicarium_sp.	0.962696	0.00442875	2.14389	2.15054	Apicomplexa	Parasite	Invertebrate parasite
ASV0134	CAATAGCGTATATTAAAGTTGTTGCAGTTAAAACGCTCGTAGTTGAATATCTGCTATATGTGTGCGGTCCACTTCGGTGTGATCCGTTTCACGAAATAGCATTCGTTTGCTTTGATTTGTCATTGCAAACCGTTTACTTTGAGGAAATTAGAGTGTTCAAAGCAGGCAATTGCCTTGAATACTTCAGCATGGAATAATTGATAGGACTTCCGTTCTGTCGTTGGTTCTGGGAATGTGAAGTAATGATTAAAAGGGGCGGGCGGGGGCATTCGTATTGAACAGTCAGAGGTGAAATTCTTA	300	k__Eukaryota; s__Alveolata; d__Apicomplexa; c__Gregarinomorphea; o__Eugregarinorida; f__Polyplicariidae; g__Polyplicarium; s__Polyplicarium_sp.	1	0.00232264	2.14621	3.22581	Apicomplexa	Parasite	Invertebrate parasite
ASV0135	CAATAGCGTATATTAAAGTTGTTGCAGTTAAAACGCTCGTAGTTGAATATCTGCTATATGTGGTCGGTCCACTTCGGTGTGATCCGTTTCACGAAATAGCATTCGTTTGCTTTGATTTATCATTGCAAACCGTTTACTTTGAGGAAATTAGAGTGTTCAAAGCAGGCAAGTGCCTTGAATACTTCAGCATGGAATAATTGATAGGACTTCCGTTCTGTCGTTGGTTCTGGGAATGTGAAGTAATGATTAAAAGGGGCGGGCGGGGGCATTCGTATTGAACAGTCAGAGGTGAAATTCTTA	300	k__Eukaryota; s__Alveolata; d__Apicomplexa; c__Gregarinomorphea; o__Eugregarinorida; f__Polyplicariidae; g__Polyplicarium; s__Polyplicarium_sp.	1	0.00549626	2.1517	4.30108	Apicomplexa	Parasite	Invertebrate parasite
ASV0136	AGCGAAGGATGGATAATGTTGTTGCAGTAAAAACATTCGTAGTCATCTACTCCCTTGTGAATTACGCTGAGCGTTATAAACGAGAGATTTGTAAACAATCCGCGATTAAATTGGAACGATTTATTCAAAAGTTGAACACGAAAGCGTGGTAAATCTGATGATGCCTTTTCCAGAATGCTTCTTTGGGTAAAGGAATAAAGAGTAAAAATATGTGAGGATAGTGGTACCTACAAGCTAGAGGTGAAATTCATAGATTTTGTAGAGACATGCTGCTGCGCAGGCTTCTGTCTAACATATGTT	300	k__Eukaryota; s__Alveolata; d__Apicomplexa; c__Gregarinomorphea; o__Eugregarinorida; f__Porosporidae; g__Porosporidae_X; s__Porosporidae_X_sp.	1	0.00232976	2.15403	4.30108	Apicomplexa	Parasite	Invertebrate parasite
ASV0137	AGCTAGAAATGGGTAACATTGTTGCAGTAAAAACGTACGTAGTCACCTTCGTTTTAATACACATCCTATGGATGCTGTATATGAACACACCACTTCAATTCTTTGAAGTGAACTCCGCGAGTAAACTAAAACGATTAACTTGAATGTTGAATATGACAGCGTGGGAAATCTGATGATGCCTTCGATTGAGTGCTGATCTTAATCAAAGGGATAAATCGTAAGAATGAATGAGGGCATTAGTACTTAGTAGCTAGAGGTGAAATTCCTAGATTTACTAATGACTAACTACTGCGAAAGCAT	300	k__Eukaryota; s__Alveolata; d__Apicomplexa; c__Gregarinomorphea; o__Eugregarinorida; f__Uradiphoridae; g__Uradiphoridae_X; s__Uradiphoridae_X_sp.	0.769561	0.0486454	2.20268	21.5054	Apicomplexa	Parasite	Invertebrate parasite
ASV0138	AGCTAGAAATGGGTAACATTGTTGCAGTAAAAACGTACGTAGTCACCTTTGTTTTAATCCGCGCCTTTTAGGCGTCCGGATATGAACACTACATACCATTCATTGGTATGCACTCCGCGAGTAAACTAGAACGATTAACTTGAATGTTGAATATGACAGCGTGGGAAATCTGATGATGCCTTAGATTGGGTTGCTGATCTTAATCTACGGGATACATCGTAAGAATGAGTGAGGGCATTAGTACTTAGCAGCTAGAGGTGAAATTCCTAGATTTGCTAATGACTAACTACTGCGAAAGCA	300	k__Eukaryota; s__Alveolata; d__Apicomplexa; c__Gregarinomorphea; o__Eugregarinorida; f__Uradiphoridae; g__Uradiphoridae_X; s__Uradiphoridae_X_sp.	0.999942	0.00267914	2.20536	6.45161	Apicomplexa	Parasite	Invertebrate parasite
ASV0139	GCTTAGCATATATTATTGATGTTGCAGTTAAAACGTTCGTAGTCGAAATTTGTCTATGGAAGTCGAAAGAAATTTTTTCTTTTCGAACTTTATAATAGATAAACTGTATTTCCATATTCTGTATTATGCAGTATATGAAATACTATATACTTCGAGTGAATCGGCGTGTTCCACGCAAGCGAAAGCTTTGAACGATTTACCAAAGGATATACATAATATAATATCATCCTTACGTATGTTCGAGGATGTTATTTATATAGATAAAAACGGTTGAGGGCATTCATATTCAACTGACAGAGG	300	k__Eukaryota; s__Alveolata; d__Apicomplexa; c__Gregarinomorphea; o__Eugregarinorida; f__Urosporidae; g__Difficilina; s__Difficilina_tubulani	0.999598	0.00143422	2.20679	3.22581	Apicomplexa	Parasite	Invertebrate parasite
ASV0140	GCTTAGCATATATTATTGATGTTGCAGTTAAAACGTTCGTAGTCGAAATTTGTCTATGGAAGTCGAAAGAAATTTTTTCTTTTCGAACTTTATAATAGATAAACTGTATTTCCATATTCTGTATTTTGCAGTATATGAAATACTATATACTTCGAGTGAATCGGCGTGTTCCACGCAAGCGAAAGCTTTGAACGATTTACCAAAGGATATACATAATATAATATCATCCTTACGTATGTTCGAGGATGTTATTTATATAGATAAAAACGGTTGAGGGCATTCATATTCAACTGACAGAGG	300	k__Eukaryota; s__Alveolata; d__Apicomplexa; c__Gregarinomorphea; o__Eugregarinorida; f__Urosporidae; g__Difficilina; s__Difficilina_tubulani	0.999201	0.00592966	2.21272	8.60215	Apicomplexa	Parasite	Invertebrate parasite
ASV0141	CAACAGCGTATATTAAAGTTGCTGCAGTTAAAACGCTCGTAGTTGTTGTCCAACTACACACTGCCCTCATTTATGAGAACAGTGCAGTAGTCTAGCGGAAGCCTCGCTTCCGCCAAAACCTTGAGGAAAGATTAGCGTTCCAAGCAGTTATCCATTTGTCCTCCCCAGCATGGTATATAACCAAATCGAAGAAGATTGTCGAATCTTCATCATACTAAATAGAAACTCAAGGGGGTATACGTACTTTAATGTCAGAGGTGAAATTCCTAGATTTTTAGATGACGATCAATTGCGAAAGCA	300	k__Eukaryota; s__Alveolata; d__Apicomplexa; c__Gregarinomorphea; o__Gregarinomorphea_X; f__Gregarinomorphea_XX; g__Selenidium1	1	0.00148306	2.21421	2.15054	Apicomplexa	Parasite	Invertebrate parasite
ASV0142	CAACAGCGTATATTAAAGTTGCTGCAGTTAAAACGCTCGTAGTTGTTGTCCAACTAATAAGCTACACTCGTTTCGAGAGTATCTGAATAGTTTAGCAGAAACGTTAAATTTCTGCCAAAACCTTGAGGAAAGATTAGTGTTCCAAGCAATCATTTTGTCCTCCCCAGCATGGTATTTAATCCAAGCGAAGAAGACAGTTGTCGCGTCTTCTTCTTCCCATATAGAAATTCAAGGGGGTATACGTACTTTAATGTCAGAGGTGAAATTCCTAGATTTTTAAAAGACGATCAATTGCGAAAG	300	k__Eukaryota; s__Alveolata; d__Apicomplexa; c__Gregarinomorphea; o__Gregarinomorphea_X; f__Gregarinomorphea_XX; g__Selenidium1	1	0.00805274	2.22226	5.37634	Apicomplexa	Parasite	Invertebrate parasite
ASV0143	CAACAGCGTATATTAAAGTTGCTGCAGTTAAAACGCTCGTAGTTGTTGTCCAACTATAACCTCAACTCCTTTGGAGGAGAGGTAAAAAGTTTAGCGGTATTTTCCGCCAAAACCTTGAGGAAAGATTAGTGTTCCAAGCAATCTCCACTTTGACCTTCCCAGCATGGTATATAACCAAATCGAAGCAGAAATTTGTCTCTTCTGCGTCCAACTAAATAGAAATTCAAGGGGGTATACGTACTTTAATGTCAGAGGTGAAATTCTTAGATTTTTGAAAGACGATCGAATGCGAAAGCATTT	300	k__Eukaryota; s__Alveolata; d__Apicomplexa; c__Gregarinomorphea; o__Gregarinomorphea_X; f__Gregarinomorphea_XX; g__Selenidium1	1	0.0933133	2.31557	43.0108	Apicomplexa	Parasite	Invertebrate parasite
ASV0144	CAACAGCGTATATTAAAGTTGCTGCAGTTAAAACGCTCGTAGTTGTTGTCCAACTATACGCTATTTCATATTTATGATAATAGTTCAATAGTTTAGCGGAACTTGTTTCTGCCAAAACCTTGAGGAAAGATTAGTGTTCCAAGCAATTATAACTTTGTCCTCCCCAGCATGGTATTCAACCTAACAGAAGAGAGCTGTCGACTTTCTTCTTACTATATAGAAATTCAAGGGGGTATACGTACTTTAATGTCAGAGGTGAAATTCTTAGATTTTTAAAAGACGGTCAATTGCGAAAGCATT	300	k__Eukaryota; s__Alveolata; d__Apicomplexa; c__Gregarinomorphea; o__Gregarinomorphea_X; f__Gregarinomorphea_XX; g__Selenidium1; s__Selenidium1_boccardiellae	1	0.0309685	2.34654	37.6344	Apicomplexa	Parasite	Invertebrate parasite
ASV0145	CAACAGCGTATATTAAAGTTGCTGCAGTTAAAACGCTCGTAGTTGTTGTCCAACTAGACGCTACACTCATTTCCGAGAGTAGTATACTAGTTTCGCGGAAATTTATTTCTGCCAAAACCTTGAGGAAAGATTAGTGCTCAAAGCAATCACACTTTGTCCTCCCCAGCATGGTATATAACCCAACCGAAGGAGATTGTTGTCGAGTCTCCTTCTTACTATATAGGAATTCAAGGGGGTATACGTACTTTAATGTCAGAGGTGAAATTCCTAGATTTTTAAAAGACGATCAATTGCGAAAGC	300	k__Eukaryota; s__Alveolata; d__Apicomplexa; c__Gregarinomorphea; o__Gregarinomorphea_X; f__Gregarinomorphea_XX; g__Selenidium1; s__Selenidium1_boccardiellae	0.815532	0.0414135	2.38795	33.3333	Apicomplexa	Parasite	Invertebrate parasite
ASV0146	CAACAGCGTATATTAAAGTTGCTGCAGTTAAAACGCTCGTAGTTGTTGTCCAACTATACGCTATTTCAAGCAATTGATAATAGTTCAATAGTTTAGCGGAAACTTGTTTCTGCCAAAACCTTGAGGAAAGATTAGTGTTCCAAGCAATTATCACTTTGTCCTCCCCAGCATGGTATTCAACCTAATAGAAAGGGATTGTCGAGTCTCTTTCTTACTATATAGAAATTCAAGGGGGTATACGTACTTTAATGTCAGAGGTGAAATTCATAGATTTTTAAAAGACGGTCAATTGCGAAAGCA	300	k__Eukaryota; s__Alveolata; d__Apicomplexa; c__Gregarinomorphea; o__Gregarinomorphea_X; f__Gregarinomorphea_XX; g__Selenidium1; s__Selenidium1_boccardiellae	0.999956	0.119563	2.50752	48.3871	Apicomplexa	Parasite	Invertebrate parasite
ASV0147	CAACAGCGTATATTAAAGTTGCTGCAGTTAAAACGCTCGTAGTTGTTGTCCAACTATAAGCTGTTCTCATCATTGAGAATGGTACAGTAGTTTAGCGGAATCCTAACGGAGTCTGCCAAAACCTTGAGGAAAGATTAGTGTTCCAAGCAGTTGTAAATTTGTCCTCCCCAGCATGGTATTCAACCAAATCGACGGAGATTGTCGAGTCTCCGTCTTACTAAATAGAAATTCAAGGGGGTATACGTACTTTAATGTCAGAGGTGAAATTCTTAGATTTTTAAAAGACGATCAATTGCGAAA	300	k__Eukaryota; s__Alveolata; d__Apicomplexa; c__Gregarinomorphea; o__Gregarinomorphea_X; f__Gregarinomorphea_XX; g__Selenidium1; s__Selenidium1_boccardiellae	0.968044	0.00514216	2.51266	9.67742	Apicomplexa	Parasite	Invertebrate parasite
ASV0148	CAACAGCGTATATTAAAGTTGCTGCAGTTAAAACGCTCGTAGTTGTTGTCCAACTGCACACTGACTGTCACATGACTGTTATGTATAAGCAGTTTAGTAGATTTTTAAGTCTGCGAAGACCTTGAGGAAAGATTAGTGTTCCAAGCATTTTTTATTGTCCTCCCCAGCATGGTATATAACCCAAATCGAAGAAAAAACTTGTCATGTTTTCTTCTACTATATAGAAAATCAAGGGGGTATACATACTTTAATGTCAGAGGTGAAATTCCTAGATTTTTAAAAGATGATCAATTGCGAAAG	300	k__Eukaryota; s__Alveolata; d__Apicomplexa; c__Gregarinomorphea; o__Gregarinomorphea_X; f__Gregarinomorphea_XX; g__Selenidium1; s__Selenidium1_boccardiellae	0.988807	0.00174415	2.5144	1.07527	Apicomplexa	Parasite	Invertebrate parasite
ASV0149	CAACAGCGTATATTAAAGTTGCTGCAGTTAAAACGCTCGTAGTTGTTGTCCAGCTATACACTCAACTCTATCAGAGGAGAGTTCAATAGTTTAGCGGATTTTCTCCGCCAAAACCTTGAGGAAAGAGTAGTGTTCCAAGCAATATATTCTTTGTCCTCCCCAGCATGGTATATAACCAAATCGAAGCAGAAAGTTGTCACTTCTGCGTCTAACTAAATAGAAATTCAAGGGGGTATACGTACTTCTCATGTCAGAGGTGAAATTCTATGATTATGAAATGACGATCAAATGCGAAAGCAT	300	k__Eukaryota; s__Alveolata; d__Apicomplexa; c__Gregarinomorphea; o__Gregarinomorphea_X; f__Gregarinomorphea_XX; g__Selenidium1; s__Selenidium1_idanthyrsae	0.991915	0.04155	2.55595	41.9355	Apicomplexa	Parasite	Invertebrate parasite
ASV0150	CAATAGCGTATATTAAAGTTGCTGCAGTTAAAACGCTCGTAGTTGTTGTCCAACTATATACCACACTTCTTCTGAGGTTGTGGTGCAATAGTTTAGCGGGTCTTGTGCCTGCCAAAACCTTGAGGAAAGATTAGTGTTCCAAGCAATATCTTTTTGACCTCTCCAGCATGGTATATAACCAAATCGAGGAAGATACTTGCCGCATCTTCATCATACTAAATAGGAATTCAAGGGGGTATACGTACTTTAATGTCAGAGGTGAAATTCCTAGATTTTTAAGAGACGATCAAATGCGAAAGC	300	k__Eukaryota; s__Alveolata; d__Apicomplexa; c__Gregarinomorphea; o__Gregarinomorphea_X; f__Gregarinomorphea_XX; g__Selenidium1; s__Selenidium1_mesnili	0.999983	0.00290723	2.55886	5.37634	Apicomplexa	Parasite	Invertebrate parasite
ASV0151	CAATAGCGTATATTAAAGTTGCTGCAGTTAAAACGCTCGTAGTTGTTGTCCAACTATACACCACATTCTTCATTTGAAGTTGAGGTTTATTAGTTTAGCGGGGTAACCTGCCAAAACCTTGAGGAAATAGTAGTGTTCCAAGCAATTACTTTTTGACCTCTCCAGCATGGTATATAACCAAATCGAGGAAGATACTTGCCACATCTTCATCATACTAAATAGAAATTCAAGGGGGTATACGTACTTTAATGTCAGAGGTGAAATTCCTAGATTTTTAAGAGACGATCAAATGCGAAAGCA	300	k__Eukaryota; s__Alveolata; d__Apicomplexa; c__Gregarinomorphea; o__Gregarinomorphea_X; f__Gregarinomorphea_XX; g__Selenidium1; s__Selenidium1_mesnili	0.999999	0.0788271	2.63769	49.4624	Apicomplexa	Parasite	Invertebrate parasite
ASV0152	CAACAGCGTATATTAAAGTTGCTGCAGTTAAAACGCTCGTAGTTGTTGTCCAACTATAACCTCAACTCCTTGGAGGAGAGGCAAAAAGTTTAGCGGTATTTTCCGCCAAAACCTTGAGGAAAGATTAGTGTTCCAAGCAATCTCCACTTTGACCTTCCCAGCATGGTATATAACCAAATCGAAGCAGAAATTTGTCTCTTCTGCGTCCAACTAAATAGAAATTCAAGGGGGTATACGTACTTTAATGTCAGAGGTGAAATTCTTAGATTTTTAAAAGACGATCGAATGCGAAAGCATTTA	300	k__Eukaryota; s__Alveolata; d__Apicomplexa; c__Gregarinomorphea; o__Gregarinomorphea_X; f__Gregarinomorphea_XX; g__Selenidium1; s__Selenidium1_neosabellariae	0.853406	0.702628	3.34031	93.5484	Apicomplexa	Parasite	Invertebrate parasite
ASV0153	CAACAGCGTATATTAAAGTTGCTGCAGTTAAAACGCTCGTAGTTGTTGTCCAGCTATACGCTCAACTCTTATAGAGGAGAGTATAATAGTTTAGCGGATTTCTCCGCCAAAACCTTGAGGAAAGATTAGTGTTCCAAGCAATATATTCTTTGTCCTCCCCAGCATGGTATATAACCAAATCGAAGCAGAAAGTTGTCACTTCTGCGTCTAACTAAATAGAAATTCAAGGGGGTATACGTACTTTAATGTCAGAGGTGAAATTCTTAGATTTTTAAAAGACGATCAAATGCGAAAGCATTT	300	k__Eukaryota; s__Alveolata; d__Apicomplexa; c__Gregarinomorphea; o__Gregarinomorphea_X; f__Gregarinomorphea_XX; g__Selenidium1; s__Selenidium1_neosabellariae	0.953125	0.0457711	3.38609	25.8065	Apicomplexa	Parasite	Invertebrate parasite
ASV0154	CAACAGCGTATATTAAAGTTGCTGCAGTTAAAACGCTCGTAGTTGTTGTCCAACTATAACCTCGACTCCTTTGGAGGTGAGGTGAAAAGTTTAGCGGTATTTTCCGCCAAAACCTTGAGGAAAGATTAGTGTTCCAAGCAATCTCCACTTTGACCTTCCCAGCATGGTATATAACCAAATCGACGCAGAAATTTGTCACTTCTGCATCCAACTAAATAGAAATTCAAGGGGGTATACGTACTTTAATGTCAGAGGTGAAATTCTTAGATTTTTAAAAGACGATCGAATGCGAAAGCATTT	300	k__Eukaryota; s__Alveolata; d__Apicomplexa; c__Gregarinomorphea; o__Gregarinomorphea_X; f__Gregarinomorphea_XX; g__Selenidium1; s__Selenidium1_neosabellariae	0.883486	0.145169	3.53125	67.7419	Apicomplexa	Parasite	Invertebrate parasite
ASV0155	CAACAGCGTATATTAAAGTTGCTGCAGTTAAAACGCTCGTAGTTGTTGTCCAGCTATACGCTCAACTCTATATGAGGAGAGTATAATAGTTTAGCGGATTTCTCCGCCAAAACCTTGAGGAAAGATTAGTGTTCCAAGCAATATATTCTTTGTCCTCCCCAGCATGGTATATAACCAAATCGAAGCAGAAAGTTGTCACTTCTGCATCTAACTAAATAGAAATTCAAGGGGGTATACGTACTTTAATGTCAGAGGTGAAATTCTTAGATTTTTAAAAGACGATCAAATGCGAAAGCATTT	300	k__Eukaryota; s__Alveolata; d__Apicomplexa; c__Gregarinomorphea; o__Gregarinomorphea_X; f__Gregarinomorphea_XX; g__Selenidium1; s__Selenidium1_neosabellariae	0.903034	0.142185	3.67344	53.7634	Apicomplexa	Parasite	Invertebrate parasite
ASV0156	CAATAGCGTATATTAAAGTTGCTGCAGTTAAAACGCTCGTAGTTGTTGTCCAACTATACGCTTCATTGCATTTTGCTATTGAAGTAATTAGTTTAGCTGAGACTTCGTTTCGGCCAAAACCTTGAGGAAAGATTAGTGTTCCAAGCAGTTAATTTTGTCCTCCCCAGCATGGTATTCAACCCAACCGACGAGAGCCGCAAGGCCCTCATCAAACTAAATAGAAATTCAAGGAGGTATACGTACTTTAATGTCAGAGGTGAAATTCCTAGATTTTTAAAAGACGGTCAGTTGCGAAAGCGT	300	k__Eukaryota; s__Alveolata; d__Apicomplexa; c__Gregarinomorphea; o__Gregarinomorphea_X; f__Gregarinomorphea_XX; g__Selenidium1; s__Selenidium1_sp.	0.999782	0.00513462	3.67857	11.828	Apicomplexa	Parasite	Invertebrate parasite
ASV0157	CAATAGCGTATATTAAAGTTGCTGCAGTTAAAACGCTCGTAGTTGTTGTCCAACTATACGCTTCATTGCATTTTGCTATTGAAGTAATTAGTTTAGCTGAGACTTCGTTTCGGCCAAAACCTTGAGGAAAGATTAGTGTTCCAAGCAGTTAATTTTGTCCTCCCCAGCATGGTATTCAACCCAACCGACGAGAGCCGCAGGGCCCTCATCAAACTAAATAGAAATTCAAGGAGGTATACGTACTTTAATGTCAGAGGTGAAATTCCTAGATTTTTAAAAGACGGTCAGTTGCGAAAGCGT	300	k__Eukaryota; s__Alveolata; d__Apicomplexa; c__Gregarinomorphea; o__Gregarinomorphea_X; f__Gregarinomorphea_XX; g__Selenidium1; s__Selenidium1_sp.	0.999769	0.008775	3.68735	13.9785	Apicomplexa	Parasite	Invertebrate parasite
ASV0158	CAATAGCGTATATTAAAGTTGCTGCAGTTAAAACGCTCGTAGTTGTTGTCCAACTATAGATTCCATTTGCTTTTGCGAAAGGAGTTAGTAGTTTTGTTGAAACAATAGTTTCGGCCAAAACCTTGAGGAAAGATTAGTGTTCCACGCAGTTATTCTTGTCCTCCCCAGCATGGTATTCAATGCAAGCGAAAGAGATTGCCGAGTCTCCATCAATCTAAATAGAAATTCAAGGGGGTATACGTACTTTAATGTCAGAGGTGAAATTCCTAGATTTTTAAAAGACGATCAACTGCGAAAGCA	300	k__Eukaryota; s__Alveolata; d__Apicomplexa; c__Gregarinomorphea; o__Gregarinomorphea_X; f__Gregarinomorphea_XX; g__Selenidium1; s__Selenidium1_sp.	0.999994	0.00463994	3.69199	11.828	Apicomplexa	Parasite	Invertebrate parasite
ASV0159	CAATAGCGTATATTAAAGTTGCTGCAGTTAAAACGCTCGTAGTTGTTGTCCAACTATACACTTCATTCACATTGTGAGCGAAGTAAATAGTTTAGCTGAAACTTCGTTTCGGCCAAAACCTTGAGGAAATCTTAGTGTTCCAAGCAGTTTTTCTTGTCCTCCCCAGCATGGTATTCAATCCAATCGAGGAAGATTGTCGAGTCTTCATCAACCTAAATAGAAATTCAAGGGGGTATACGTACTTTAATGTCAGAGGTGAAATTCCTAGATTTTTAAAAGACGAGCAATTGCGAAAGCATT	300	k__Eukaryota; s__Alveolata; d__Apicomplexa; c__Gregarinomorphea; o__Gregarinomorphea_X; f__Gregarinomorphea_XX; g__Selenidium1; s__Selenidium1_sp.	0.889579	0.174736	3.86673	79.5699	Apicomplexa	Parasite	Invertebrate parasite
ASV0160	CAATAGCGTATATTAAAGTTGCTGCAGTTAAAACGCTCGTAGTTGTTGTCCAACTATACGCTTCATTGCATTTGCTATTGAAGTAATTAGTTTAGCTGAGACTTCGTTTCGGCCAAAACCTTGAGGAAAGATTAGTGTTCCAAGCAGTTAATTTTGTCCTCCCCAGCATGGTATTCAACCCAACCGACGAGAGCCGCAAGGCCCTCATCAAACTAAATAGAAATTCAAGGAGGTATACGTACTTTAATGTCAGAGGTGAAATTCCTAGATTTTTAAAAGACGGTCAGTTGCGAAAGCGTT	300	k__Eukaryota; s__Alveolata; d__Apicomplexa; c__Gregarinomorphea; o__Gregarinomorphea_X; f__Gregarinomorphea_XX; g__Selenidium1; s__Selenidium1_sp.	0.999684	0.0279701	3.8947	31.1828	Apicomplexa	Parasite	Invertebrate parasite
ASV0161	CAACAGCGTATATTAAAGTTGCTGCAGTTAAAACGCTCGTAGTTGTTGTCCAACTAGACGCTATTCTCTTTAAGAGATCAGCTGAATAGTTTAGCAGAAAGCAATTTCTGCCAAAACCTTGAGGAAAGATTAGTGTTCCAAGCAGTTAACAATTTGTCCTCCCCAGCATGGTATTCAACCAAATCGAAGAAGATTGTCGAGTCTTCATCTTACTAAATAGAAATTCAAGGGGGTATACGTACTTTAATGTCAGAGGTGAAATTCCTAGATTTTTAAAAGACGATCAATTGCGAAAGCATT	300	k__Eukaryota; s__Alveolata; d__Apicomplexa; c__Gregarinomorphea; o__Gregarinomorphea_X; f__Gregarinomorphea_XX; g__Selenidium1; s__Selenidium1_sp.	0.880874	0.00547568	3.90017	6.45161	Apicomplexa	Parasite	Invertebrate parasite
ASV0162	CAATAGCGTATATTAAAGTTGCTGCAGTTAAAACGCTCGTAGTTGTTGTCCAACTATAGATTCCATTTGCTTATGCGAAAGGAGTTAGTAGTTTTGTTGAAACAATAGTTTCGGCCAAAACCTTGAGGAAAGATTAGTGTTCCACGCAGTTATTCTTGTCCTCCCCAGCATGGTATTCAATGCAAGCGAAAGAGATTGCCGAGTCTCCATCAATCTAAATAGAAATTCAAGGGGGTATACGTACTTTAATGTCAGAGGTGAAATTCCTAGATTTTTAAAAGACGATCAACTGCGAAAGCA	300	k__Eukaryota; s__Alveolata; d__Apicomplexa; c__Gregarinomorphea; o__Gregarinomorphea_X; f__Gregarinomorphea_XX; g__Selenidium1; s__Selenidium1_sp.	0.999998	0.0113627	3.91153	12.9032	Apicomplexa	Parasite	Invertebrate parasite
ASV0163	CAACAGCGTATATTAAAGTTGCTGCAGTTAAAACGCTCGTAGTTGTTGTCCAACTAGAGGCTGTTCTCTTCTTTGAGAACATGCTAAACAGTTTAGCGGAAACTTGTTTCTGCCAAAACCTTGAGGAAAGATTAGTGTTCCAAGCAGTTTTCTTTTGACCTCCCCAGCATGGTATTCAACCAAACCGGAAAAGATTGTCACATCTTTTTCACACTAAATAGAAATTCAAGGGGGTATACGTACTTTAATGTCAGAGGTGAAATTCCTAGATTTTTAGAAGACGATCAATTGCGAAAGCAT	300	k__Eukaryota; s__Alveolata; d__Apicomplexa; c__Gregarinomorphea; o__Gregarinomorphea_X; f__Gregarinomorphea_XX; g__Selenidium1; s__Selenidium1_sp.	0.867589	0.00795305	3.91949	10.7527	Apicomplexa	Parasite	Invertebrate parasite
ASV0164	CAATAGCGTATATTAAAGTTGTTGCAGTTAAAATGCTCGTAGTTGAATGTTTGCAGAGGCCAACGCGTCTGTTCGACATTATGTCAACTCAGTGTTGGCCTCGCTTCCCGCATAGGCATTCGTCCTTCACTGGGCGAGTGTTTTGTGCATTTTACTTTGAGAAACTTAGGGTGTTCCAAGCATGTTTTCGCATGAATATTCCAGCATGGTATAAATTGGTACGACTTTGGCTCTGCCTTTTGGTTCGCAGGACTAAAGTAATGGTTAACAGGGACTGTCGGGGGCATTAGTATTCTAACT	300	k__Eukaryota; s__Alveolata; d__Apicomplexa; c__Gregarinomorphea; o__Gregarinomorphea_X; f__Gregarinomorphea_XX; g__Selenidium2; s__Selenidium2_pisinnus	0.884466	0.0175581	3.93704	29.0323	Apicomplexa	Parasite	Invertebrate parasite
ASV0165	CAATAGCGTATATTAAAGTTGTTGCAGTTAAAATGCTCGTAGTTGAATGTTTGCAGAGGCCAACGCGTTTGTTCGACATTATGTCAACTCAGTGTTGGCCTCGCTTCCCGCATAGGCATTCGTCCTTCACTGGGCGACTGTTTTGTGCATTTTACTTTGAGAAACTTAGGGTGTTCCAAGCATGTTTTCGCATGAATATTCCAGCATGGTATAAATTGGTACGACTTTGGCTCTGCCTTTTGGTTCGCAGGACTAAAGTAATGGTTAACAGGGACTGTCGGGGGCATTAGTATTCTAACT	300	k__Eukaryota; s__Alveolata; d__Apicomplexa; c__Gregarinomorphea; o__Gregarinomorphea_X; f__Gregarinomorphea_XX; g__Selenidium2; s__Selenidium2_pisinnus	0.919283	0.0615496	3.99859	49.4624	Apicomplexa	Parasite	Invertebrate parasite
ASV0166	CAATAGCGTATATTAAAGTTGTTGCAGTTAAAAAGCTCGTAGTTGAAACGCACAGCCTGTCTTTGCGTCTCCTTCACGGGAGCGCGGACGGGCTAGGGCTTTATCCGAAGCCTCTGTTACTTTGAGAAAAATTGAGTGTTTCAAGCGGGCCAGAGCTGAAATAGTGTACCATGGAATAACGCAGTGGCTGTCTCTCCGTTTTTTCGGTTTTGGATGGGACAGTACGTGGTTGATAGGAACAGTCGGGGGCATTCGTATTGAACAGTCAGAGGTGAAATTCTTAGATTTGTTCAAGACGAA	300	k__Eukaryota; s__Alveolata; d__Apicomplexa; c__Gregarinomorphea; o__Gregarinomorphea_X_GRE1; f__Gregarinomorphea_X_GRE1_X; g__Gregarinomorphea_X_GRE1_XX; s__Gregarinomorphea_X_GRE1_XX_sp.	0.999583	0.00314768	4.00174	8.60215	Apicomplexa	Parasite	Invertebrate parasite
ASV0167	CAATAGCGTATATTAAAGTTGTTGCAGTTAAAAAGCTCGTAGTTGGCGTGATTCGTATGCCAAGTCGGCTCTTTCTAGAGATCGCAAGGCATGCGTGGGCTTCTTGAAAGCCTCTGTTACTTTGAGAAAAATTGAGTGTTTCAGGCGGGCCAGAGCTGGAATAGTGTACCATGGAATAACGAAGTGGCTGTTCCTCCGTTTCTTTGGTTTTGGACGGAACAGTGCGTGGTTGATAGGAACAGTCGGGGGTATTCGTATTGAACAGTCAGAGGTGAAATTCTTAGATTTGTTCAAGACGAA	300	k__Eukaryota; s__Alveolata; d__Apicomplexa; c__Gregarinomorphea; o__Gregarinomorphea_X_GRE1; f__Gregarinomorphea_X_GRE1_X; g__Gregarinomorphea_X_GRE1_XX; s__Gregarinomorphea_X_GRE1_XX_sp.	1	0.0963539	4.0981	50.5376	Apicomplexa	Parasite	Invertebrate parasite
ASV0168	CAATAGCGTATATTAAAGTTGTTGCAGTTAAAAAGCTCGTAGTTGAAATGATGACTCGCGATTGTTGTAACTCATGTAGTTCAACTTTTGTAGGTCTGGCATCTCACGATGCTTTGTTACTTTGAGAAAAATAGAGTGTTTCAAGCGGGCAATTGCTGAAATAGTGTACCGTGGAATGACGAAAAGGCCGCTCTTCTGTTTGTTGACTCTCGGAATTGCGGTGCGTGTTGAGAGGAACAGTCGGGGGTATTCGTATTGAACAGTCAGAGGTGAAATTCTTAGATTTGTTCACGACGAACT	300	k__Eukaryota; s__Alveolata; d__Apicomplexa; c__Gregarinomorphea; o__Gregarinomorphea_X_GRE1; f__Gregarinomorphea_X_GRE1_X; g__Gregarinomorphea_X_GRE1_XX; s__Gregarinomorphea_X_GRE1_XX_sp.	1	0.23493	4.33303	55.914	Apicomplexa	Parasite	Invertebrate parasite
ASV0169	CAATAGCGTATATTAAAGTTGTTGCAGTTAAAAAGCTCGTAGTTGGCGTGATTCGTATGCCAAGTCGGCTCTTTCTAGAGATCGCAAGGCGTGCGTGGGCTTCTTGAAAGCCTCTGTTACTTTGAGAAAAATTGAGTGTTTCAGGCGGGCCAGAGCTGGAATAGTGTACCATGGAATAACGAAGTGGCTGTTCCTCCGTTTCTTTGGTTTTGGACGGAACAGTGCGTGGTTGATAGGAACAGTCGGGGGTATTCGTATTGAACAGTCAGAGGTGAAATTCTTAGATTTGTTCAAGACGAA	300	k__Eukaryota; s__Alveolata; d__Apicomplexa; c__Gregarinomorphea; o__Gregarinomorphea_X_GRE1; f__Gregarinomorphea_X_GRE1_X; g__Gregarinomorphea_X_GRE1_XX; s__Gregarinomorphea_X_GRE1_XX_sp.	1	0.704939	5.03796	18.2796	Apicomplexa	Parasite	Invertebrate parasite
ASV0170	CAATAGCGTATATTAAAGTTGTTGCAGTTAAAAAGCTCGTAGTTGAATCGATACGTCGGTCTAGCCGTCTCTTTCAGAGCGCGACGCCGACGCGGTCCTCTTTTAGAGGACTCTGTTACTTTGAGAAAATTTGAGTGTTTCAGGCGGGCCATAGCTGAAATAGTGTACCGTGGAATAACGCAGTGGCTGCCTCTCTCTTTCTTTGGTTTTGGACGAGGCAGTTCGTGGTTGATAGGAACAGTCGGGGGCATTTGTATTGAACAGTCAGAGGTGAAATTCTTAGATTTGTTCAAGACAAAC	300	k__Eukaryota; s__Alveolata; d__Apicomplexa; c__Gregarinomorphea; o__Gregarinomorphea_X_GRE1; f__Gregarinomorphea_X_GRE1_X; g__Gregarinomorphea_X_GRE1_XX; s__Gregarinomorphea_X_GRE1_XX_sp.	0.994852	0.0233616	5.06133	19.3548	Apicomplexa	Parasite	Invertebrate parasite
ASV0171	TAATAGCATATATTAAATTTGTTGCAGTTAAAACGCTCGTAGTTAGTTTTTAATCATTACAGATGTTTCGCTACTTAGCGATTACATCATAAATGATTTAGTAATGGACTTGGTTTTCGGACCTATGTTTATTACTTTCACTATAATAAAATAATAGTGTTCATTGCAATATTACAATGAATTCTATAGTGTAGTATGCAAATGTATAGCTTAACTTTGGGTTTAGTTCAAAACTGAAGTTGAGCAATATTATTATAAAAACTGTTTAAGGTATATATAATCAACTGTTAGAGGTGAAAT	300	k__Eukaryota; s__Alveolata; d__Apicomplexa; c__Gregarinomorphea; o__Gregarinomorphea_X_GRE5; f__Gregarinomorphea_X_GRE5_X; g__Gregarinomorphea_X_GRE5_XX; s__Gregarinomorphea_X_GRE5_XX_sp.	1	0.0485938	5.10992	40.8602	Apicomplexa	Parasite	Invertebrate parasite
ASV0172	CAATAGCGTATATTAAAGTTGTTGCAGTTAAAAAGCTCGTAGTTGGATTATTTGCACTATGTGACGTTGCAGACCCTCGGGTCGGGCGTTTTACGTGTGCATTTGCCTCATCCTTTCGGGGTTCGAGGCCTTTTACTTTGAGAAAATTAGAGTGTTCCAAGCAGGTCAATCCTTGAATATTGCAGCATGGAATAATAATCTAGACTCCTAATCGGCTTATTGGTGCGAGATTAGGAGTAATTTTTAACAGGAACGGTTGGGGGCATTCGAATTTGACTGTCAGAGGTGAAATTCTTAGAT	300	k__Eukaryota; s__Alveolata; d__Apicomplexa; c__Gregarinomorphea; o__Gregarinomorphea_X_GRE6; f__Gregarinomorphea_X_GRE6_X; g__Gregarinomorphea_X_GRE6_XX; s__Gregarinomorphea_X_GRE6_XX_sp.	1	0.0101903	5.12011	6.45161	Apicomplexa	Parasite	Invertebrate parasite
ASV0173	CAATAGCGTATATTAAAGTTGTTGCAGTTAAAAAGCTCGTAGTTGGATTATTTGCACTATGTGACGTTGCAGACCTTCGGGTCGGGCGTTTTACGTGTGCATTTGCCTCATCCTTTCGGGGTTCGAGGCCTTTTACTTTGAGAAAATTAGAGTGTTCCAAGCAGGTCAATCCTTGAATATTGCAGCATGGAATAATAATCTAGACTCCTAATCAGCTTATTGGTGCGAGATTAGGAGTAATTTTTAACAGGAACGGTTGGGGGCATTCGAATTTGACTGTCAGAGGTGAAATTCTTAGAT	300	k__Eukaryota; s__Alveolata; d__Apicomplexa; c__Gregarinomorphea; o__Gregarinomorphea_X_GRE6; f__Gregarinomorphea_X_GRE6_X; g__Gregarinomorphea_X_GRE6_XX; s__Gregarinomorphea_X_GRE6_XX_sp.	1	0.00627641	5.12639	5.37634	Apicomplexa	Parasite	Invertebrate parasite
ASV0174	CAATAGCGTATATTAAAGTTGTTGCAGTTAAAAAGCTCGTAGTTGAAATTCTGCAAGTGATAATGGGTCTTTCTGTAAAGATAGTACTTTGTTACCACTAGCATAAGTCTGATCCACATGGTAGGCAACTGCTATGTATTCAGAACAGTTACTTTGAGAAAATTAGAGTGTTTCAAGCAGGCATTATGCCTTGAATACTCCAGCATGGAATAACAAGTAAGGACTTCAGTTCTTCTTGTTGGTTTAAGAACTAGAGTAATGATTAAGAGGAACAGTTGGGGGCATTCGTATTTGGTAGTC	300	k__Eukaryota; s__Alveolata; d__Apicomplexa; c__Gregarinomorphea; o__Neogregarinorida	0.70644	0.00384261	5.13023	1.07527	Apicomplexa	Parasite	Invertebrate parasite
ASV0175	CAATAGCGTATATTAAAGTTGCTGCAGTTAAAACGCTCGTAGTTGAACTTATGCTGTAAGAAACAAGGGAGTCAATGACTTGTCTATGTTTCTGACAGCATTGCGTCGGCTTTGCGTTGTCGAAAGACTTCGTTGTGTCGCCTATGTTACTTTGAACAAATTAGAGTGTTTCAAGCAGGCGTTTGCCTTGAATACTCCAGCATGGAATAATGAGATAGAACTTTGGTTCTTCTTGTTGGTTCAAGAGCCAGAGTAATGATAAATAGGGACAGTTGGGGGCATTCGTACTTGGCAGCTAGA	300	k__Eukaryota; s__Alveolata; d__Apicomplexa; c__Gregarinomorphea; o__Neogregarinorida; f__Actinocephalidae	0.963437	0.00185507	5.13208	1.07527	Apicomplexa	Parasite	Invertebrate parasite
ASV0176	CAATAGCGTATATTAAAGTTGCTGCAGTTGAAACGCTCGTAGTTGAAATTTTGCTGTACGAAACAAGGCAGCCAATGGCTTGTCCATGTTTCTGACAGCATTGGGTCGGTTCTGCGTTGTCGCAAGACTTCGTTGTGTCGGCACTGTTACTTTGAACAAATTAGAGTGTTTCAAGCAGGCGTTTGCCTTGAATACTCCAGCATGGAATAATGAGATAGAACTTTGGTTCTTCTTGTTGGTTCGAGAGCCAGAGTAATGATAAATAGGGACAGTTTGGGGCATTCGTACTTAGCAGCTAGA	300	k__Eukaryota; s__Alveolata; d__Apicomplexa; c__Gregarinomorphea; o__Neogregarinorida; f__Actinocephalidae	0.832804	0.00307625	5.13516	1.07527	Apicomplexa	Parasite	Invertebrate parasite
ASV0177	CAATAGCGTATATTAAAGTTGTTGCAGTTAAAACGCTCGTAGTTGAAATTGTGGTAATAACAATGGGTCATCTTTAACGAGCATGCACCTATTGCTACTGCCATTATTCCGATATATGCGGGGTAACCTGTATATTCGGGACTGTTACTTTGAGAAAATTAGAGTGTTTCAAGCAGGCGTAATGCTTTGAATACTCCAGCATGGAATGACAACAAAGGACTTATATCCTTCTTGTTGGTTTAAGGAGTTGAGTAATGATTAAGAGGAACAGTCGGGGGTATTCGTATTCAGTCGTTAGAG	300	k__Eukaryota; s__Alveolata; d__Apicomplexa; c__Gregarinomorphea; o__Neogregarinorida; f__Actinocephalidae	0.991102	0.00512879	5.14029	5.37634	Apicomplexa	Parasite	Invertebrate parasite
ASV0178	CAATAGCGTATATTAAAGTTGTTGCAGTTAAAACGCTCGTAGTTGAACTTTTGCTGTACGAAACTTGGCGGTCTTCGGACTTGTTCCTTGTTTCTGACAGCATTATTCTGATTCTGCAGTAACTTAACCGTTGCTGTGGTGTCAGAGATATTACTTTGAATAAACTAGAGTGTTTCAAGCAGGCATTTTGCCATGAATACTCCAGCATGGAATAATAAGTGAGAACTCAGGTTCTTCTTGTTGGTTCAAGAGCCAGAGTAATGATTAATAGGGACAGTTGGGGGCATTCGTATTTGGTAG	300	k__Eukaryota; s__Alveolata; d__Apicomplexa; c__Gregarinomorphea; o__Neogregarinorida; f__Actinocephalidae; g__Ascogregarina	0.998504	0.00167203	5.14196	1.07527	Apicomplexa	Parasite	Invertebrate parasite
ASV0179	CAATAGCGTATATTAAAGTTGTTGCAGTTAAAACGCTCGTAGTTGAACTTTTGCTGTACGAAACATGGCGGTCTTTAGACTTGATCTTTGTTTCTGACAGCATTATTCTACCTCTGCAGTGACTTTACTGTTGCTGTAGTGTTAGAGATGTTACTTTGAATAAACTAGAGTGTTTCAAGCAGGCTTTATGCCTTGAATACTCCAGCATGGAATAATAAGTGAGAACTCAGGTTCTTCTTGTTGGTTCAAGAGCCAGAGTAATGATTAATAGGGACAGTTGGGGGCATTCGTATTTGGTAG	300	k__Eukaryota; s__Alveolata; d__Apicomplexa; c__Gregarinomorphea; o__Neogregarinorida; f__Actinocephalidae; g__Ascogregarina	0.825561	0.00385617	5.14582	1.07527	Apicomplexa	Parasite	Invertebrate parasite
ASV0180	CAATAGCGTATATTAAAGTTGTTGCAGTTAAAACGCTCGTAGTTGAACTTTTGCTGTACGAAACTTGGCGGTCTTCGGACTTGTTCCTTGTTTCTGACAGCATTATTCTGATTCTGCAGTTACTTCACCGTTGCTGCGGTGTCAGAGATATTACTTTGAATAAACTAGAGTGTTTCAAGCAGGCATTACGCCTTGAATACTCCAGCATGGAATAATAAGTGAGAACTCAGGTTCTTCTTGTTGGTTCAAGAGCCAGAGTAATGATTAATAGGGACAGTTGGGGGCATTCGTATTTGGTAG	300	k__Eukaryota; s__Alveolata; d__Apicomplexa; c__Gregarinomorphea; o__Neogregarinorida; f__Actinocephalidae; g__Ascogregarina	0.999731	0.00634381	5.15216	4.30108	Apicomplexa	Parasite	Invertebrate parasite
ASV0181	CAATAGCGTATATTAAAGTTGTTGCAGTTAAAACGCTCGTAGTTGAACTTTTGCTGTACGAAACTTGGCGGTCTTCGGACTTGTTCCTTGTTTCTGACAGCATTATTCTGATTCTGCAGTAACTTAACCGTTGCTGTCGTGTCAGAGATATTACTTTGAATAAACTAGAGTGTTTCAAGCAGGCATTTCGCCTTGAATACTCCAGCATGGAATAATAAGTGAGAACTCAGGTTCTTCTTGTTGGTTCAAGAGCCAGAGTAATGATTAATAGGGACAGTTGGGGGCATTCGTATTTGGTAG	300	k__Eukaryota; s__Alveolata; d__Apicomplexa; c__Gregarinomorphea; o__Neogregarinorida; f__Actinocephalidae; g__Ascogregarina	0.997763	0.00493483	5.1571	3.22581	Apicomplexa	Parasite	Invertebrate parasite
ASV0182	CAATAGCGTATATTAAAGTTGCTGCAGTTAAAACGCTCGTAGTTGAACTTTTGTTGTACGAAACAAGGCAGTCAACGACTCGTCCATGTTTCTGACAACATTGTTCTGGTCCCGCAGTATCGCAAGATGCTGTTGAGTCAGAAGTGTTACTTTGAATAAATTAGAGTGTTTCAAGCAGGCGTTTGCCTTGAATACTCCAGCATGGAATAATGAGAAAGAACTGTGGTTCTTCTTGTTGGTTCAAGAGCCAGAGTAATGATAAATAGGGACAGTTTGGGGCATTCGTATTTGGCAGCTAGA	300	k__Eukaryota; s__Alveolata; d__Apicomplexa; c__Gregarinomorphea; o__Neogregarinorida; f__Actinocephalidae; g__Ascogregarina	0.897759	0.00409718	5.16119	1.07527	Apicomplexa	Parasite	Invertebrate parasite
ASV0183	CAATAGCGTATATTAAAGTTGCTGCAGTTAAAACGCTCGTAGTTGAACTTTTGTTGTACGAAACAAGGCAGTCAATGACTCGTCCATGTTTTTGACAACATTGTTCTGGTTTTGCAGTGTCGCAAGATTCTGTTGAATTAGAAGTGTTACTTTGAATAAATTAGAGTGTTTCAAGCAGGCGTTTGCCTTGAATACTCCAGCATGGAATAATGAGAAAGAACTGTGGTTCTTCTTGTTGGTTCAAGAGCCAGAGTAATGATAAATAGGGACAGTTTGGGGCATTCGTATTTGGCAGCTAGA	300	k__Eukaryota; s__Alveolata; d__Apicomplexa; c__Gregarinomorphea; o__Neogregarinorida; f__Actinocephalidae; g__Ascogregarina; s__Ascogregarina_barretti	0.786423	0.00482021	5.16601	1.07527	Apicomplexa	Parasite	Invertebrate parasite
ASV0184	CAATAGCGTATATTAAAGTTGCTGCAGTTAAAACGCTCGTAGTTGAAATTTTGTTGTAGAAAACAAGGCAGTCAATGACTCGTCCATGTTTTTGACAACATTGTTCTGGTTGTGCAGTGTCGCAAGATGCTGTTGAATCAGGAGTGTTACTTTGAATAAATTAGAGTGTTTCAAGCAGGCGTTTGCCTTGAATACTCCAGCATGGAATAATGAGAAAGAACTTTGGTTCTTCTTGTTGGTTCGAGAGCCAGAGTAATGATAAATAGGGACAGTTTGGGGCATTCGTATTTGGCAGCTAGA	300	k__Eukaryota; s__Alveolata; d__Apicomplexa; c__Gregarinomorphea; o__Neogregarinorida; f__Actinocephalidae; g__Ascogregarina; s__Ascogregarina_barretti	0.817675	0.00949556	5.17551	1.07527	Apicomplexa	Parasite	Invertebrate parasite
ASV0185	CAATAGCGTATATTAAAGTTGCTGCAGTTAAAACGCTCGTAGTTGAACTTTTGTTGTACGAAACAAGGCAGTCAACGACTCGTCCATGTTTCTGACAACATTGTTCTGGTCCCGCAGTGTCGCAAGATACTGTTGAGTCAGAAGTGTTACTTTGAATAAATTAGAGTGTTTCAAGCAGGCGTTTGCCTTGAATACTCCAGCATGGAATAATGAGAAAGAACTCTGGTTCTTCTTGTTGGTTCAAGAGCCAGAGTAATGATAAATAGGGACAGTTTGGGGCATTCGTATTTGGCAGCTAGA	300	k__Eukaryota; s__Alveolata; d__Apicomplexa; c__Gregarinomorphea; o__Neogregarinorida; f__Actinocephalidae; g__Ascogregarina; s__Ascogregarina_barretti	0.739141	0.00681203	5.18232	1.07527	Apicomplexa	Parasite	Invertebrate parasite
ASV0186	CAATAGCGTATATTAAAGTTGTTGCAGTTAAAACGCTCGTAGTTGAATTTTTGTTGTGCGAAACAGAGTTTTCTTCGGATTATCTCTTGTTTCTGGCAACATTTATCTGGTTCTGCTATAACTTAATTGTTGTAGTAGTGTCAGAAATGTTACTTTGAATAAACTAGAGTGTTTCAAGCAGGCTTTACGCCTTGAATACTCCAGCATGGAATAATAAGTGAGGACTCAGGTTCTTCTTGTTGGTTCAAGAGCCAGAGTAATGATTAATAGGGACAGTTGGGGGCATTCGTATTTGGAAGC	300	k__Eukaryota; s__Alveolata; d__Apicomplexa; c__Gregarinomorphea; o__Neogregarinorida; f__Actinocephalidae; g__Ascogregarina; s__Ascogregarina_sp.	0.999316	0.00191109	5.18423	1.07527	Apicomplexa	Parasite	Invertebrate parasite
ASV0187	CAATAGCGTATATTAAAGTTGTTGCAGTTAAAACGCTCGTAGTTGAACTTTTGTTGTGCGAAACAGAGTAGTCTTCGGATTATCTCTTGTTTCTGGCAACATTGGTCTGGTTCTGCTATAACTTCACTGTTGTAGTAGTGTCAGAAATGTTACTTTGAATAAACTAGAGTGTTTCAAGCAGGCTTTACGCCTTGAATACTCCAGCATGGAATAATAAGTGAGGACTCAGGTTCTTCTTGTTGGTTCAAGAGCCAGAGTAATGATTAATAGGGACAGTTGGGGGCATTCGTATTTGGAAGT	300	k__Eukaryota; s__Alveolata; d__Apicomplexa; c__Gregarinomorphea; o__Neogregarinorida; f__Actinocephalidae; g__Ascogregarina; s__Ascogregarina_sp.	0.995913	0.00368783	5.18792	3.22581	Apicomplexa	Parasite	Invertebrate parasite
ASV0188	CAATAGCGTATATTAAAGTTGCTGCAGTTAAAACGCTCGTAGTTGAACTTTTGCTGTACGAAACAAGGCGGTCAACGACTTGTCCATGTTTCTGACAGCATTGTTCCGGTTCTGCGACATCGAAAGATGTTGTTGTGTCGGAAGTGTTACTTTGAATAAACTAGAGTGTTTCAAGCAGGCGTTTGCCTTGAATACTCCAGCATGGAATAATGAGAAAGAACTGTGGTTCTTCTTGTTGGTTCAAGAGCCAGAGTAATGATAAATAGGGACAGTTTGGGGCATTCGTATTTGGCAGCTAGA	300	k__Eukaryota; s__Alveolata; d__Apicomplexa; c__Gregarinomorphea; o__Neogregarinorida; f__Actinocephalidae; g__Ascogregarina; s__Ascogregarina_sp.	0.749347	0.00140241	5.18932	1.07527	Apicomplexa	Parasite	Invertebrate parasite
ASV0189	CAATAGCGTATATTAAAGTTGTTGCAGTTAAAACGCTCGTAGTTGAACTTTTGCTGTGCGAAACTTGGCGATCTTCGGATTTGTTCCTTGTTTCTGACAGCATTATTCTGATTCTGCAGTTGCTTAATTGCTGCTGTGGTGTCAGAGATGTTACTTTGAATAAACTAGAGTGTTTCAAGCAGGCTTTACGCCTTGAATACTCCAGCATGGAATAATAAGTGAGAACTCAGGTTCTTCTTGTTGGTTCAAGAGCCAGAGTAATGATTAAGAGGGACAGTTGGGGGCATTCGTATTTGGTAG	300	k__Eukaryota; s__Alveolata; d__Apicomplexa; c__Gregarinomorphea; o__Neogregarinorida; f__Actinocephalidae; g__Ascogregarina; s__Ascogregarina_sp.	0.973581	0.00197116	5.19129	1.07527	Apicomplexa	Parasite	Invertebrate parasite
ASV0190	CAATAGCGTATATTAAAGTTGTTGCAGTTAAAACGCTCGTAGTTGAACTTTTGTTGTACGAAACTCGGTTATCTTCGGATTAATTCTTGTTTCTGACAGCATTGGTCTGGTTCTGCTATAACTTAACTGTTGTAGTAGTGTCAGAGACGTTACTTTGAATAAACTAGAGTGTTTCAAGCAGGCTTTACGCCTTGAATACTCCAGCATGGAATAATAAGTAAGGACTCAGGTTCTTCTTGTTGGTTCAAGAGCCAGAGTAATGATTAATAGGGACAGTTGGGGGCATTCGTATTTGGAAGC	300	k__Eukaryota; s__Alveolata; d__Apicomplexa; c__Gregarinomorphea; o__Neogregarinorida; f__Actinocephalidae; g__Ascogregarina; s__Ascogregarina_sp.	0.815486	0.00152003	5.19281	1.07527	Apicomplexa	Parasite	Invertebrate parasite
ASV0191	CAATAGCGTATATTAAAGTTGTTGCAGTTAAAAAGCTCGTAGTTGGATTTCTGTTGACAGTTTCTGCGCCGCTTTACGTGTGTGTGGTGTATTGTTAGCATTTTTCTAGATATAGTTCCGGTTTTACCGATGCTGTGTTTAGAATGTTACTTTGAGAAAATTAGAGTGTTTCAAGCAGGTGTACTGCCTTGAATACTCCAGCATGGAATAACAAGATAAGGCTTTTGTCCTACTTGTTGGTTCAAGGATGAAAGTAATGGTTAATAGGGACAGTTGGGGGCATTCGTATTTAACTGTCAG	300	k__Eukaryota; s__Alveolata; d__Apicomplexa; c__Gregarinomorphea; o__Neogregarinorida; f__Actinocephalidae; g__Geneiorhynchus; s__Geneiorhynchus_manifestus	0.839496	0.00309638	5.19591	1.07527	Apicomplexa	Parasite	Invertebrate parasite
ASV0192	CAATAGCGTATATTAAAGTTGTTGCAGTTAAAAAGCTCGTAGTTGAACTTTTGTCGCTAACAATCGGTAGAACATTAACCTGTTATGCTGCGTTGTTGGTGGCAGCTCTCTGATGCTGTCTCAACTACAAATTTTGCAGTTGGGGCCTTAGAGGTGTTACTTTGAGAAAATTAGAGTGTTTCAAGCAGGCAACTTGCCTTGAATACTTCAGCATGGAATAACATGTAAGGACTATGGTTCTTCTTGTCGGTTTAAGAACCAAGTAATGATTAACAGGGACAGTTGGGGGCATTCGTATTT	300	k__Eukaryota; s__Alveolata; d__Apicomplexa; c__Gregarinomorphea; o__Neogregarinorida; f__Actinocephalidae; g__Mattesia	0.726224	0.00743702	5.20335	4.30108	Apicomplexa	Parasite	Invertebrate parasite
ASV0193	CAATAGTCTATATTAAAGTTGTTGCAGTTAAAACGCTCGTAGTTGAAATTCTGCTAGTGAGAACGGGTCATCTCTTTGAGTATGTACCTATTGTCATTGGCATTAATCCGATCCATTCAGCGGGTCAAACCGTTGGATATTCGGAGCTGTTACTTTGAGAAAATTAGAGTGTTTCAAGCAGGCGTAATGCCTTGAATACTCCAGCATGGAATAACAAGTAAGGACTCAAGTTCTTCTTGTTGGTTTAAGAACCTGAGTAATGATTAAGAGGAACAGTCGGGGGTATTCGTACTCGGTCGT	300	k__Eukaryota; s__Alveolata; d__Apicomplexa; c__Gregarinomorphea; o__Neogregarinorida; f__Actinocephalidae; g__Monocystis; s__Monocystis_sp.	1	0.00449312	5.20784	1.07527	Apicomplexa	Parasite	Invertebrate parasite
ASV0194	CAATAGCGTATATTAAAGTTGTTGCAGTTAAAACGCTCGTAGTTGAAATTCTGCTAGTGAGAACGGGTCATCTCTTTGAGCATGTACCTGTTGTCATTGGCATTAATCCGATCCATTCAGCGGGTCAAACCGTTGGATATTCGGAGCAGTTACTTTGAGAAAATTAGAGTGTTTCAAGCAGGCGTAATGCCTTGAATACTCCAGCATGGAATAACAAGTAAGGACTCAAGTTCTTCTTGTTGGTTTAAGAACCTGAGTAATGATTAAGAGGAACAGTCGGGGGTATTCGTACTCGGTCGT	300	k__Eukaryota; s__Alveolata; d__Apicomplexa; c__Gregarinomorphea; o__Neogregarinorida; f__Actinocephalidae; g__Monocystis; s__Monocystis_sp.	1	0.00133899	5.20918	3.22581	Apicomplexa	Parasite	Invertebrate parasite
ASV0195	CAATAGCGTATATTAAAGTTGTTGCAGTTAAAACGCTCGTAGTTGAAATTCTGCTAGTGAGAACGGGTCATCTCTTTGAGCTTGTACCTGTTGTCATTGGCATTAATCCGATCCATTCAGCGGGTCAAACCGTTGGATATTCGGAGCAGTTACTTTGAGAAAATTAGAGTGTTTCAAGCAGGCGTAATGCCTTGAATACTCCAGCATGGAATAACAAGTAAGGACTCAAGTTCTTCTTGTTGGTTTAAGAACCTGAGTAATGATTAAGAGGAACAGTCGGGGGTATTCGTACTCGGTCGT	300	k__Eukaryota; s__Alveolata; d__Apicomplexa; c__Gregarinomorphea; o__Neogregarinorida; f__Actinocephalidae; g__Monocystis; s__Monocystis_sp.	1	0.00372662	5.21291	2.15054	Apicomplexa	Parasite	Invertebrate parasite
ASV0196	CAATAGCGTATATTAAAGTTGTTGCAGTTAAAACGCTCGTAGTTGAAATTCTGCTAGTGAGAACGGGTCATCTCATTGAGTATGTACTTATTGTCATTAGCATTAATCCGATTCATTTAGTGGGTAATACCACTGGATATTCGGAGCTGTTACTTTGAGAAAATTAGAGTGTTTCAAGCAGGCGTAATGCCTTGAATACTCCAGCATGGAATAACAAGTAAGGACTCAAGTTCTTCTTGTTGGTTTAAGAACCTGAGTAATGATTAAGAGGAACAGTCGGGGGTATTCGTACTCGGTCGT	300	k__Eukaryota; s__Alveolata; d__Apicomplexa; c__Gregarinomorphea; o__Neogregarinorida; f__Actinocephalidae; g__Monocystis; s__Monocystis_sp.	0.999998	0.00211456	5.21502	2.15054	Apicomplexa	Parasite	Invertebrate parasite
ASV0197	CAATAGCGTATATTAAAGTTGTTGCAGTTAAAACGCTCGTAGTTGAAATTCTGCTAGTGATAATGGGTCATCTCTTTGAGTATGTACTTGTCGTCATTGGCATTAATCCGATCCATCTGGCGGGTCAAACCGTTGGATATTCGGAGCTGTTACTTTGAGAAAATTAGAGTGTTTCAAGCAGGCGTAATGCCTTGAATACTCCAGCATGGAATAACAAGTAAGGACTCAAGTTCTTCTTGTTGGTTTAAGAACCTGAGTAATGATTAAGAGGAACAGTCGGGGGTATTCGTACTCGGTCGT	300	k__Eukaryota; s__Alveolata; d__Apicomplexa; c__Gregarinomorphea; o__Neogregarinorida; f__Actinocephalidae; g__Monocystis; s__Monocystis_sp.	1	0.00287045	5.21789	3.22581	Apicomplexa	Parasite	Invertebrate parasite
ASV0198	CAATAGCGTATATTAAAGTTGTTGCAGTTAAAACGCTCGTAGTTGAAATTCTGCTAGTAACAATGGGTTATTCATCTCGAATGTACTTGTTGTCATTGGCATTAATCCGATTCATCCAGCGCGTTAAACCGTTGAATATTCGGAGCTGTTACTTTGAGAAAATTAGAGTGTTTCAAGCAGGCGTAATGCCTTGAATACTCCAGCATGGAATAACAAGTAAGGACTCAAGTTCTTCTTGTTGGTTTAAGGACCTGAGTAATGATTAAGAGGAACAGTCGGGGGTATTCGTACTCGGTCGTC	300	k__Eukaryota; s__Alveolata; d__Apicomplexa; c__Gregarinomorphea; o__Neogregarinorida; f__Actinocephalidae; g__Monocystis; s__Monocystis_sp.	1	0.00227217	5.22016	1.07527	Apicomplexa	Parasite	Invertebrate parasite
ASV0199	CAATAGCGTATATTAAAGTTGTTGCAGTTAAAACGCTCGTAGTTGAAATTTTGGTAGTAACAATGGGTCATCTCTTTGAGTATGTACCTGTTGTTATTGCCATTGTTCCGATATGTGCAGGGGGTAACTCTTGTATATTCGGGATTGTTACTTTGAGAAAATTAGAGTGTTTCAAGCAGGCGTGATGCTTTGAATACTCCAGCATGGAATGACAACAAAGGACTCATATCCTTCTTGTTGGTTTAAGGAGTTGAGTAATGATTAAGAGGAACAGTCGGGGGTATTCGTATTCAGTCGTTA	300	k__Eukaryota; s__Alveolata; d__Apicomplexa; c__Gregarinomorphea; o__Neogregarinorida; f__Actinocephalidae; g__Monocystis; s__Monocystis_sp.	0.981567	0.00350639	5.22367	2.15054	Apicomplexa	Parasite	Invertebrate parasite
ASV0200	CAATAGCGTATATTAAAGTTGTTGCAGTTAAAACGCTCGTAGTTGAAATTCTGCTAGTAACAATGGGTTATTCATCTCGAATGTACTTGTTGTTATTGGCATTAATCCGATTCATCCAGCGGGTTAAACCGTTGAATATTCGGAGCTGTTACTTTGAGAAAATTAGAGTGTTTCAAGCAGGCGTAATGCCTTGAATACTCCAGCATGGAATAACAAGTAAGGACTCAAGTTCTTCTTGTTGGTTTAAGGACCTGAGTAATGATTAAGAGGAACAGTCGGGGGTATTCGTACTCGGTCGTC	300	k__Eukaryota; s__Alveolata; d__Apicomplexa; c__Gregarinomorphea; o__Neogregarinorida; f__Actinocephalidae; g__Monocystis; s__Monocystis_sp.	1	0.00147022	5.22514	1.07527	Apicomplexa	Parasite	Invertebrate parasite
ASV0201	CAATAGCGTATATTAAAGTTGTTGCAGTTAAAACGCTCGTAGTTGAAATTCTGCTAGTGAGAACGGGTCATCTCATCGAGTATGTACCTGTTGTCATTGGCATTAATCCGATCCATTCAGCGGGTCAAACCGTTGGATTTTCGGAGCTGTTACTTTGAGAAAATTAGAGTGTTTCAAGCAGGCGTAATGCCTTGAATACTCCAGCATGGAATAACAAGTAAGGACTCAAGTTCTTCTTGTTGGTTTAAGAACCTGAGTAATGATTAAGAGGAACAGTCGGGGGTATTCGTACTCGGTCGT	300	k__Eukaryota; s__Alveolata; d__Apicomplexa; c__Gregarinomorphea; o__Neogregarinorida; f__Actinocephalidae; g__Monocystis; s__Monocystis_sp.	1	0.00186355	5.227	1.07527	Apicomplexa	Parasite	Invertebrate parasite
ASV0202	CAATAGCGTATATTAAAGTTGTTGCAGTTAAAACGCTCGTAGTTGAAATTCTGCTAGTGAAAACGGGTCATCTCTTTGAGCTTGTACCTGTTGTCATTGGCATTAATCCGATCCATTCAGCGGGTCAAACCGTTGGATATTCGGAGCAGTTACTTTGAGAAAATTAGAGTGTTTCAAGCAGGCGTAATGCCTTGAATACTCCAGCATGGAATAACAAGTAAGGACTCAAGTTCTTCTTGTTGGTTTAAGAACCTGAGTAATGATTAAGAGGAACAGTCGGGGGTATTCGTACTCGGTCGT	300	k__Eukaryota; s__Alveolata; d__Apicomplexa; c__Gregarinomorphea; o__Neogregarinorida; f__Actinocephalidae; g__Monocystis; s__Monocystis_sp.	1	0.00175922	5.22876	2.15054	Apicomplexa	Parasite	Invertebrate parasite
ASV0203	CAATAGCGTATATTAAAGTTGTTGCAGTTAAAACGCTCGTAGTTGAAATTCTGCTAGTGAGAACGGGTCATCTCATTGAGTATGTACTTGTTGTCATTGGCATTAATCCGATTCATTTAGTGGGTAATACCACTGGATATTCGGAGCTGTTACTTTGAGAAAATTAGAGTGTTTCAAGCAGGCGTAATGCCTTGAATACTCCAGCATGGAATAACAAGTAAGGACTCAAGTTCTTCTTGTTGGTTTAAGAACCTGAGTAATGATTAAGAGGAACAGTCGGGGGTATTCGTACTCGGTCGT	300	k__Eukaryota; s__Alveolata; d__Apicomplexa; c__Gregarinomorphea; o__Neogregarinorida; f__Actinocephalidae; g__Monocystis; s__Monocystis_sp.	1	0.00669266	5.23545	4.30108	Apicomplexa	Parasite	Invertebrate parasite
ASV0204	CAATAGCGTATATTAAAGTTGTTGCAGTTAAAACGCTCGTAGTTGAAACTTTGGTAGTAATAATGGGTTATCTCTTTGAGTATGTACCTATTGTTATTACCATTATTCCGATCTATACAAGGGGTAATTCCTTTGTATTTTTGGAAGTGTTACTTTGAGAAAATTAGAGTGTTTCAAGCAGGCGTGATGCTTTGAATACTCCAGCATGGAATGACGACAAAGGACTCATATCCTTCTTGTTGGTTTAAGGAGTTGAGTAATGATTAAGAGGAACAGTCGGGGGTATTCGTATTCAGTCGT	300	k__Eukaryota; s__Alveolata; d__Apicomplexa; c__Gregarinomorphea; o__Neogregarinorida; f__Actinocephalidae; g__Monocystis; s__Monocystis_sp.	0.960671	0.00325364	5.23871	1.07527	Apicomplexa	Parasite	Invertebrate parasite
ASV0205	CAATAGCGTATATTAAAGTTGTTGCAGTTAAAACGCTCGTAGTTGAAATTCTGCTAGTGAGAACGGGTCATCTCTTTGAGTATGTACCTGTTGTCATTGGCATTAATCCGATCCATTCAGCGGGTTAAACCGTTGGATTTTCGGAGCTGTTACTTTGAGAAAATTAGAGTGTTTCAAGCAGGCGTAATGCCTTGAATACTCCAGCATGGAATAACAAGTAAGGACTCAAGTTCTTCTTGTTGGTTTAAGAACCTGAGTAATGATTAAGAGGAACAGTCGGGGGTATTCGTACTCGGTCGT	300	k__Eukaryota; s__Alveolata; d__Apicomplexa; c__Gregarinomorphea; o__Neogregarinorida; f__Actinocephalidae; g__Monocystis; s__Monocystis_sp.	1	0.0122818	5.25099	3.22581	Apicomplexa	Parasite	Invertebrate parasite
ASV0206	CAATAGCGTATATTAAAGTTGTTGCAGTTAAAACGCTCGTAGTTGAAATTCTGCTAGTGAGAGTTGGTCTGCTTTCGAGCTGTACTTAGCTCTCATTGGCATTAATCCGATCCATTCAATGGTGAAACTGTTGAATATTCGGAGCTGTTACTTTGAGAAAATTAGAGTGTTTCAAGCAGGCGTAATGCCTTGAATACTCCAGCATGGAATAACAAGTAAGGACTCAAGTTCTTCTTGTTGGTTTAAGGACCTGAGTAATGATTAAGAGGAACAGTCGGGGGTATTCGTACTTGGTAGTCA	300	k__Eukaryota; s__Alveolata; d__Apicomplexa; c__Gregarinomorphea; o__Neogregarinorida; f__Actinocephalidae; g__Monocystis; s__Monocystis_sp.	0.998281	0.00915412	5.26014	7.52688	Apicomplexa	Parasite	Invertebrate parasite
ASV0207	CAATAGCGTATATTAAAGTTGCTGCAGTTGAAACGCTCGTAGTTGAACTTTTGCTGTACGAAACAAGGCAGTCAATGACTCGTCCATGTTTCTGACAGCATTGGGTCGGTTCTGCGTTGTCGCAAGACATCGTTGTGTCGGCACTGTTACTTTGAACAAATTAGAGTGTTTCAAGCAGGCGTTTGCCTTGAATACTCCAGCATGGAATAATAAGATAGAACTTTGGTTCTTCTTGTTGGTTCAAGAGCCAGAGTAATGATAAATAGGGACAGTTGGGGGCATTCGTACTTAGCAGCTAGA	300	k__Eukaryota; s__Alveolata; d__Apicomplexa; c__Gregarinomorphea; o__Neogregarinorida; f__Actinocephalidae; g__Paraschneideria; s__Paraschneideria_metamorphosa	0.86001	0.00830802	5.26845	2.15054	Apicomplexa	Parasite	Invertebrate parasite
ASV0208	CAATAGCGTATATTAAAGTTGTTGCAGTTAAAACGCTCGTAGTTGAACTTTTGTTGTGCGAAACAGAGTTTTCTTATGATTATCTCTTGTTTCTGGCAACATTTGTCTGGTTCTGCTATAACTTAACTGTTGTAGTAGTGTCAGAAACGTTACTTTGAATAAACTAGAGTGTTTCAAGCAGGCTTTATGCCTTGAATACTCCAGCATGGAATAATAAGTAAGGACTCAGGTTCTTCTTGTTGGTTCAAGAGCCAGAGTAATGATTAATAGGGACAGTTGGGGGCATTCGTATTTGGAAGC	300	k__Eukaryota; s__Alveolata; d__Apicomplexa; c__Gregarinomorphea; o__Neogregarinorida; f__Actinocephalidae; g__Paraschneideria; s__Paraschneideria_metamorphosa	0.998838	0.00273766	5.27119	1.07527	Apicomplexa	Parasite	Invertebrate parasite
ASV0209	CAATAGCGTATATTAAAGTTGTTGCAGTTAAAACGCTCGTAGTTGAAATTGTGGTAATAACAATGGGTCATCTCTAACGAGCATGCACTTATTGTTGTTGCCATTATTCCGGTGCATGCAGGGCAACCTGTATACTCGGAACTGTTACTTTGAGAAAATTAGAGTGTTTCAAGCAGGCGTAATGCTTTGAATACTCCAGCATGGAATGACAACAAAGGACTCAAGTCTTTCTTGTTGGTTTAAGGAGTTGAGTAATGATTAAGAGGAACAGTCGGGGGTATTCGTATTCAATCGCTAGAG	300	k__Eukaryota; s__Alveolata; d__Apicomplexa; c__Gregarinomorphea; o__Neogregarinorida; f__Actinocephalidae; g__Syncystis; s__Syncystis_mirabilis	0.960868	0.00479224	5.27598	7.52688	Apicomplexa	Parasite	Invertebrate parasite
ASV0210	CAATAGCGTATATTAAAGTTGTTGCAGTTAAAACGCTCGTAGTTGAACCTCTGCTAGTGGAATTGAGTCTGCTCCTTGAGTATGAACATCGCTTCCATTGGCATCAGTCCGTTTCTTCAAACGAGTAATGTCGTTGCAGATCCGGAGCTGTTACTTTGAAAAAATTAGAGTGTTTCAAGCAGGCGTGATGCCTTGAATACTCCAGCATGGAATAACAAGTAAGGACTCAAGTTCTTCTTGTTGGTTTAAGAACTTGAGTAATGATTAAGAGGAACAGTTGGGGGTATTCGTACTTGGTAG	300	k__Eukaryota; s__Alveolata; d__Apicomplexa; c__Gregarinomorphea; o__Neogregarinorida; f__Actinocephalidae; g__Syncystis; s__Syncystis_mirabilis	0.965577	0.00110002	5.27708	1.07527	Apicomplexa	Parasite	Invertebrate parasite
ASV0211	CAATAGCGTATATTAAAGTTGTTGCAGTTAAAACGCTCGTAGTTGAAGCTCTGCTAGCAGAAACGAGTTGACTCTTTGAGCCCATACTTGTTTCCACTAGCATAAGTCCGATGGATCTTTCGGGTCATACCGTTAGATACTCGGAGCTGTTACTTTGAGAAAATTAGAGTGTTTCAAGCAGGCGTAAAGCCTTGAATACTCCAGCATGGAATAACAAGTAAGGACTCACGTTCTTCTTGTTGGTTTACGAATTTGAGTAATGATTAAAAGGAACAGTCGGGGGTATTCGTACTCGGTCGT	300	k__Eukaryota; s__Alveolata; d__Apicomplexa; c__Gregarinomorphea; o__Neogregarinorida; f__Actinocephalidae; g__Syncystis; s__Syncystis_mirabilis	0.846608	0.00161719	5.2787	1.07527	Apicomplexa	Parasite	Invertebrate parasite
ASV0212	CAATAGCGTATATTAAAGTTGTTGCAGTTAAAACGCTCGTAGTTGAAGTTCTGTTAGTGAGAATAGGTCAACTCGTTGAGTCTGTACTTATTGTCGCCGACATTGATCCGATAGATCCAGCGGGTCAATCTGCTGGATACTCGGAGCTGTTACTTTGAGAAAATTAGAGTGTTTCAAGCAGGCGTAAAGCCTTGAATACTCCAGCATGGAATAACAAGTAAGGACTCGAGTTCTTCTTGTTGGTTTAAGAACCTGAGTAATGATTAAGAGGAACAGTTGGGGGTATTCGTACTTGGTCGT	300	k__Eukaryota; s__Alveolata; d__Apicomplexa; c__Gregarinomorphea; o__Neogregarinorida; f__Actinocephalidae; g__Syncystis; s__Syncystis_mirabilis	0.998757	0.00361388	5.28231	1.07527	Apicomplexa	Parasite	Invertebrate parasite
ASV0213	CAATAGCGTATATTAAAGTTGTTGCAGTTAAAACGCTCGTAGTTGAAGTTGTGGTAGTAACAGTGGGTCATCTTTAACGAGCATGCACCTATTGTTACTGCCATTATTCCGATATATGCGGGGTAACCTGTATATTCGGGACTGTTACTTTGAGAAAATTAGAGTGTTTCAAGCAGGCGTAATGCTTTGAATACTCCAGCATGGAATGACAACAAAGGACTCATATCCTTCTTGTTGGTTTAAGGAGTTGAGTAATGATTAAGAGGAACAGTCGGGGGTATTCGTATTCAGTCGTTAGAG	300	k__Eukaryota; s__Alveolata; d__Apicomplexa; c__Gregarinomorphea; o__Neogregarinorida; f__Actinocephalidae; g__Syncystis; s__Syncystis_mirabilis	0.757304	0.00271363	5.28503	3.22581	Apicomplexa	Parasite	Invertebrate parasite
ASV0214	CAATAGCGTATATTAAAGTTGTTGCAGTTAAAACGCTCGTAGTTGAAATTGTGGTAATAACAATGGGTCATCTTTAACGAGCATGCACTTATTGTTGTTGCCATTATTCCGGTATATGCAGGGTAACTTGTATATTCGGAACTGTTACTTTGAGAAAATTAGAGTGTTTCAAGCAGGCGTAATGCTTTGAATACTCCAGCATGGAATGACAACAAAGGACTCAAGTCTTTCTTGTTGGTTTAAGGAGTTGAGTAATGATTAAGAGGAACAGTCGGGGGTATTCGTATTCAGTCGCTAGAG	300	k__Eukaryota; s__Alveolata; d__Apicomplexa; c__Gregarinomorphea; o__Neogregarinorida; f__Actinocephalidae; g__Syncystis; s__Syncystis_mirabilis	0.903436	0.00174237	5.28677	2.15054	Apicomplexa	Parasite	Invertebrate parasite
ASV0215	CAATAGCGTATATTAAAGTTGTTGCAGTTAAAACGCTCGTAGTTGAAATTCTGCCAATAAGAATAGGTCATCTCTTTGAGATTGTACTTGTTATTATTGGCATTGATCCGAAACACTTAATAGTTAATTCTGTTAAGTGCTCGGAGCAGTTACTTTGAGAAAATTAGAGTGTTTCAAGCAGGCGTAAAGCCTTGAATACTCCAGCATGGAATAACAAGTAAGGACTCAAGTTCTTCTTGTTGGTTTAAGAGCCTGAGTAATGATTAAGAGGAACAGTCGGGGGTATTCGTACTTGGTAGT	300	k__Eukaryota; s__Alveolata; d__Apicomplexa; c__Gregarinomorphea; o__Neogregarinorida; f__Actinocephalidae; g__Syncystis; s__Syncystis_mirabilis	0.999898	0.00445327	5.29122	6.45161	Apicomplexa	Parasite	Invertebrate parasite
ASV0216	CAATAGCGTATATTAAAGTTGTTGCAGTTAAAAAGCTCGTAGTTGGACTTCTGCTGATATCATTTGTGTTGCGCATTAGCCAACGCATTGAAATCAGCAAACGACTGTAATTGCATGGGTTTCTGTGTAGTTTCAGTCAAGTTACTTTGAATAAATTAGAGTGTTTCAAATAGGCATAATGCCCTGAATACTCCAGCATGGAATAACAAGATGGGACTTCAGTTCTTCTTGTTGGTTTAAGAGCTAAAGTAATGATTAATAGGGACAGTTGGGGGCATTCGTATTTAGCTGTTAGAGGTG	300	k__Eukaryota; s__Alveolata; d__Apicomplexa; c__Gregarinomorphea; o__Neogregarinorida; f__Neogregarinorida_NEO2; g__Neogregarinorida_NEO2_X; s__Neogregarinorida_NEO2_sp.	0.999999	0.00441362	5.29564	2.15054	Apicomplexa	Parasite	Invertebrate parasite
ASV0217	CAATAGCGTATATTAAAGTTGTTGCAGTTAAAAAGCTCGTAGTTTGTTTTTTGCGTTGCTAGCACTGGGTTTTACTCGGTGCTGACATGCAAATCGAGTAGATTCTTTCTACTTCAGTACTGTTAAAAAATTAGAGTGTTCAAAGCAGTTTATTGACTGAATAGTGAAGCATGGTATACAGAAATAGGACACTATGTCAGTTTTCTGGTTCAATGATGTAGTTGTAATGGTCGATAAGGGCATTTGTGGACATACGTATTCAAGTGTTAGAGGTGAAATTCTTGAATTACTTGAAGACGA	300	k__Eukaryota; s__Alveolata; d__Apicomplexa; c__Gregarinomorphea; o__Stenophorida; f__Stenophoridae; g__Stenophora; s__Stenophora_robusta	0.999978	0.00103441	5.29667	1.07527	Apicomplexa	Parasite	Invertebrate parasite
ASV0218	CAATAGCGTATATTAAAGTTGTTGCAGTTAAAAAGCTCGTAGTTTGTTTTTTGCGTTGCTAGTGTTGGGTTTTACTCGGCGCTGACATGCAAAACGAGTAGACTCTGTCTACTTCAGTACTGTTAAAAAATTAGAGTGTTCAAAGCAGTTTATTGACTGAATAGTGAAGCATGGTATACAGAAATAGGACACTATGTCAGTTTTCTGGTTCAATGATGTAGTTGTAATGGTCGATAAGGGCATTTGTGGACATACGTATTCAAGTGTTAGAGGTGAAATTCTTGAATTACTTGAAGACGA	300	k__Eukaryota; s__Alveolata; d__Apicomplexa; c__Gregarinomorphea; o__Stenophorida; f__Stenophoridae; g__Stenophora; s__Stenophora_robusta	0.999979	0.00353474	5.30021	2.15054	Apicomplexa	Parasite	Invertebrate parasite
ASV0219	CAATAGCGTATATTAAAGTTGTTGCAGTTAAAAAGCTCGTAGTTTGTTTTTTGCGTTGCTAGCACTGGGTTTTACTCGGCGCTGACATGCAAATCGAGTAGATTCTGTCTACTTCAGTACTGTTAAAAAATTAGAGTGTTCAAAGCAGTTTATTGACTGAATAGTGAAGCATGGTATACAGAAATAGGACACTATGTCAGTTTTCTGGTTCAATGATGTAGTTGTAATGGTCGATAAGGGCATTTGTGGACATACGTATTCAAGTGTTAGAGGTGAAATTCTTGAATTACTTGAAGACGA	300	k__Eukaryota; s__Alveolata; d__Apicomplexa; c__Gregarinomorphea; o__Stenophorida; f__Stenophoridae; g__Stenophora; s__Stenophora_robusta	0.999971	0.00443023	5.30464	2.15054	Apicomplexa	Parasite	Invertebrate parasite
ASV0220	CAATAGCGTATATTAAAGTTGTTGCGGTTAAAAAGCTCGTAGTTGGATTTTGGAGGTGTGAACATTGGTCGGTCTATGGCTTGAACTGATGGTCCGCTTCTTCTGTCTGGGAACTCCTTATTCCTGCTTCATTGTGGGGTTTGGGGGACCTAGGACTTTTACTTTGAACAAATTAGAGTGCTCAAAGCAGGCCTACGCATTGAATACATTAGCATGGAATAACGTATAGGACTCTGGCCCTATTTTGTTGGTTTTAAGGACCCGAGTAATGATTAATAGGGATAGTTGGGGGCATTAGTA	300	k__Eukaryota; s__Apusozoa; d__Apusomonadidae; c__Apusomonadidae_Group-1; o__Apusomonadidae_Group-1_X; f__Apusomonadidae_Group-1_XX	0.718437	0.0255964	5.33023	13.9785	Apusomonadidae	Consumer	Bacterivore
ASV0221	TAATAGCGTATATTAAAGTTGTTGCGGTTAAAAAGCTCGTAGTTGGATCTCGGGGGGGCTCGAGCGGTCAGGGAAACCGTGAACTGCTTCGGGCCTCTCTTCCGTCTGGAGACTGCTACTCGACCCACTTGATTGTGGGAGGGAGCGGAATCCAGTACCTTTACTTTGAACAAATTAGAGTGTTTAAAGCAGGCTTCTCGCCCGAATACATTAGCATGGAATGACAACATAGGACTTTGGTTCTCTGTTTGTTGGTTTTAAGGACCGAAGTAATGATTAATAGGGACGGTTGGGGGCATT	300	k__Eukaryota; s__Apusozoa; d__Apusomonadidae; c__Apusomonadidae_Group-1; o__Apusomonadidae_Group-1_X; f__Apusomonadidae_Group-1_XX	0.72632	0.0118962	5.34213	18.2796	Apusomonadidae	Consumer	Bacterivore
ASV0222	TAATAGCGTATATTAAAGTTGTTGCGGTTAAAAAGCTCGTAGTTGGATCTCGGGGGGGCCTGTACGGTCCGGTGAAAACCGCGAACTGTTTCGGGCCTCTCTTCCGTCTGGAGGCGGTTTCTCGACCCGCTTGATTGCGGGAGGGAGCCGAATCCAGGACCTTTACTTTGAACAAATTAGAGTGTTTAAAGCAGGCCTTTGCGCCCGAATACATTAGCATGGAATGACAACATAGGACTTTGGTTCTTTGTTTGTTGGTTTTAAGGACCGAAGTAATGATTAATAGGGACGGTTGGGGGC	300	k__Eukaryota; s__Apusozoa; d__Apusomonadidae; c__Apusomonadidae_Group-1; o__Apusomonadidae_Group-1_X; f__Apusomonadidae_Group-1_XX	0.75827	0.00715661	5.34928	9.67742	Apusomonadidae	Consumer	Bacterivore
ASV0223	TAATAGCGTATATTAATGTTGTTGCGGTTAAAAAGCTCGTAGTTGGATCTCGGGGGGGCTCGGTCGGTCCGGTGAAAACCGCGAACTGATATGGGCCTCTCTTCCGTCTGGAGGCGGTTTCTCGACCCGCTTGATTGCGGGAGGGAGCTGAATCCAGTACCTTTACTTTGAACAAATTAGAGTGTTTAAAGCAGGCCTTTCGCCCGAATACATTAGCATGGAATGACAACATAGGACTTTGGTTCTTTGTTTGTTGGTTTTAAGGACCGAAGTAATGATTAATAGGGACGGTTGGGGGCA	300	k__Eukaryota; s__Apusozoa; d__Apusomonadidae; c__Apusomonadidae_Group-1; o__Apusomonadidae_Group-1_X; f__Apusomonadidae_Group-1_XX	0.866269	0.0143797	5.36366	15.0538	Apusomonadidae	Consumer	Bacterivore
ASV0224	TAATAGCGTATATTAAAGTTGTTGCGGTTAAAAAGCTCGTAGTTGGATTTCGGAATTTATACGTTCGGTCCGGCGTTAAGCCGCGAACTGTCTGTTGGATTCTTCTGTCTGGAGACTTTGGACTTCATCTTAGTTGATGGGTCCTCGGGATCTAGGACTTTTACTTTGAACAAATTAGAGTGTTTAAAGCAGGCAATCGCCTGAATACATTAGCATGGAATAACCGAATAGGACTTTGGTTCTATTTTGTTGGTTTTAAGGACCAAAGTAATGATTAATAGGGATAGTTGGGGGCATTAA	300	k__Eukaryota; s__Apusozoa; d__Apusomonadidae; c__Apusomonadidae_Group-1; o__Apusomonadidae_Group-1_X; f__Apusomonadidae_Group-1_XX	0.797981	0.00237519	5.36604	3.22581	Apusomonadidae	Consumer	Bacterivore
ASV0225	TAATAGCGTATATTAAAGTTGTTGCGGTTAAAAAGCTCGTAGTTGGATTTTGGTGCTTGAGCTGTCGGTCCGGTGTAAACCGCGTACGTGACAGCCGGGTACTTCTGTCTGGAGCTGGCGTATCTTTCTTAACTGATTGGTACGCTGGATCTAGGACCTTTACTTTGAACAAATTAGAGTGCTCAAAGCAGGCGTTTCGCCCTGAATACATTAGCATGGAATAATCGAATAGGACTTTGGTTCTATTTTGTTGGTTTTAAGGACCAAAGTAATGATTAATAGGGACAGTTGGGGGCATTA	300	k__Eukaryota; s__Apusozoa; d__Apusomonadidae; c__Apusomonadidae_Group-1; o__Apusomonadidae_Group-1_X; f__Apusomonadidae_Group-1_XX	0.922214	0.00248107	5.36852	4.30108	Apusomonadidae	Consumer	Bacterivore
ASV0226	CAATAGCGTATATTAAAGTTGTTGCGGTTAAAAAGCTCGTAGTTGGATTTTGGGTTCACTTCCGGCGGGCCGGTGCAAGCCGCGAACTGCTAGAATGGACCTTCTGTCTGGAAGGTGGTCGCTTCCTATTCGCTTAGTGGCGGCCGCCGTCTAGGACTTTTACTTTGAACAAATTGGAGTGTTTAAAGCAGGCAAACGTCTTGAACACATTAGCATGGAATAACCAAATAGGGCTTTGGCTCTATTTTGTTGGTTTTAAGGGCCGAAGTAATGATTAATAGGGACAGTTGGGGGCATTCG	300	k__Eukaryota; s__Apusozoa; d__Apusomonadidae; c__Apusomonadidae_Group-1; o__Apusomonadidae_Group-1_X; f__Apusomonadidae_Group-1_XX; g__Amastigomonas; s__Amastigomonas_mutabilis	0.999999	0.00201131	5.37053	4.30108	Apusomonadidae	Consumer	Bacterivore
ASV0227	CAATAGCGTATATTAAAGTTGTTGCGGTTAAAAAGCTCGTAGTTGGATTTTGGGTTCACTTCCGGCGGGCCGGTGCAAGCCGCGAACTGCTAGAATGGACCTTCTGTCTGGAGGGCCGGCGCTTCCGCTTCACTGCGTGGCGTCGGCCGTCTAGGACTTTTACTTTGAACAAATTGGAGTGTTTAAAGCAGGCGATTGTCTTGAACACATTAGCATGGAATAACCGAATAGGGCTTTGGCTCTATTTTGTTGGTTTTAAGGGCCGAAGTAATGATTAATAGGGATAGTTGGGGGCATTCG	300	k__Eukaryota; s__Apusozoa; d__Apusomonadidae; c__Apusomonadidae_Group-1; o__Apusomonadidae_Group-1_X; f__Apusomonadidae_Group-1_XX; g__Amastigomonas; s__Amastigomonas_mutabilis	0.999973	0.0385979	5.40913	44.086	Apusomonadidae	Consumer	Bacterivore
ASV0228	CAATAGCGTATATTAATGTTGTTGCGGTTAAAAAGCTCGTAGTTGGATTTTGGGTTCAGCTCCGGCTGGCCGGTGAAAACCGTGTCGGCTAGAATGGATCTTCTGTCTGGAGGCTGTGCGCTTCGGCTTCACTGCTAGGTGCATGGCGTCTAGGACTTTTACTTTGAACAAATTGGAGTGTTTAAAGCAGGCGATCGCCTTGAACACATTAGCATGGAATAACACAATAGGACTTTGGTTCTATTTTGTTGGTTTTAAGGACCGAAGTAATGATTAATAGGGATAGTTGGGGGCATTCGT	300	k__Eukaryota; s__Apusozoa; d__Apusomonadidae; c__Apusomonadidae_Group-1; o__Apusomonadidae_Group-1_X; f__Apusomonadidae_Group-1_XX; g__Amastigomonas; s__Amastigomonas_mutabilis	0.999496	0.0075698	5.4167	4.30108	Apusomonadidae	Consumer	Bacterivore
ASV0229	CAATAGCGTATATTAAAGTTGTTGCGGTTAAAAAGCTCGTAGTTGGATTTTGGGTTCACTTCCGGCGGGCCGGTGCAAGCCGCGAACTGCTAGAATGGACCTTCTGTCTGGAGGGCCGGCGCTTCCGCTTCACTGCGTGGCGTCGGCCGTCTAGGACTTTTACTTTGAACAAATTGGAGTGTTTAAAGCAGGCGATCGTCTTGAACACATTAGCATGGAATAACCGAATAGGGCTTTGGCTCTATTTTGTTGGTTTTAAGGGCCGAAGTAATGATTAATAGGGATAGTTGGGGGCATTCG	300	k__Eukaryota; s__Apusozoa; d__Apusomonadidae; c__Apusomonadidae_Group-1; o__Apusomonadidae_Group-1_X; f__Apusomonadidae_Group-1_XX; g__Amastigomonas; s__Amastigomonas_mutabilis	0.999992	0.0568141	5.47351	19.3548	Apusomonadidae	Consumer	Bacterivore
ASV0230	CAATAGCGTATATTAATGTTGTTGCGGTTAAAAAGCTCGTAGTTGGATTTTGGGTTCAGCTCCGGCGGGCCGGTGCAAACCGCGAACTGCTAGAATGGACCTTCTGTCTGGAGGCCGCGCGCCTTCTCTTCGTTGAGAGGCGCGGGGCGTCTAGGACTTTTACTTTGAACAAATTGGAGTGTTTAAAGCAGGCGATCGCCTTGAACACATTAGCATGGAATAACCGAATAGGACTTTGGTTCTATTTTGTTGGTTTTAAGGACCGAAGTAATGATTAATAGGGACAGTTGGGGGCATTCG	300	k__Eukaryota; s__Apusozoa; d__Apusomonadidae; c__Apusomonadidae_Group-1; o__Apusomonadidae_Group-1_X; f__Apusomonadidae_Group-1_XX; g__Amastigomonas; s__Amastigomonas_mutabilis	0.99992	0.0021667	5.47568	4.30108	Apusomonadidae	Consumer	Bacterivore
ASV0231	CAATAGCGTATATTAAAGTTGTTGCGGTTAAAAAGCTCGTAGTTGGATTTTGGGTTCACTTCCGGCGGGCCGGTGCAAGCCGCGAACTGCTAGAATGGACCTTCTGTCTGGAAGGCGGTCGCTTCCTATTCGCTTAGTGGCGGCCGCAGTCTAGGACTTTTACTTTGAACAAATTGGAGTGTTTAAAGCAGGCAAACGTCTTGAACACATTAGCATGGAATAACCGAATAGGGCTTTGGCTCTATTTTGTTGGTTTTAAGGGCCGAAGTAATGATTAATAGGGACAGTTGGGGGCATTCG	300	k__Eukaryota; s__Apusozoa; d__Apusomonadidae; c__Apusomonadidae_Group-1; o__Apusomonadidae_Group-1_X; f__Apusomonadidae_Group-1_XX; g__Amastigomonas; s__Amastigomonas_mutabilis	0.999999	1.14545	6.62113	93.5484	Apusomonadidae	Consumer	Bacterivore
ASV0232	CAATAGCGTATATTAAAGTTGTTGCGGTTAAAAAGCTCGTAGTTGGATTTTGGGTTCACTTCCGGCGGGCCGGTGCAAGCCGCGAACTGCTAGAATGGACCTTCTGTCTGGAGGGCCGGCGCTTCCGCTTCACTGCGTGGCGTCAGCCGTCTAGGACTTTTACTTTGAACAAATTGGAGTGTTTAAAGCAGGCGATTGTCTTGAACACATTAGCATGGAATAACCGAATAGGGCTTTGGCTCTATTTTGTTGGTTTTAAGGGCCGAAGTAATGATTAATAGGGATAGTTGGGGGCATTCG	300	k__Eukaryota; s__Apusozoa; d__Apusomonadidae; c__Apusomonadidae_Group-1; o__Apusomonadidae_Group-1_X; f__Apusomonadidae_Group-1_XX; g__Amastigomonas; s__Amastigomonas_mutabilis	0.999973	0.0101549	6.63129	11.828	Apusomonadidae	Consumer	Bacterivore
ASV0233	CAATAGCGTATATTAAAGTTGTTGCGGTTAAAAAGCTCGTAGTTGGATTTTGGGTTCACTTCCGGCGGGCCGGTGCAAGCCGCGAACTGCTAGAATGGACCTTCTGTCTGGAAGGCGGTCGCTTCCTATTCGCTTAGTGGCGGCCGCGGTCTAGGACTTTTACTTTGAACAAATTGGAGTGTTTAAAGCAGGCAAACGTCTTGAACACATTAGCATGGAATAACCGAATAGGGCTTTGGCTCTATTTTGTTGGTTTTAAGGGCCGAAGTAATGATTAATAGGGACAGTTGGGGGCATTCG	300	k__Eukaryota; s__Apusozoa; d__Apusomonadidae; c__Apusomonadidae_Group-1; o__Apusomonadidae_Group-1_X; f__Apusomonadidae_Group-1_XX; g__Amastigomonas; s__Amastigomonas_mutabilis	0.999999	0.000366673	6.63165	1.07527	Apusomonadidae	Consumer	Bacterivore
ASV0234	CAATAGCGTATATTAATGTTGTTGCGGTTAAAAAGCTCGTAGTTGGATTTTGGGTTCAGCTCCGGCTGGCCGGTGAAAACCGTGTCGGCTAGAATGGACCTTCTGTCTGGAGGCTGTGCGCTTCGGCTTCACTGCTAGGTGCATGGCGTCTAGGACTTTTACTTTGAACAAATTGGAGTGTTTAAAGCAGGCGATCGCCTTGAACACATTAGCATGGAATAACACAATAGGACTTTGGTTCTATTTTGTTGGTTTTAAGGACCGAAGTAATGATTAATAGGGATAGTTGGGGGCATTCGT	300	k__Eukaryota; s__Apusozoa; d__Apusomonadidae; c__Apusomonadidae_Group-1; o__Apusomonadidae_Group-1_X; f__Apusomonadidae_Group-1_XX; g__Amastigomonas; s__Amastigomonas_mutabilis	0.99989	0.00838968	6.64004	3.22581	Apusomonadidae	Consumer	Bacterivore
ASV0235	CAATAGCGTATATTAAAGTTGTTGCGGTTAAAAAGCTCGTAGTTGGATTTTGGGTTCACTTCCGGCGGGCCGGTGAAAGCCGCGAACTGCTAGAATGGACCTTCTGTCTGGAAGGCGGTCGCTTCCTATTCGCTTAGTGGCGGCCGCAGTCTAGGACTTTTACTTTGAACAAATTGGAGTGTTTAAAGCAGGCAAACGTCTTGAACACATTAGCATGGAATAACCGAATAGGGCTTTGGCTCTATTTTGTTGGTTTTAAGGGCCGAAGTAATGATTAATAGGGACAGTTGGGGGCATTCG	300	k__Eukaryota; s__Apusozoa; d__Apusomonadidae; c__Apusomonadidae_Group-1; o__Apusomonadidae_Group-1_X; f__Apusomonadidae_Group-1_XX; g__Amastigomonas; s__Amastigomonas_mutabilis	0.999998	0.00295399	6.643	2.15054	Apusomonadidae	Consumer	Bacterivore
ASV0236	CAATAGCGTATATTAAAGTTGTTGCGGTTAAAAAGCTCGTAGTTGGATTTTGGGTTCACTTCCGGCGGGCCGGTGCAAGCCGCGAACTGCTAGAATGGACCTTCTGTCTGGAAGGCGGTCGCTTCCTATTCGCTTAGTGGCGGCCGCAGTCTAGGACTTTTACTTTGAACAAATTGGAGTGTTTAAAGCAGGCAAACGTCTTGAACACATTAGCATGGAATAACCGAATAGGGCTTTGGCTCTATTTTGTTGGTTTTAAGGGCCGAAGTAATGATTAATAGGGATAGTTGGGGGCATTCG	300	k__Eukaryota; s__Apusozoa; d__Apusomonadidae; c__Apusomonadidae_Group-1; o__Apusomonadidae_Group-1_X; f__Apusomonadidae_Group-1_XX; g__Amastigomonas; s__Amastigomonas_mutabilis	0.999999	0.0206716	6.66367	9.67742	Apusomonadidae	Consumer	Bacterivore
ASV0237	CAGTAGCGTATATTAATGTTGTTGCGGTTAAAAAGCTCGTAGTTGGATTTTGGGTTCGGCTCCGGCGGGCCGGTGAAAACCGCGTTCTGCTAGAACGGACCTTCTGTCTGGAGGCCGCGCGCTTCCTCTTCATTGAGAGGCGCGTGGCGTCTAGGACTTTCACTTTGAACAAATTGGAGTGTTTAAAGCAGGCGATCGCCTTGAACACATTAGCATGGAATGACTCTATAGGACTTTGGTTCTATTTTGTTGGTTTTAAGGACCGAAGTAATGATTAATAGGGATAGTTGGGGGCATTCG	300	k__Eukaryota; s__Apusozoa; d__Apusomonadidae; c__Apusomonadidae_Group-1; o__Apusomonadidae_Group-1_X; f__Apusomonadidae_Group-1_XX; g__Amastigomonas; s__Amastigomonas_mutabilis	0.9999	0.00248138	6.66615	5.37634	Apusomonadidae	Consumer	Bacterivore
ASV0238	CAGTAGCGTATATTAATGTTGTTGCGGTTAAAAAGCTCGTAGTTGGATTTTGGGTTCGGCTCCGGCGGACCGGTGCAAACCGCGAACTGCTAGAACGGACCTTCTGTCTGGAGGCTCCCCGCCTTCCTCTTCATTGAGAGGCGGGGGGACTTTAGGACTTTTACTTTGAACAAATTGGAGTGTTTAAAGCAGGCGATCGCCTTGAACACATTAGCATGGAATAACAGTATAGGACTTTGGTTTCTATTTTGTTGGTTTTAAGGACCAAAGTAATGATTAATAGGGACAGTTGGGGGCATT	300	k__Eukaryota; s__Apusozoa; d__Apusomonadidae; c__Apusomonadidae_Group-1; o__Apusomonadidae_Group-1_X; f__Apusomonadidae_Group-1_XX; g__Amastigomonas; s__Amastigomonas_mutabilis	0.997671	0.00397843	6.67013	4.30108	Apusomonadidae	Consumer	Bacterivore
ASV0239	CAGTAGCGTATATTAATGTTGTTGCGGTTAAAAAGCTCGTAGTTGGATTTTGGGTTCGGCTCCGGCGGGCCGGTGAAAACCGCGTTCTGCTAGAACGGACCTTCTGTCTGGAGGCCGCGCGCTTCCTCTTCATTGAGAGGCGCGCGGCGTCTAGGACTTTCACTTTGAACAAATTGGAGTGTTTAAAGCAGGCGATCGCCTTGAACACATTAGCATGGAATGACTCTATAGGACTTTGGTTCTATTTTGTTGGTTTTAAGGACCGAAGTAATGATTAATAGGGATAGTTGGGGGCATTCG	300	k__Eukaryota; s__Apusozoa; d__Apusomonadidae; c__Apusomonadidae_Group-1; o__Apusomonadidae_Group-1_X; f__Apusomonadidae_Group-1_XX; g__Amastigomonas; s__Amastigomonas_mutabilis	0.999748	0.00255123	6.67268	6.45161	Apusomonadidae	Consumer	Bacterivore
ASV0240	CAATAGCGTATATTAATGTTGTTGCGGTTAAAAAGCTCGTAGTTGGATTTTGGGTCTAGCCCCGGCGGGCCGGTGCAAACCGCGAACTGCTAGGATGGACCTTCTGTCTGGAGGCTCCGCGATTCCTCTTCATTGAGAGTCGCAGGGCGTCTAGGACTTTTACTTTGAACAAATTGGAGTGTTTAAAGCAGGCGCACGCCTTGAACACATTAGCATGGAATAACCGAATAGGACTTTGGTTCTATTTTGTTGGTTTTAAGGACCGAAGTAATGATTAATAGGGACAGTTGGGGGCATTCG	300	k__Eukaryota; s__Apusozoa; d__Apusomonadidae; c__Apusomonadidae_Group-1; o__Apusomonadidae_Group-1_X; f__Apusomonadidae_Group-1_XX; g__Amastigomonas; s__Amastigomonas_mutabilis	0.998388	0.00168783	6.67437	5.37634	Apusomonadidae	Consumer	Bacterivore
ASV0241	CAATAGCGTATATTAATGTTGTTGCGGTTAAAAAGCTCGTAGTTGGATTTTGGGTTCAGCTCCGGCGGACCGGTGCAAACCGCGAACTGCTAGAATGGACCTTCTGTCTGGAGGCCGCGCGCCCGAACTTCATTGATCGGTGCGGGGCGTCTAGGACTTTTACTTTGAACAAATTGGAGTGTTTAAAGCAGGCAACGCCTTGAACAAATTAGCATGGAATAACACAATAGGACTTTGGTTCTATTTTGTTGGTTTTAAGGACCGAAGTAATGATTAATAGGGATAGTTGGGGGCATTCGT	300	k__Eukaryota; s__Apusozoa; d__Apusomonadidae; c__Apusomonadidae_Group-1; o__Apusomonadidae_Group-1_X; f__Apusomonadidae_Group-1_XX; g__Amastigomonas; s__Amastigomonas_mutabilis	0.998763	0.0270061	6.70137	27.957	Apusomonadidae	Consumer	Bacterivore
ASV0242	TAATAGCGTATATTAAAGTTGTTGCGGTTAAAAAGCTCGTAGTTGGATTTTGGTGTTCAAACCGTCGGTCCGGAGTAATCCGCGTACCGGATGGTTGGGCACTTCCGTCTGGAGGCTGCGTTGGAGGCTTTATTGCTTCCGCTCAGCCTCTAGGACCCTTACTTTGAACAAATTAGAGTGTTTAAAGCAGGCATTCGCCTTGAATACATTAGCATGGAATAACAGCATAGGACTTTGGTTCTATTTTGTTGGTTTTAAGAACCGAAGTAATGATTAATAGGGACAGTTGGGGGCATTAAT	300	k__Eukaryota; s__Apusozoa; d__Apusomonadidae; c__Apusomonadidae_Group-1; o__Apusomonadidae_Group-1_X; f__Apusomonadidae_Group-1_XX; g__Amastigomonas; s__Amastigomonas_sp.	0.741111	0.00193798	6.70331	5.37634	Apusomonadidae	Consumer	Bacterivore
ASV0243	TAATAGCGTATATTAAAGTTGTTGCGGTTAAAAAGCTCGTAGTTGGATTTTGGGCGCTCTACCGTCGGTCCGGTGTAAACCAGCACTGATAGTGGGCGCCTTCTGTCTGGAAACGGCGCGGTTCCCCTTCATTGGGGGCTGTGGTGGGTCTAGGACTTTTACTTTGAACAAATTAGAGTGTTTAAAGCAGGCATCCGCCTTGAATACATTAGCATGGAATAACCGAATAGGACTTTGGTCTTATTTTGTTGGTTCTAAGGACCAAAGTAATGATTAATAGGGATAGTTGGGGGCATTAGT	300	k__Eukaryota; s__Apusozoa; d__Apusomonadidae; c__Apusomonadidae_Group-1; o__Apusomonadidae_Group-1_X; f__Apusomonadidae_Group-1_XX; g__Apusomonadidae_Group-1_XXX; s__Apusomonadidae_Group-1_XXX_sp.	0.999993	0.00541897	6.70873	8.60215	Apusomonadidae	Consumer	Bacterivore
ASV0244	TAATAGCGTATATTAAAGTTGTTGCGGTTAAAAAGCTCGTAGTTGGATTTTGGAACTTGTACCGTCGGTCCGGTGTAAACCGCGCACCGATAGTCAGGTTCTTCTGTCTGGAAACGTTGCGTTTTCCTCTTAATTGAGGGGCGTGATGGGTCTAGGACTTTTACTTTGAACAAATTAGAGTGTTTAAAGCAGGCCTACGCCTTGAATACATTAGCATGGAATAATCGAATAGGACTTTGGTTCTATTTTGTTGGTTTTAAGGACCGAAGTAATGATTAATAGGGATAGTTGGGGGCATTA	300	k__Eukaryota; s__Apusozoa; d__Apusomonadidae; c__Apusomonadidae_Group-1; o__Apusomonadidae_Group-1_X; f__Apusomonadidae_Group-1_XX; g__Apusomonadidae_Group-1_XXX; s__Apusomonadidae_Group-1_XXX_sp.	0.992851	0.289256	6.99799	54.8387	Apusomonadidae	Consumer	Bacterivore
ASV0245	TAATAGCGTATATTTAAGTTGTTGCGGTTAAAAAGCTCGTAGTTGGATTTTGGGGCTCGGCGACCGGTCCGGTGTAAACCGCGCACTGGCCGCTGGGCTCTTCCGTCCGGGGGCTGAGCCGTTCCTTCACTGGGGCGGTGAGGCTGTCGGACACTTACTTTGAACAAATTAGAGTGTTTAAAGCAGGCTGACGCCTTGAATACATTAGCATGGAATAACACCATAGGACTTTGGTTCTATTTTGTTGGTTTTAAGGACCAAAGTAATGATTAATAGGGACAGTTGGGGGCATTAATATTT	300	k__Eukaryota; s__Apusozoa; d__Apusomonadidae; c__Apusomonadidae_Group-1; o__Apusomonadidae_Group-1_X; f__Apusomonadidae_Group-1_XX; g__Apusomonadidae_Group-1_XXX; s__Apusomonadidae_Group-1_XXX_sp.	0.997599	0.0451198	7.0431	43.0108	Apusomonadidae	Consumer	Bacterivore
ASV0246	CAATAGCGTATATTAAAGTTGTTGCGGTTAAAAAGCTCGTAGTTGGATTTTGGGTTCGCTTTTGTCGGGCAGGTGTAAACTTGAGCTGACAGAACGAACCTTCTGTCTGGAGGTGGTGTCCTTCAACTTCATTGGGTTGGATACCACGTCTAGGACTTTTACTTTGAACAAATTAGAGTGTTTAAAGCAGGCTAACGCCTTGAATACATTAGCATGGAATAACCGAATAGGACTTTGGTTCTATTTTGTTGGTTTTAAGAACCGAAGTAATGATTAATAGGGATAGTTGGGGGCATTCGT	300	k__Eukaryota; s__Apusozoa; d__Apusomonadidae; c__Apusomonadidae_Group-1; o__Apusomonadidae_Group-1_X; f__Apusomonadidae_Group-1_XX; g__Apusomonadidae_Group-1_XXX; s__Apusomonadidae_Group-1_XXX_sp.	0.999677	0.00798058	7.05109	6.45161	Apusomonadidae	Consumer	Bacterivore
ASV0247	CAATAGCGTATATTAAAGTTGTTGCGGTTAAAAAGCTCGTAGTTGGATTTTGGGTCCGCTTTTGTTGGGCAGGTGTAAACTTGATCTGACAGAACGGACCTTCTGTCTGGAGGTAGCGTCCTTCAACTTCATTGGGCTGGATGCTACGTCTAGGACTTTTACTTTGAACAAATTAGAGTGTTTAAAGCAGGCTAACGCCTTGAATACATTAGCATGGAATAACCGAATAGGACTTTGGTTCTATTTTGTTGGTTTTAAGAACCGAAGTAATGATTAATAGGGATAGTTGGGGGCATTCGT	300	k__Eukaryota; s__Apusozoa; d__Apusomonadidae; c__Apusomonadidae_Group-1; o__Apusomonadidae_Group-1_X; f__Apusomonadidae_Group-1_XX; g__Apusomonadidae_Group-1_XXX; s__Apusomonadidae_Group-1_XXX_sp.	0.999929	0.0194464	7.07053	33.3333	Apusomonadidae	Consumer	Bacterivore
ASV0248	CAATAGCGTATATTAAAGTTGTTGCGGTTAAAAAGCTCGTAGTTGGATTTTGGGTTCGCTTTTGTTAGGCAGGTGTAAACTTGAACTGGCAGAACGGACCTTCTGTCTGGAGGTGGCGTCCTTCAACTTCATTGGGTTGGATGCCACGTCTAGGACTTTTACTTTGAACAAATTAGAGTGTTTAAAGCAGGCAATCGCCTTGAATACATTAGCATGGAATAACCGAATAGGACTTTGGTTCTATTTTGTTGGTTTTAAGGACCGAAGTAATGATTAATAGGGACAGTTGGGGGCATTCGT	300	k__Eukaryota; s__Apusozoa; d__Apusomonadidae; c__Apusomonadidae_Group-1; o__Apusomonadidae_Group-1_X; f__Apusomonadidae_Group-1_XX; g__Apusomonadidae_Group-1_XXX; s__Apusomonadidae_Group-1_XXX_sp.	0.999991	0.00995983	7.08049	11.828	Apusomonadidae	Consumer	Bacterivore
ASV0249	TAATAGCGTATATTAAAGTTGTTGCGGTTAAAAAGCTCGTAGTTGGATTTCGGGACTCGTACCTACGGTCCGGCGTAAGCCGCGAACTGAAGGTTGGGCCCTTCTGTCTGGAGACGGGGGACTTCCTCTTAGTTGAGGGGTCCTCGGTATCTAGGACTTTTACTTTGAACAAATTAGAGTGTTTAAAGCAGGCAATCGCCTGAATACATTAGCATGGAATAACCGAATAGGACTTTGGTTCTATTTTGTTGGTTTTAAGGACCAAAGTAATGATTAATAGGGATAGTTGGGGGCATTAAT	300	k__Eukaryota; s__Apusozoa; d__Apusomonadidae; c__Apusomonadidae_Group-1; o__Apusomonadidae_Group-1_X; f__Apusomonadidae_Group-1_XX; g__Apusomonadidae_Group-1_XXX; s__Apusomonadidae_Group-1_XXX_sp.	0.824535	0.00111369	7.08161	1.07527	Apusomonadidae	Consumer	Bacterivore
ASV0250	CAATAGCGTATATTAATGTTGTTGCGGTTAAAAAGCTCGTAGTTGGATTTTGGGTTCGATTTTGTTAGGCAGGTGTAAACTTGAACTGGCAGAACGGATCTTCTGTCTGGAGGTGGTGCCCTTCAACTTCATTGTGTCGGGTGCCACGTCTAGGACTTTTACTTTGAACAAATTAGAGTGTTTAAAGCAGGCAATCGCCTTGAATACATTAGCATGGAATAACCGAATAGGACTTTGGTTCTATTTTGTTGGTTTTAAGGACCGAAGTAATGATTAATAGGGACAGTTGGGGGCATTCGT	300	k__Eukaryota; s__Apusozoa; d__Apusomonadidae; c__Apusomonadidae_Group-1; o__Apusomonadidae_Group-1_X; f__Apusomonadidae_Group-1_XX; g__Apusomonadidae_Group-1_XXX; s__Apusomonadidae_Group-1_XXX_sp.	0.999925	0.0246862	7.10629	18.2796	Apusomonadidae	Consumer	Bacterivore
ASV0251	TAATAGCGTATATTAAAGTTGTTGCGGTTAAAAAGCTCGTAGTTGGATTTCGGGACCTGTGCATTCGGTCCGGCGTGAGCCGCGAACTGAAGGCTGGGCCCTTCTGTCTGGAGCCTGGCGCCTTCCTCTTAACTGAGGGGGTGTCGGTATCTAGGACTTTTACTTTGAACAAATTAGAGTGTTTAAAGCAGGCAATCGCCTGAATACATTAGCATGGAATAACCGAATAGGACTTTGGTTCTATTTTGTTGGTTTTAAGGACCAAAGTAATGATTAATAGGGATAGTTGGGGGCATTAAT	300	k__Eukaryota; s__Apusozoa; d__Apusomonadidae; c__Apusomonadidae_Group-1; o__Apusomonadidae_Group-1_X; f__Apusomonadidae_Group-1_XX; g__Apusomonadidae_Group-1_XXX; s__Apusomonadidae_Group-1_XXX_sp.	0.83271	0.0177708	7.12406	24.7312	Apusomonadidae	Consumer	Bacterivore
ASV0252	TAATAGCGTATATTAAAGTTGTTGCGGTTAAAAAGCTCGTAGTTGGATTTTGGGACCTGTACCGTCGGTCCGGTGTAAACCGCGTACTGATAGTCGGGTTCTTCTGTCTGGAGACGGCGTGTTTCCTCTTCATTGAGGGGCACGACGGATCTAGGACTCTTACTTTGAACAAATTGGAGTGCTCAAAGCAGGCTAACGCCTTGAACACATTAGCATGGAATAACCGAATAGGACTTTGGTTCTATTTTGTTGGTTTTAAGGACCGAAGTAATGATTAATAGGGACAGTTGGGGGCATTAG	300	k__Eukaryota; s__Apusozoa; d__Apusomonadidae; c__Apusomonadidae_Group-1; o__Apusomonadidae_Group-1_X; f__Apusomonadidae_Group-1_XX; g__Apusomonadidae_Group-1_XXX; s__Apusomonadidae_Group-1_XXX_sp.	0.715353	0.00798568	7.13205	2.15054	Apusomonadidae	Consumer	Bacterivore
ASV0253	TAATAGCGTATATTAAAGTTGTTGCGGTTAAAAAGCTCGTAGTTGGATTTTGGAACTCGTACCGTCGGTCCGGTGTAAACCGCGAACTGATAGTCGGGTTCTTCTGTCTGGAAACGTCGCGCTTTCCTCTTCATTGCGGGGCGTGATGGGTCTAGGACTTTTACTTTGAACAAATTAGAGTGTTTAAAGCAGGCCTACGCCTTGAATACATTAGCATGGAATAATCGAATAGGACTTTGGTTCTATTTTGTTGGTTTTAAGGACCGAAGTAATGATTAATAGGGATAGTTGGGGGCATTA	300	k__Eukaryota; s__Apusozoa; d__Apusomonadidae; c__Apusomonadidae_Group-1; o__Apusomonadidae_Group-1_X; f__Apusomonadidae_Group-1_XX; g__Apusomonadidae_Group-1_XXX; s__Apusomonadidae_Group-1_XXX_sp.	0.98212	0.0786871	7.21074	22.5806	Apusomonadidae	Consumer	Bacterivore
ASV0254	TAATAGCGTATATTAAAGTTGTTGCGGTTAAAAAGCTCGTAGTTGGATTTTGGGGCTTGGCCATCGGTCCGGTGTAAGCCGCGCACTGATGGCTGGGCTCTTCTGTCTGAGGGCTGAGGTGGTGCTTCATTGTGCTGCCGAGGTTTTCAGACCTTCACTTTGAACAAATTAGAGTGTTTAAAGCAGGCTTACGCCTTGAATACATTAGCATGGAATGAACATATAGGACTTTGGTTCTATTTTGTTGGTTTTAAGGACCAAAGTAATGATTAATAGGGATAGTTGGGGGCATTAATATTT	300	k__Eukaryota; s__Apusozoa; d__Apusomonadidae; c__Apusomonadidae_Group-1; o__Apusomonadidae_Group-1_X; f__Apusomonadidae_Group-1_XX; g__Apusomonadidae_Group-1_XXX; s__Apusomonadidae_Group-1_XXX_sp.	0.861617	0.0287894	7.23952	30.1075	Apusomonadidae	Consumer	Bacterivore
ASV0255	TAATAGCGTATATTAATGTTGTTGCGGTTAAAAAGCTCGTAGTTGGATCTCGGGGGGGCTCGTGCGGTCCGGCGAAAGCCGCGAACTGCGTCGGGCCTCTCTTCCGTCTGGAGTCGGTTTCTGATCTGCTTCATTGCAGGCGGGAAGCGAATCCAGTACCCTTACTTTGAACAAATTAGAGTGTTTAAAGCAGGCCTTTCGCCCGAATACATTAGCATGGAATGACAACATAGGACTTTGGTTCTACGTTTGTTGGTTTTAAGGACCGAAGTAATGATTAATAGGGACGGTTGGGGGCAT	300	k__Eukaryota; s__Apusozoa; d__Apusomonadidae; c__Apusomonadidae_Group-1; o__Apusomonadidae_Group-1_X; f__Apusomonadidae_Group-1_XX; g__Apusomonadidae_Group-1_XXX; s__Apusomonadidae_Group-1_XXX_sp.	0.787709	0.00504565	7.24457	6.45161	Apusomonadidae	Consumer	Bacterivore
ASV0256	TAATAGCGTATATTAAAGTTGTTGCGGTTAAAAAGCTCGTAGTTGGATTTTGGAACTCGTACCGTCGGTCCGGTGTAAACCGCGAACTGATAGTCGGGTTCTTCTGTCTGGAAACGTCGCGCTTTCCTCTTCATTGAGGGGCGTGATGGGTCTAGGACTTTTACTTTGAACAAATTAGAGTGTTTAAAGCAGGCCTACGCCTTGAATACATTAGCATGGAATAATCGAATAGGACTTTGGTTCTATTTTGTTGGTTTTAAGGACCGAAGTAATGATTAATAGGGATAGTTGGGGGCATTA	300	k__Eukaryota; s__Apusozoa; d__Apusomonadidae; c__Apusomonadidae_Group-1; o__Apusomonadidae_Group-1_X; f__Apusomonadidae_Group-1_XX; g__Apusomonadidae_Group-1_XXX; s__Apusomonadidae_Group-1_XXX_sp.	0.992652	0.452099	7.69667	27.957	Apusomonadidae	Consumer	Bacterivore
ASV0257	TAATAGCGTATATTAAAGTTGTTGCGGTTAAAAAGCTCGTAGTTGGATTTTGGAACTCGTACCGTCGGTCCGGTGTAAACCGCGAACTGATAGTCGGGTTCTTCTGTCTGGAAACGTCGCGTTTTCCTCTTAACTGAGGGGCGTGATGGGTCTAGGACTTTTACTTTGAACAAATTAGAGTGTTTAAAGCAGGCCTACGCCTTGAATACATTAGCATGGAATAATCGAATAGGACTTTGGTTCTATTTTGTTGGTTTTAAGGACCGAAGTAATGATTAATAGGGATAGTTGGGGGCATTA	300	k__Eukaryota; s__Apusozoa; d__Apusomonadidae; c__Apusomonadidae_Group-1; o__Apusomonadidae_Group-1_X; f__Apusomonadidae_Group-1_XX; g__Apusomonadidae_Group-1_XXX; s__Apusomonadidae_Group-1_XXX_sp.	0.987149	0.033562	7.73023	6.45161	Apusomonadidae	Consumer	Bacterivore
ASV0258	TAATAGCGTATATTAAAGTTGTTGCGGTTAAAAAGCTCGTAGTTGGATTTCGGGACTCGTACCTACGGTCCGGCGTAAGCCGCGAACTGAAGGTTGGGCCCTTCTGTCTGGAGACTGGGGACTTCCTCTTAGTTGAGGGGTCCTCGGTATCTAGGACTTTTACTTTGAACAAATTAGAGTGTTTAAAGCAGGCAATCGCCTGAATACATTAGCATGGAATAACCGAATAGGACTTTGGTTCTATTTTGTTGGTTTTAAGGACCAAAGTAATGATTAATAGGGATAGTTGGGGGCATTAAT	300	k__Eukaryota; s__Apusozoa; d__Apusomonadidae; c__Apusomonadidae_Group-1; o__Apusomonadidae_Group-1_X; f__Apusomonadidae_Group-1_XX; g__Apusomonadidae_Group-1_XXX; s__Apusomonadidae_Group-1_XXX_sp.	0.891398	0.00380636	7.73404	9.67742	Apusomonadidae	Consumer	Bacterivore
ASV0259	TAATAGCGTATATTAAAGTTGTTGCGGTTAAAAAGCTCGTAGTTGGATTTTGGGCCCTCTACCGTCGGTCCGGTGTAAACCAGCACTGATAGTGGGGGCCTTCTGTCTGGAAACGGCGTTTTCGTTCTTAACTGGACGATGCGGCGGGTCTAGGACTTTTACTTTGAACAAATTAGAGTGTTTAAAGCAGGCATTCGCCTTGAATACATTAGCATGGAATAACCGAATAGGACTTTGGTCTTATTTTGTTGGTTCTAAGGACCAAAGTAATGATTAATAGGGATAGTTGGGGGCATTAGT	300	k__Eukaryota; s__Apusozoa; d__Apusomonadidae; c__Apusomonadidae_Group-1; o__Apusomonadidae_Group-1_X; f__Apusomonadidae_Group-1_XX; g__Apusomonadidae_Group-1_XXX; s__Apusomonadidae_Group-1_XXX_sp.	1	0.00180507	7.73584	5.37634	Apusomonadidae	Consumer	Bacterivore
ASV0260	TAATAGCGTATATTAACGTTGTTGCGGTTAAAAAGCTCGTAGTTGGATTTTGGGCGCTCTACCGTCGGTCCGGTGTAAACCAGTACTGATAGTGGGCGCCTTCTGTCTGGAAACGGCGCGGTTCCTCTTAATTGGGGGCTGTGGCGGGTCTAGGACTTTTACTTTGAACAAATTAGAGTGTTTAAAGCAGGCATCCGCCTTGAATACATTAGCATGGAATAACCGAATAGGACTTTGGTCTTATTTTGTTGGTTCTAAGGACCAAAGTAATGATTAATAGGGATAGTTGGGGGCATTAGT	300	k__Eukaryota; s__Apusozoa; d__Apusomonadidae; c__Apusomonadidae_Group-1; o__Apusomonadidae_Group-1_X; f__Apusomonadidae_Group-1_XX; g__Apusomonadidae_Group-1_XXX; s__Apusomonadidae_Group-1_XXX_sp.	0.999964	0.00694622	7.74279	6.45161	Apusomonadidae	Consumer	Bacterivore
ASV0261	CAATAGCGTATATTAATGTTGTTGCGGTTAAAAAGCTCGTAGTTGGATTTTGGGTTCGCTTTTGTTAGGCAGGTGTAAACCTGAACTGGCAGAACGGACCTTCTGTCTGGAGGTGGTGCCCTTCAACTTCATTGTGTTGGGTGCCACGTCTAGGACTTTTACTTTGAACAAATTAGAGTGTTTAAAGCAGGCAATCGCCTTGAATACATTAGCATGGAATAACCGAATAGGACTTTGGTTCTATTTTGTTGGTTTTAAGGACCGAAGTAATGATTAATAGGGACAGTTGGGGGCATTCGT	300	k__Eukaryota; s__Apusozoa; d__Apusomonadidae; c__Apusomonadidae_Group-1; o__Apusomonadidae_Group-1_X; f__Apusomonadidae_Group-1_XX; g__Apusomonadidae_Group-1_XXX; s__Apusomonadidae_Group-1_XXX_sp.	0.999987	0.00595089	7.74874	3.22581	Apusomonadidae	Consumer	Bacterivore
ASV0262	CAATAGCGTATATTAAAGTTGTTGCGGTTAAAAAGCTCGTAGTTGGATTTTGGGTTCGCTTTTGTTAGGCGGGTGTAAACTCGAACTGACAGAACGGACCTTCTGTCTGGAGGTGGCGTCCTTCAACTTCATTGGGTTGGATGCCACGTCTAGGACTTTTACTTTGAACAAATTAGAGTGTTTAAAGCAGGCTAACGCCTTGAATACATTAGCATGGAATAACCGAATAGGACTTTGGTTCTATTTTGTTGGTTTTAAGAACCGAAGTAATGATTAATAGGGATAGTTGGGGGCATTCGT	300	k__Eukaryota; s__Apusozoa; d__Apusomonadidae; c__Apusomonadidae_Group-1; o__Apusomonadidae_Group-1_X; f__Apusomonadidae_Group-1_XX; g__Apusomonadidae_Group-1_XXX; s__Apusomonadidae_Group-1_XXX_sp.	0.999986	0.00166086	7.7504	3.22581	Apusomonadidae	Consumer	Bacterivore
ASV0263	TAATAGCGTATATTAACGTTGTTGCGGTTAAAAAGCTCGTAGTTGGATTTTGGGCCCTCTTTGCGGTCGGTCCGGTGTAAACCGGTACTGACGGCGGGGGCCTTCTGTCTGGAAGCGGCGCGGTCGCTCTTCACTGGGCGCTGCGTCGCGTCTAGGACTTTTACTTTGAACAAATTAGAGTGTTTAAAGCAGGCGATCGCCTTGAATACATTAGCATGGAATAGCCGAATAGGACTTTGGTTCTATTTTGTTGGTTCTAAGGACCAAAGTAATGATTAATAGGGATAGTTGGGGGCATTA	300	k__Eukaryota; s__Apusozoa; d__Apusomonadidae; c__Apusomonadidae_Group-1; o__Apusomonadidae_Group-1_X; f__Apusomonadidae_Group-1_XX; g__Apusomonadidae_Group-1_XXX; s__Apusomonadidae_Group-1_XXX_sp.	0.996242	0.00664783	7.75705	10.7527	Apusomonadidae	Consumer	Bacterivore
ASV0264	TAATAGCGTATATTAAAGTTGTTGCGGTTAAAAAGCTCGTAGTTGGATTTTGGGCCCTCTACCGTCGGTCCGGTGTAAACCAGCACTGATAGTGGGGGCCTTCTGTCTGGAAACGGCGTCTTCGTTCTTAACTGGACGATGCGGCGGGTCTAGGACTTTTACTTTGAACAAATTAGAGTGTTTAAAGCAGGCATTCGCCTTGAATACATTAGCATGGAATAACCGAATAGGACTTTGGTCTTATTTTGTTGGTTCTAAGGACCAAAGTAATGATTAATAGGGATAGTTGGGGGCATTAGT	300	k__Eukaryota; s__Apusozoa; d__Apusomonadidae; c__Apusomonadidae_Group-1; o__Apusomonadidae_Group-1_X; f__Apusomonadidae_Group-1_XX; g__Apusomonadidae_Group-1_XXX; s__Apusomonadidae_Group-1_XXX_sp.	1	0.0099232	7.76697	20.4301	Apusomonadidae	Consumer	Bacterivore
ASV0265	CAATAGCGTATATTAAAGTTGTTGCGGTTAAAAAGCTCGTAGTTGGATTTTGGGTCCGCTTTTCTTGGGCAGGTGTAAACTTGATCTGAGAGAACGGACCTTCTGTCTGGAGGTGGCGTCCTTCATGTTCATTCGGTTGGATGCCACGTCTAGGACTTTTACTTTGAACAAATTAGAGTGTTTAAAGCAGGCTAACGCCTTGAATACATTAGCATGGAATAACCGAATAGGACTTTGGTTCTATTTTGTTGGTTTTAAGAACCGAAGTAATGATTAATAGGGATAGTTGGGGGCATTCGT	300	k__Eukaryota; s__Apusozoa; d__Apusomonadidae; c__Apusomonadidae_Group-1; o__Apusomonadidae_Group-1_X; f__Apusomonadidae_Group-1_XX; g__Apusomonadidae_Group-1_XXX; s__Apusomonadidae_Group-1_XXX_sp.	0.999998	0.0017737	7.76875	6.45161	Apusomonadidae	Consumer	Bacterivore
ASV0266	TAATAGCGTATATTAATGTTGTTGCGGTTAAAAAGCTCGTAGTTGGATCTCGGGGGGGCTCGGTCGGTCCGGTGAAAACCGCGAACTGATATGGGCCTCCCTTCCGTCTGGAGGCGGTTTCTCGACCCGCTTAATTGCGGGGGAGAGCTGAATCCAGTACCTTTACTTTGAACAAATTAGAGTGTTTAAAGCAGGCCTTCTCGCCCGAATACATTAGCATGGAATGACAACATAGGACTTTGGTTCTTTGTTTGTTGGTTTTAAGGACCGAAGTAATGATTAATAGGGACGGTTGGGGGC	300	k__Eukaryota; s__Apusozoa; d__Apusomonadidae; c__Apusomonadidae_Group-1; o__Apusomonadidae_Group-1_X; f__Apusomonadidae_Group-1_XX; g__Apusomonadidae_Group-1_XXX; s__Apusomonadidae_Group-1_XXX_sp.	0.904296	0.00255219	7.7713	4.30108	Apusomonadidae	Consumer	Bacterivore
ASV0267	TAATAGCGTATATTAATGTTGTTGCGGTTAAAAAGCTCGTAGTTGGATCTCGGGGGGGCTCGTGCGGTCCGGCGAAAGCCGCGAACTGCGTCGGGCCTCTCTTCCGTCTGGAGTCGGTTTCTGATCTGCTTCATTGCAGGCGGGAAGTGAATCCAGTACCCTTACTTTGAACAAATTAGAGTGTTTAAAGCAGGCCTTTCGCCCGAATACATTAGCATGGAATGACAACATAGGACTTTGGTTCTACGTTTGTTGGTTTTAAGGACCGAAGTAATGATTAATAGGGACGGTTGGGGGCAT	300	k__Eukaryota; s__Apusozoa; d__Apusomonadidae; c__Apusomonadidae_Group-1; o__Apusomonadidae_Group-1_X; f__Apusomonadidae_Group-1_XX; g__Apusomonadidae_Group-1_XXX; s__Apusomonadidae_Group-1_XXX_sp.	0.800408	0.0117704	7.78307	6.45161	Apusomonadidae	Consumer	Bacterivore
ASV0268	TAATAGCGTATATTAAAGTTGTTGCGGTTAAAAAGCTCGTAGTTGGATTTTGGGGCTTGACGATCGGTCCGGTGTAAGCCGCGCACTGATCGTTGGGCTCTTCTGTCTGGGGGCTGAGGTGGTGCTTCATTGTGCTGCCAAGGTTTCCAGACCTTCACTTTGAACAAATTAGAGTGTTTAAAGCAGGCTTACGCCTTGAATACATTAGCATGGAATGAACAAATAGGACTTTGGTTCTATTTTGTTGGTTTTAAGGACCAAAGTAATGATTAATAGGGATAGTTGGGGGCATTAATATTT	300	k__Eukaryota; s__Apusozoa; d__Apusomonadidae; c__Apusomonadidae_Group-1; o__Apusomonadidae_Group-1_X; f__Apusomonadidae_Group-1_XX; g__Apusomonadidae_Group-1_XXX; s__Apusomonadidae_Group-1_XXX_sp.	0.933309	0.0231949	7.80626	35.4839	Apusomonadidae	Consumer	Bacterivore
ASV0269	TAATAGCGTATATTAAAGTTGTTGCGGTTAAAAAGCTCGTAGTTGGATTTTGGGGCTTGACGATCGGTCCGGTGTAAACCGCGCACTGATCGTTGGGCTCTTCTGTCTGGGGGCTGAGGTGGTGCTTCATTGTGCTGCCAAGGTTTCCAGACCTTCACTTTGAACAAATTAGAGTGTTTAAAGCAGGCTGACGCCTTGAATACATTAGCATGGAATGAACAAATAGGACTTTGGTTCTATTTTGTTGGTTTTAAGGACCAAAGTAATGATTAATAGGGATAGTTGGGGGCATTAATATTT	300	k__Eukaryota; s__Apusozoa; d__Apusomonadidae; c__Apusomonadidae_Group-1; o__Apusomonadidae_Group-1_X; f__Apusomonadidae_Group-1_XX; g__Apusomonadidae_Group-1_XXX; s__Apusomonadidae_Group-1_XXX_sp.	0.962449	0.00881846	7.81508	3.22581	Apusomonadidae	Consumer	Bacterivore
ASV0270	CAATAGCGTATATTAAAGTTGTTGCGGTTAAAAAGCTCGTAGTTGGATTTTGGAATCAGAGCTATCGGTCGACTTCGTGTTGCACTGATGGGTCGGTTCTTCTGTCTGGGGAGACCTTGCTCCACGTCAAGTGGGTCTTGGGACACCTAGTACTTTTACTTTGAACAAATTAGAGTGCTCAAAGCAGGCCTACGCCTTGAATACATTAGCATGGAATAACGTATAGGACTCTGGCCCTATTTTGTTGGTTTTAAGGACCCGAGTAATGATTAATAGGGATAGTTGGGGGCATTAGTATTT	300	k__Eukaryota; s__Apusozoa; d__Apusomonadidae; c__Apusomonadidae_Group-1; o__Apusomonadidae_Group-1_X; f__Apusomonadidae_Group-1_XX; g__Apusomonas; s__Apusomonas_proboscidea	0.874311	0.00174616	7.81683	4.30108	Apusomonadidae	Consumer	Bacterivore
ASV0271	CAATAGCGTATATTAAAGTTGTTGCGGTTAAAAAGCTCGTAGTTGGATTTTGGAATCAGAGCTATCGGTCGACTTCGTGTTGCACTGATGGGTCGGTTCTTCTGTCTGGGGAGACCTTGCTCAACGTCAAGTTGGTCTTGGGACACCTAGTACTTTTACTTTGAACAAATTAGAGTGCTCAAAGCAGGCCTACGCCTTGAATACATTAGCATGGAATAACGTATAGGACTCTGGCCCTATTTTGTTGGTTTTAAGGACCCGAGTAATGATTAATAGGGATAGTTGGGGGCATTAGTATTT	300	k__Eukaryota; s__Apusozoa; d__Apusomonadidae; c__Apusomonadidae_Group-1; o__Apusomonadidae_Group-1_X; f__Apusomonadidae_Group-1_XX; g__Apusomonas; s__Apusomonas_proboscidea	0.929106	0.0409338	7.85776	24.7312	Apusomonadidae	Consumer	Bacterivore
ASV0272	CAATAGCGTATATTAAAGTTGTTGCAGTTAAAAAGCTCGTAGTTGGATTTCTGGCATCTTTCGTGGTCCAATTTTTTGGTTCCATGCGAGATTGCCATCTTTGGGTGGAGCCTGTGTGGCATTAGGTTGTCATGCAGGGGATACCCATCGTTTACTGTGAAGAAATTAGAGTGTTCAAAGCAGGCTTATGCCGTTGAATATATTAGCATGGAATAATAGGATAGGACCTCGGTACTATTTTGTTGGTTTGTGCACTGAGGTAATGATTAATAGGGACAGTTGGGGGTATTTGTATTCCAT	300	k__Eukaryota; s__Stramenopiles; d__Ochrophyta; c__Bacillariophyta; o__Bacillariophyta_X	0.999742	0.00503143	7.86279	9.67742	Bacillariophyta	Phototroph	Phototroph
ASV0273	CAATAGCGTATATTAAAGTTGTTGCAGTTAAAAAGCTCGTAGTTGGATTTATGGTGACTTCAGCATTTCAAAATGCTTTGTAATTGCTTGATTTCACCATTCTTGGGTTTAATCTGTGAGGCATTAAGTTGTTTTGCAGAAGCAACTCATCATTTACTGTGAAAAAAATAGAGTGTTCAAAGCAGGCTCACGCCTTTGAATAAATAAGCATGGAATCATAAGATAAGACTGTGGTACTATTTTGTTGGTTTGCGCATCAAAGTAATGATTAATAGGATCAGTTGGTGGTATTCGTATTCC	300	k__Eukaryota; s__Stramenopiles; d__Ochrophyta; c__Bacillariophyta; o__Bacillariophyta_X	0.929451	0.0134764	7.87627	17.2043	Bacillariophyta	Phototroph	Phototroph
ASV0274	CAATAGCGTATATTAAAGTTGTTGCAGTTAAAAAGCTCGTAGTTGGATTTGTGGTTGGAGTAATCGGTGTGGCACAGTGTGCCGTTACTGTATTATCTCTGTCCATCCTTGGGTGGAACCTGTGTGGCATTGAGTTGTCGTGCAGGGGATGCCCATCTTTTACTGTGAAAAAATTAGAGTGTTCAAAGCAGGCTTACGCCGTTGAATATATTAGCATGGAATAATGAGATAGGACCTTGGTACTATTTTGTTGGTTTGCGCACCGAGGTAATGATTAATAGGGACAGTTGGGGGTATTCG	300	k__Eukaryota; s__Stramenopiles; d__Ochrophyta; c__Bacillariophyta; o__Bacillariophyta_X	1	0.00361163	7.87988	9.67742	Bacillariophyta	Phototroph	Phototroph
ASV0275	CAATAGCGTATATTAAAGTTGTTGCAGTTAAAAAGCTCGTAGTTGGATTTATGGCGACTTCAGCATTTCAAAATGCTTTGTAATTGCTTGATTTCGCCATTCTTGGGTTTAATCTGTGAGGCATTAAGTTGTTTTGCAGAAGCAACTCATCTTTTACTGTGAAAAAAATAGAGTGTTCAAAGCAGGCTCACGCCGTTGAATAAATAAGCATGGAATCATAAGATAAGACTGTGGTACTATTTTGTTGGTTTGCGCATCAAAGTAATGATTAATAGGATCAGTTGGGGGTATTCGTATTCC	300	k__Eukaryota; s__Stramenopiles; d__Ochrophyta; c__Bacillariophyta; o__Bacillariophyta_X	0.972692	0.00390704	7.88379	6.45161	Bacillariophyta	Phototroph	Phototroph
ASV0276	CAATAGCGTATATTAAAGTTGTTGCAGTTAAAAAGCTCGTAGTTGGATTTATGGTGACTTCAGCATTTCAAAATGCTTTGTAATTGCTTGATTTCACCATTCTTGGGTTTAATCTGTGAGGCATTAAGTTGTTTTGCAGAAGCAACTCATCATTTACTGTGAAAAAAATAGAGTGTTCAAAGCAGGCTCACGCCGTTGAATAAATAAGCATGGAATCATAAGATAAGACTGTGGTACTATTTTGTTGGTTTGCGCATCAAAGTAATGATTAATAGGATCAGTTGGTGGTATTCGTATTCC	300	k__Eukaryota; s__Stramenopiles; d__Ochrophyta; c__Bacillariophyta; o__Bacillariophyta_X	0.960219	0.0246333	7.90842	19.3548	Bacillariophyta	Phototroph	Phototroph
ASV0277	CAATAGCGTATATTAAAGTTGTTGCAGTTAAAAAGCTCGTAGTTGGATTTATGGTGACTTCAGCATTTCAAAATGCTTTGTAATTGCTTGATTTCACCATTCTTGGGTTTAATCTGTGAGGCATTAAGTTGTTTTGCAGAAGCAACTCATCATTTACTGTGAAAAAAATAGAGTGTTCAAAGCAGGCTCACACCGTTGAATAAATAAGCATGGAATCATAAGATAAGACTGTGGTACTATTTTGTTGGTTTGCGCATCAAAGTAATGATTAATAGGATCAGTTGGTGGTATTCGTATTCC	300	k__Eukaryota; s__Stramenopiles; d__Ochrophyta; c__Bacillariophyta; o__Bacillariophyta_X	0.949352	0.00515481	7.91358	6.45161	Bacillariophyta	Phototroph	Phototroph
ASV0278	CAATAGTCAAAGTTAATGTTGCTGCAGTTAAAAAGCTCGTAGTTGAATTTTTGGTTTTGGTGAGAGGATCGTGGCCTCTGGTCGCGGTCTACACTCATCGGACCTTTTTCGGGGAGAGCGCGTTGTGCCTTCACGGGTTCGGCGTGGGATCCTCGTCATTTACTGTGAAAAAATTAGAGTGTTCAAAGCAGGCGTTTCGCACATGAATACTAAAGCATGGAATAATAAGATAGGACGCTGGTGCTATTTTGTTGGTTTGCGCACCGACGTAATGATTAACAGGGACAGTTGGGGGTACTC	300	k__Eukaryota; s__Stramenopiles; d__Ochrophyta; c__Bacillariophyta; o__Bacillariophyta_X	0.878451	0.0118623	7.92544	10.7527	Bacillariophyta	Phototroph	Phototroph
ASV0279	CATTAGCGTATATTAAAGTTGTTGCAGTTAAAAAGCTCGTAGTTGGATTTGTGGGTGGAGGAGCCGACCCGACGCTTTGCGTGGGTGTTGGTCTCCTCTGTCCATCCTTGGGTGGAACCTGTGTGGCATTAAGTTATCGTGCAGGGGATGCCCATCTTTTACTGTGAAAAAATTAGAGTGTTCAAAGCAGGCTTACGCCGTTGAATATGTTAGCATGGAATAATGAGATAGGACCTGGGTACTATTTTGTTGGTTTGCGCACCGAGGTAATGATTAAAAGGGACAGTTGGGGCTCTTCGT	300	k__Eukaryota; s__Stramenopiles; d__Ochrophyta; c__Bacillariophyta; o__Bacillariophyta_X; f__Araphid-pennate	0.969517	0.318214	8.24365	72.043	Bacillariophyta	Phototroph	Phototroph
ASV0280	CAATAGCGTATATTAAAGTTGTTGCAGTTAAAAAGCTCGTAGTTGGATTTGTGGGTGGAGGAGCCGGCCCGACGCTTTGCGTGGGTGTTGGCTTCCTCCGTCCATCCTTGGGTGGAATCTGTGTGGCATTAAGTTGTCGTGCAGGGGATGCCCATCTTTTACTGTGAAAAAATTAGAGTGTTCAAAGCAGGCTTACGCCGTTGAATATGTTAGCATGGAATAATGAGATAGGACTTTGGAACTATTTTGTTGGTTTGCGCTCCGAAGTAATGATTAATAGGAACAGTTGTGGGTATTCGT	300	k__Eukaryota; s__Stramenopiles; d__Ochrophyta; c__Bacillariophyta; o__Bacillariophyta_X; f__Araphid-pennate	0.998333	0.0019157	8.24557	6.45161	Bacillariophyta	Phototroph	Phototroph
ASV0281	CAATAGCGTATATTAAAGTTGTTGCAGTTAAAAAGCTCGTAGTTGGATTTGTGGGTGGAGCGAGTGTCCCGACGCATAGCGTGGGTGATGTTCGTCTCCGTCCATCTTTGGGTGGAATCCGTGTGGCATTAAGTTGTCGTGCGGGGGATGCCCATCTTTTACTGTGAAAAAATTAGAGTGTTCAAAGCAGGCTTACGCCGTTGAATATATTAGCATGGAATAATGAGATAGGACCTGGGTACTATTTTGTTGGTTTGCGCACCGAGGTAATGATTAATAGGGACAGTTGGGGGTATTCGT	300	k__Eukaryota; s__Stramenopiles; d__Ochrophyta; c__Bacillariophyta; o__Bacillariophyta_X; f__Araphid-pennate	0.999999	0.00846715	8.25404	9.67742	Bacillariophyta	Phototroph	Phototroph
ASV0282	CATTAGCGTGTGTTAAAGTTGTTGCAGTTAAAAAGCTCGTAGTTGGATTTGTGGGTGGAGGAGCCGACCCGACGCTTTGCGTGGGTGTTGGTCTCCTCTGTCCATCCTTGGGTGGAACCTGTGTGGCATTAAGTCATCGTGCAGGGGATGCCCATCTTTTACTGTGAAAAAATTAGAGTGTTCAAAGCAGGCTCACGCCGTTGAATGTGTTAGCATGGAACAATGAGATAGGACCTGGGTACTATTTTGTTGGTTTGCGCACCGAGGTAATGATTAAAAGGGACAGTTGGGGCTCTTCGT	300	k__Eukaryota; s__Stramenopiles; d__Ochrophyta; c__Bacillariophyta; o__Bacillariophyta_X; f__Araphid-pennate	0.874536	0.00387371	8.25791	6.45161	Bacillariophyta	Phototroph	Phototroph
ASV0283	CATTAGCGCATATTAAAGTTGTTGCAGTTAAAAAGCTCGTAGTTGGATTTGTGGGTGGAGGAGCCGACCCGACGCTTTGCGTGGGTGTTGGTCTCCTCTGTCCATCCTTGGGTGGAACCTGTGTGGCATTGAGTCATCGTGCAGGGGATGCCCATCTTTTACTGTGAAAAAATTAGAGTGTTCAAAGCAGGCTTACGCCGTTGAATATGTTAGCATGGAATAATGAGACAGGACCTGGGTACTATTTTGTTGGTTTGCGCACCGAGGCAATGATTAAAAGGGACAGTTGGGGCTCTTCGT	300	k__Eukaryota; s__Stramenopiles; d__Ochrophyta; c__Bacillariophyta; o__Bacillariophyta_X; f__Araphid-pennate	0.956225	0.00250686	8.26042	9.67742	Bacillariophyta	Phototroph	Phototroph
ASV0284	CAATAGCGTATATTAAAGTTGTTGCAGTTAAAAAGCTCGTAGTTGGATTTGTGGACGGAGTGGCTGGCCTCACTTGTGAGTGCCGTGCCGTTTTCCGTCCATCCTTGGGTGGAATCTGTGTGGCATTGAGTTGTCGTGCAGGGGATGCCCATCGTTTACTGTGAAAAAATTAGAGTGTTCAAAGCAGGCTTACGCCTTGAATATATTAGCATGGAATAATAAGATAGGACCTGGGTACTATTTTGTTGGTTTGCGCACCGAGGTAATGATTAATAGGGACAGTTGGGGGTATTCGTATTC	300	k__Eukaryota; s__Stramenopiles; d__Ochrophyta; c__Bacillariophyta; o__Bacillariophyta_X; f__Araphid-pennate; g__Delphineis; s__Delphineis_sp.	0.987617	1.51177	9.77219	80.6452	Bacillariophyta	Phototroph	Phototroph
ASV0285	CAACAGCGTGTGTTAAAGTTGTTGCAGTTAAAAAGCTCGCAGTTGGATTTGTGGACGGAGTGGCTGGCCTCACTTGTGAGTGCCGTGCCGTTTTCCGTCCATCCTTGGGTGGAATCTGTGTGGCATTGAGTTGTCGTGCAGGGGATGCCCATCGTTTGCTGTGAAAAAATTAGAGTGTTCAAAGCAGGCTTACGCCTTGAACACATTGGCATGGAACAATAAGACAGGACCTGGGTGCTGTTTTGTTGGTTTGCGCACCGAGGCAATGATTAACAGGGACAGTTGGGGGCATTCGCACTC	300	k__Eukaryota; s__Stramenopiles; d__Ochrophyta; c__Bacillariophyta; o__Bacillariophyta_X; f__Araphid-pennate; g__Delphineis; s__Delphineis_sp.	0.771851	0.000470343	9.77266	2.15054	Bacillariophyta	Phototroph	Phototroph
ASV0286	CAACAGCGCACATTAAAGTTGTTGCAGTTAAAAAGCTCGCAGTTGGATTTGTGGACGGAGTGGCTGGCCTCACTTGTGAGCACCGTGCCGTTTTCCGTCCATCTTTGGGTGGAATCTGTGTGGCATTGAGTTGTTGTGCAGGGGATGCCCATCGTTTGCTGTGAAAAAATTAGAGTGTTCAAAGCAGGCTTGCGCCTTGAATGCATTAGAATGGAGCAATAAGACAGGACCTGGGTGCTGTTTTGTTGGTTTGTGCACCAAGGCAATGATTAATAGGGACAGTTGGAACCTTGGGGGCAT	300	k__Eukaryota; s__Stramenopiles; d__Ochrophyta; c__Bacillariophyta; o__Bacillariophyta_X; f__Araphid-pennate; g__Rhaphoneis	0.789248	0.00451669	9.77717	11.828	Bacillariophyta	Phototroph	Phototroph
ASV0287	CAATAGCGTATATTAAAGTTGTTGCAGTTAAAAAGCTCGTAGTTGGATTTGTGGACGGAGTGGCTGGCCTCACTTGTGAGTGCTGTGCCTTTTCCATCCATCCTTGGGTGGAATCTGTGTGGCATTGAGTTGTCGTGCAGGGGATGCCCATCGTTTACTGTGAAAAAATTAGAGTGTTCAAAGCAGGCTTACGCCTTGAATATATTAGCATGGAATAATAAGATAGGACCTGGGTACTATTTTGTTGGTTTGCGCACCGAGGTAATGATTAATAGGGACAGTTGGGGGTATTCGTATTCC	300	k__Eukaryota; s__Stramenopiles; d__Ochrophyta; c__Bacillariophyta; o__Bacillariophyta_X; f__Araphid-pennate; g__Rhaphoneis; s__Rhaphoneis_amphiceros	0.938094	0.00862638	9.7858	5.37634	Bacillariophyta	Phototroph	Phototroph
ASV0288	CAACAGCGCACATTAAAGTTGTTGCAGTTAAAAAGCTCGCAGTTGGATTTGTGGACGGAGTGGCTGGCCTCACTTGTGAGCACCGTGCCGTTTTCCGTCCATCCTTGGGTGGAATCTGTGTGGCATTGAGTTGTTGTGCAGGGGATGCCCATCGTTTGCTGTGAAAAAATTAGAGTGTTCAAAGCAGGCTTGCGCCTTGAATGCATTAGAATGGAGCAATAAGACAGGACCTGGGTGCTGTTTTGTTGGTTTGTGCACCAAGGCAATGATTAATGGGGACAGTTGGAACCTTGGGGGCAT	300	k__Eukaryota; s__Stramenopiles; d__Ochrophyta; c__Bacillariophyta; o__Bacillariophyta_X; f__Araphid-pennate; g__Rhaphoneis; s__Rhaphoneis_belgicae	0.727032	0.00160125	9.7874	6.45161	Bacillariophyta	Phototroph	Phototroph
ASV0289	CAATAGCGTATATTAAAGTTGTTGCAGTTAAAAAGCTCGTAGTTGGATTTCTGGTGGGAGCGATCGGTCCGACACTCTGTGTGGGTACTTGCATCGTCTCCGGCCATCCTTGGGGAGAGCTTGTCTGGCATTAAGTTGTCGGGCAGGGGATCCCCATCGTTTACTGTGAAAAAATTAGAGTGTTCAAAGCAGGCTTATGCCGTTGAATATATTAGCATGGAATAATAAGATAGGACTTTGGTACTATTTTGTTGGTTTGCGCACCGAAGTAATGATTAATAGGGACAGTTGGGGGTATTC	300	k__Eukaryota; s__Stramenopiles; d__Ochrophyta; c__Bacillariophyta; o__Bacillariophyta_X; f__Polar-centric-Mediophyceae	1	0.0109775	9.79838	16.129	Bacillariophyta	Phototroph	Phototroph
ASV0290	CAATAGCGTATATTAAAGTTGTTGCAGTTAAAAAGCTCGTAGTTGGATTTCTGGCAGGAGCGACCGGTCACACACTCTGTGTGTGAACTTGTGTTGTCTCTGGCCATCCTTGGGGAGATCCTGTTTGGCATTAAGTTGTCGGGCAGGGGATACCCATCGTTTACTGTGAAAAAATTAGAGTGTTTAAAGCAGGCTTATGCCGTTGAATATATTAGCATGGAATAATAAGATAGGACTTCGGAACTATTTTGTTGGTTTGCGTTACGAAGTAATGATTAATAGGGACAGTTGGGGGTATTC	300	k__Eukaryota; s__Stramenopiles; d__Ochrophyta; c__Bacillariophyta; o__Bacillariophyta_X; f__Polar-centric-Mediophyceae	0.999969	0.0567599	9.85514	13.9785	Bacillariophyta	Phototroph	Phototroph
ASV0291	CAATAGCGTATATTAAAGTTGTTGCAGTTAAAAAGCTCGTAGTTGGATTTCTGGTGGGAGCGATCGGTCCGACACTATGTGTGGGTACTCGTATTGTCTCCGGCCATCCTTGGGTGGAGCCTGTCTGGCATTAAGTTGTCGGGCAGGGGATGCCCATCGTTTACTGTGAAAAAATTAGAGTGTTCAAAGCAGGCTTATGCCGTTGAATATATTAGCATGGAATAATAAAATAGGACCTCGGTACTATTTTGTTGGTTTGCGTGCCAAGGTAATGATTAATAGGGACAGTTGGGGGTATTC	300	k__Eukaryota; s__Stramenopiles; d__Ochrophyta; c__Bacillariophyta; o__Bacillariophyta_X; f__Polar-centric-Mediophyceae	1	0.00207044	9.85721	3.22581	Bacillariophyta	Phototroph	Phototroph
ASV0292	CAATAGCGTATATTAAAGTTGTTGCAGTTAAAAAGCTCGTAGTTGGATTTCTGGCAGGAGCGACCGGTCACACACTCTGTGTGTGAACTTGCGTTGTCTCTGGCCATCCTTGGGGAGATCCTGTTTGGCATTAAGTTGTCGGGCAGGGGATACCCATCGTTTACTGTGAAAAAATTAGAGTGTTTAAAGCAGGCTTATGCCGTTGAATATATTAGCATGGAATAATAAGATAGGACTTCGGAACTATTTTGTTGGTTTGCGTTACGAAGTAATGATTAATAGGGACAGTTGGGGGTATTC	300	k__Eukaryota; s__Stramenopiles; d__Ochrophyta; c__Bacillariophyta; o__Bacillariophyta_X; f__Polar-centric-Mediophyceae	0.999987	0.0415539	9.89876	6.45161	Bacillariophyta	Phototroph	Phototroph
ASV0293	CAATAGCGTATATTAAAGTTGTTGCAGTTAAAAAGCTCGTAGTTGGATTTCTGGTGGGAGCGATCGGTCCGACGCTTAGCGTGGGTACTTGCATCGTCTCCGGCCATCCTTGGGGAGAGTTTGTCTGGCATTAAGTTGTCGGGCAGAGGATCCTCATCGTTTACTGTGAAAAAATTAGAGTGTTCAAAGCAGGCTTATGCCGTTGAATATATTAGCATGGAATAATAAGATAGGACTTTGGTACTATTTTGTTGGTTTGCGCACCAAAGTAATGATTAATAGGGACAGTTGGGGGTATTC	300	k__Eukaryota; s__Stramenopiles; d__Ochrophyta; c__Bacillariophyta; o__Bacillariophyta_X; f__Polar-centric-Mediophyceae	0.999878	0.00200802	9.90077	4.30108	Bacillariophyta	Phototroph	Phototroph
ASV0294	CAATAGCGTATATTAAAGTTGTTGCAGTTAAAAAGCTCGTAGTTGGATTTCTGGTGAAAAGCGTTTGGACGGCCTTAGTTGGTTTGCTCCTGTACGGTTCTTTTGCCATCCTTGGGGAGAACTTTCCTGGCATTAAGTTGTCGGGATCTGGGATCCCCATCGTTTACTGTGAAAAAATTAGAGTGTTCAAAGCAGGCTTATGCCGTTGAATACATTAGCATGGAATAATAAGATAGGACTTTGGTACTATTTTGTTGGTTTGCGTACCATTGTAATGATTAATAGGGACAGTTGGGGGTA	300	k__Eukaryota; s__Stramenopiles; d__Ochrophyta; c__Bacillariophyta; o__Bacillariophyta_X; f__Polar-centric-Mediophyceae	0.825821	0.0417003	9.94247	54.8387	Bacillariophyta	Phototroph	Phototroph
ASV0295	CAATAGCGTATATTAAAGTTGTTGCAGTTAAAAAGCTCGTAGTTGGATTTCTGGTGGGAGCGATCGGTCCGACACTCTGTGTGGGTACTTGCATCGTCTCTGGCCATCCTTGGGGAGAGCCTGTCTGGCATTAAGTTGTCGGGCAGGGGATCCCCATCGTTTACTGTGAAAAAATTAGAGTGTTCAAAGCAGGCTTATGCCGTTGAATATATTAGCATGGAATAATAAGATAGGACCTTGGTACTATTTTGTTGGTTTGCGCACCTAGGTAATGATTAATAGGGACAGTTGGGGGTATTC	300	k__Eukaryota; s__Stramenopiles; d__Ochrophyta; c__Bacillariophyta; o__Bacillariophyta_X; f__Polar-centric-Mediophyceae; g__Biddulphia; s__Biddulphia_alternans	0.920603	0.00271552	9.94519	2.15054	Bacillariophyta	Phototroph	Phototroph
ASV0296	CAGTAGCGTATATTAAAGTTGTTGCAGTTAAAAAGCTCGTAGTCGCATTTCTGGCGAGAGGAATTGGTCCGACATTTATTGTGGGTACTCGATTCTCTCTCGCCATCCTTGAGTGGTCCGTTCTGGCATTTAGTTGTCGGAGCGTCAGCCGCTCATCGTTTACTGTGAGAAAATTAGAGTGTTCAAAGCAGGCTTATGCCGTTGAATATATTAGCATGGAATAATAAGATAGGACCTCGGTGCTATTTTGTTGGTTTGCGCACAGAGGTAATGATGAACAGGGACAGTTGGGGGTATTTG	300	k__Eukaryota; s__Stramenopiles; d__Ochrophyta; c__Bacillariophyta; o__Bacillariophyta_X; f__Polar-centric-Mediophyceae; g__Chaetoceros; s__Chaetoceros_gelidus	0.852595	0.296667	10.2419	62.3656	Bacillariophyta	Phototroph	Phototroph
ASV0297	CAATAGCGTATATTAAAGTTGTTGCAGTTAAAAAGCTCGTAGTTGGATTTCTGGTGGGAGCGATCGGTCTGACACTTTGTGTGAGTACTCGTATTGTCTCCGGCCATCCTTGGGCGGAGCCTGTCTGGCATTAAGTTGTCGGGCAGGGGATGCCCATCGTTTACTGTGAAAAAATTAGAGTGTTCAAAGCAGGCTTATGCCGTTGAATATATTAGCATGGAATAATAAGATAGGACCTCGGTACTATTTTGTTGGTTTGTGTGCCAAGGTAATGATTAATAGGGACAGTTGGGGGTATTC	300	k__Eukaryota; s__Stramenopiles; d__Ochrophyta; c__Bacillariophyta; o__Bacillariophyta_X; f__Polar-centric-Mediophyceae; g__Ditylum; s__Ditylum_brightwellii	0.999884	0.0118581	10.2537	13.9785	Bacillariophyta	Phototroph	Phototroph
ASV0298	CAATAGCGTATATTAAAGTTGTTGCAGTTAAAAAGCTCGTAGTTGGTTTTCAGTCTGGGGTGGCGAAGCACTCACAACGTGAGTGACTTCTGCCTTCCTGGACTTCCTTGGTGAGAATCTGTTTGGTATTAAGTTATCGGGCAGAGGATAACCATCGTTTACTGTGAAAAAATTAGAGTGTTTAAAGCAGGCTTATGCCGTTGAATATATTAGCATGGAATAATAAGATAGGACTTTGAGTCTATTTTGTTGGTTTGTGAATCAAAGTAATGATTAATAGGGACAGTTGGGGGTATTCGT	300	k__Eukaryota; s__Stramenopiles; d__Ochrophyta; c__Bacillariophyta; o__Bacillariophyta_X; f__Polar-centric-Mediophyceae; g__Minidiscus; s__Minidiscus_comicus	1	0.430756	10.6845	75.2688	Bacillariophyta	Phototroph	Phototroph
ASV0299	CAATAGCGTATATTAAAGTTGTTGCAGTTAAAAAGCTCGTAGTTGGATTTCTGGCAGGAGTGACCGGTCACACACTCTGTGTGTGAACTCGCGTTGTCTCTGGCCATCCTTGGGGAGATCCTGTTTGGCATTAAGTTGTCGGGCAGGGGATACCCATCGTTTACTGTGAAAAAATTAGAGTGTTTAAAGCAGGCTTATGCCGTTGAATATATTAGCATGGAATAATAAGATAGGACTTCGGAACTATTTTGTTGGTTTGCGTTACGAAGTAATGATTAATAGGGACAGTTGGGGGTATTC	300	k__Eukaryota; s__Stramenopiles; d__Ochrophyta; c__Bacillariophyta; o__Bacillariophyta_X; f__Polar-centric-Mediophyceae; g__Minidiscus; s__Minidiscus_spinulatus	0.880882	1.73699	12.4215	90.3226	Bacillariophyta	Phototroph	Phototroph
ASV0300	CAATAGCGTATATTAAAGTTGTTGCAGTTAAAAAGCTCGTAGTTGGATTTCTGGTGGGAGCGATCGGTCTGGCGCTTAGCGCGAGTACTTGCATCGTCTCCGGCCATCCTTGGGGAGAGTCTGTCTGGCATTAAGTTGTCGGGCAGAGGATCCTCATCGTTTACTGTGAAAAAATTAGAGTGTTCAAAGCAGGCTTATGCCGTTGAATATATTAGCATGGAATAATAAGATAGGACTTTGGTACTATTTTGTTGGTTTGCGCACCAAAGTAATGATTAATAGGGACAGTTGGGGGTATTC	300	k__Eukaryota; s__Stramenopiles; d__Ochrophyta; c__Bacillariophyta; o__Bacillariophyta_X; f__Polar-centric-Mediophyceae; g__Minutocellus; s__Minutocellus_polymorphus	0.719322	0.103895	12.5253	54.8387	Bacillariophyta	Phototroph	Phototroph
ASV0301	CAATAGCGTATATTAAAGTTGTTGCAGTTAAAAAGCTCGTAGTTGGATATCTGGTGGGAGCAATGGGTCTCGCGCTTAGCGCGGGTACTTCAATTGACTCCGGCCATCCTTGGGGAGAGCCCGTCTGGCATTAGGTTGTCGGGCGGGGGATCCCCATCGTTTACTGTGAAAAAATTAGAGTGTTCAAAGCAGGCTTATGCCGCTGAATATATTAGCATGGAATAATAAGATAGGACTTTGGTACTATTTTGTTGGTTTGTGTACCTAAGTAATGATTAATAGGAACAGTCGGGGGTATTC	300	k__Eukaryota; s__Stramenopiles; d__Ochrophyta; c__Bacillariophyta; o__Bacillariophyta_X; f__Polar-centric-Mediophyceae; g__Odontella	0.756406	0.080426	12.6058	38.7097	Bacillariophyta	Phototroph	Phototroph
ASV0302	CAATAGCGTATATTAAAGTTGTTGCAGTTAAAAAGCTCGTAGTTGGACTTCTGGTGGGAGCAATCGGTCCGACGCTCTGCGTGGGTACTTGTATTGTCTCCCGCCATCCTTGGGGAGAGCCTGTCTGGCATTAGGTTGTCGGGCAGGGGATCCCCATCGTTTACTGTGAAAAAATTAGAGTGTTCAAAGCAGGCTTACGCCGTTGAATATATTAGCATGGAATAATAAGATAGGACCTCGGGACTATTTTGTTGGTTTGCGCCCCGTGGTAATGATTAATAGGGACAGTTGGGGGTATTC	300	k__Eukaryota; s__Stramenopiles; d__Ochrophyta; c__Bacillariophyta; o__Bacillariophyta_X; f__Polar-centric-Mediophyceae; g__Odontella	0.999997	0.00395461	12.6097	3.22581	Bacillariophyta	Phototroph	Phototroph
ASV0303	CAATAGCGTATATTAAAGTTGTTGCAGTTAAAAAGCTCGTAGTTGGATATCTGGTGGGAGCAATGGGTCTCGCACTCTGTGCGGGTACTTCAATTGACTCCGGCCATCCTTGGGGAGAGCCTGTGTGGCATTAGGTTGTCGTGCAGGGGATCCCCATCGTTTACTGTGAAAAAATTAGAGTGTTCAAAGCAGGCTTATGCCGTTGAATATATTAGCATGGAATAATAAGATAGGACTCCGGTACTATTTTGTTGGTTTGCGCGCCGAAGTAATGATTAATAGGAACAGTCGGGGGTATTC	300	k__Eukaryota; s__Stramenopiles; d__Ochrophyta; c__Bacillariophyta; o__Bacillariophyta_X; f__Polar-centric-Mediophyceae; g__Odontella; s__Odontella_rostrata	0.776868	0.0451965	12.6549	30.1075	Bacillariophyta	Phototroph	Phototroph
ASV0304	CAATAGCGTATATTAAAGTTGTTGCAGTTAAAAAGCTCGTAGTTGGATTTCTGGTGGGAGCGATCGGTCCGACACTCTGTGTGGGTACTTGCATCGTCTCCGGCCATCCTTGGGGAGAGCCTGTCTGGCATTAAGTTGTCGGGCAGGGGATCCCCATCGTTTACTGTGAAAAAATTAGAGTGTTCAAAGCAGGCTTATGCCGTTGAATATATTAGCATGGAATAATAAGATAGGACTTTGGTACTATTTTGTTGGTTTGCGCACCGAAGTAATGATTAATAGGGACAGTTGGGGGTATTC	300	k__Eukaryota; s__Stramenopiles; d__Ochrophyta; c__Bacillariophyta; o__Bacillariophyta_X; f__Polar-centric-Mediophyceae; g__Plagiogrammopsis	0.715839	0.00896336	12.6639	12.9032	Bacillariophyta	Phototroph	Phototroph
ASV0305	CAATAGCGTATATTAAAGTTGTTGCAGTTAAAAAGCTCGTAGTTGGATTTCTGGCAGGAGTGACTGACCACAAACTCTGTTTGTGAGTTGTGTCATTCTGGCCATCCTTGGTAAGATCCTTTTTGGCATTAAGTTGTCGGGAAGGGGATGACCATCGTTTACTGTGAAAAAATTAGAGTGTTTAAAGCAGGCTTATGCCGTTGAATATATTAGCATGGAATAATAAGATAGGACTTTGAGTCTATTTTGTTGGTTTGCGAGTCAAAGTAATGATTAATAGGGACAGTTGGGGGTATTCGT	300	k__Eukaryota; s__Stramenopiles; d__Ochrophyta; c__Bacillariophyta; o__Bacillariophyta_X; f__Polar-centric-Mediophyceae; g__Skeletonema; s__Skeletonema_marinoi	0.999459	0.063205	12.7271	46.2366	Bacillariophyta	Phototroph	Phototroph
ASV0306	CAATAGCGTATATTAAAGTTGTTGCAGTTAAAAAGCTCGTAGTTGGATTTCTGGCAGGAGGGACCGGTCACGCACTCTGTGTGTGAACTTGGCTCCCTCTGGCCATCCTTGGGGAGATCGTGTTTGGCATTAAGTTGTCGGGCATGGGATACCCATCGTTTACTGTGAAAAAATTAGAGTGTTTAAAGCAGGCTTATGCCGTTGAATATATTAGCATGGAATAATAAGATAGGACTTTGGAACTATTTTGTTGGTTTGCGTTACAAAGTAATGATTAATAGGGACAGTTGGGGGTATTCG	300	k__Eukaryota; s__Stramenopiles; d__Ochrophyta; c__Bacillariophyta; o__Bacillariophyta_X; f__Polar-centric-Mediophyceae; g__Thalassiosira	0.999748	0.0193649	12.7465	29.0323	Bacillariophyta	Phototroph	Phototroph
ASV0307	CAATAGCGTATATTAAAGTTGTTGCAGTTAAAAAGCTCGTAGTTGGATTTCTGGCAGGAGCGACCGGTCACACACTCTGTGTGTGAACTTGTGTTGTCTCTGGCCATCCTCGGGGAGATCCTGTTTGGCATTAAGTTGTCGGGCAGGGGATACCCGTCGTTTACTGTGAAAAAATTAGAGTGTTTAAAGCAGGCTTATGCCGTTGAATATATTAGCATGGAATAATAAGATAGGACTTCGGAACTATTTTGTTGGTTTGCGTTACGAAGTAATGATTAATAGGGACAGTTGGGGGTATTC	300	k__Eukaryota; s__Stramenopiles; d__Ochrophyta; c__Bacillariophyta; o__Bacillariophyta_X; f__Polar-centric-Mediophyceae; g__Thalassiosira	0.942003	0.00551233	12.752	4.30108	Bacillariophyta	Phototroph	Phototroph
ASV0308	CAATAGCGTATATTAAAGTTGTTGCAGTTAAAAAGCTCGTAGTTGGATTTCTGGCAGGAGCGACCGGTCACGCACTCTGTGCGTGAACTTGCGTTGTCTCTGGCCATCCTTGGGGAGATCCTGTTTGGCATTAAGTTGTCGGGCAGGGGATACCCATCGTTTACTGTGAAAAAATTAGAGTGTTTAAAGCAGGCTTATGCCGTTGAATATATTAGCATGGAATAATAAGATAGGACTTTGGAACTATTTTGTTGGTTTGCGTTACGAAGTAATGATTAATAGGGACAGTTGGGGGTATTC	300	k__Eukaryota; s__Stramenopiles; d__Ochrophyta; c__Bacillariophyta; o__Bacillariophyta_X; f__Polar-centric-Mediophyceae; g__Thalassiosira	0.893744	7.12714	19.8791	100	Bacillariophyta	Phototroph	Phototroph
ASV0309	CAATAGCGTATATTAAAGTTGTTGCAGTTAAAAAGCTCGTAGTTGGATTTCTGGCAGGAGCGACCGGTCGCACACTATGTGTGTGAACTTGTGTTGTCTCTGGCCATCCTTGGGGAGATCCCGTTTGGCATTAAGTTGTCGGGCGGGGGATACCCATCGTTTACTGTGAAAAAATTAGAGTGTTTAAAGCAGGCTTATGCCGTTGAATATATTAGCATGGAATAATAAGATAGGACTTCGGAACTATTTTGTTGGTTTGCGTTACGAAGTAATGATTAATAGGGACAGTTGGGGGTATTC	300	k__Eukaryota; s__Stramenopiles; d__Ochrophyta; c__Bacillariophyta; o__Bacillariophyta_X; f__Polar-centric-Mediophyceae; g__Thalassiosira; s__Thalassiosira_allenii	0.924244	0.00366122	19.8828	5.37634	Bacillariophyta	Phototroph	Phototroph
ASV0310	CAATAGCGTATATTAAAGTTGTTGCAGTTAAAAAGCTCGTAGTTGGATTTCTGGCAGGAGCGACCGGTCATGCACTCTGTGCGTGAACTCGTGTTGTCTCTGGCCATCCTCGGGGAGATCCTGTTTGGCATTAAGTTGTCGGGCAGGGGATACCCGTCGTTTACTGTGAGAAAATTAGAGTGTTTAAAGCAGGCTTATGCCGTTGAATATATTAGCATGGAATAATAAGATAGGACTTCGGAACTATTTTGTTGGTTTGCGTTACGAAGTAATGATTAATAGGGACAGTTGGGGGTATTC	300	k__Eukaryota; s__Stramenopiles; d__Ochrophyta; c__Bacillariophyta; o__Bacillariophyta_X; f__Polar-centric-Mediophyceae; g__Thalassiosira; s__Thalassiosira_anguste-lineata	0.940129	0.00695147	19.8897	2.15054	Bacillariophyta	Phototroph	Phototroph
ASV0311	CAATAGCGTATATTAAAGTTGTTGCAGTTAAAAAGCTCGTAGTTGGATTTCTGGCAGGAGGAGCCGGTCACACACTCTGTGCGTGAACTTGTGCTGTCTCTGGCCATCCTCGGGGAGATCCTGTTTGGCATTAAGTTGTCGGGCAGGGGATACCCGTCGTTTACTGTGAAAAAATTAGAGTGTTTAAAGCAGGCTTATGCCGTTGAATATATTAGCATGGAATAATAAGATAGGACTTCGGAACTATTTTGTTGGTTTGCGTTACGAAGTAATGATTAATAGGGACAGTTGGGGGTATTC	300	k__Eukaryota; s__Stramenopiles; d__Ochrophyta; c__Bacillariophyta; o__Bacillariophyta_X; f__Polar-centric-Mediophyceae; g__Thalassiosira; s__Thalassiosira_concaviuscula	0.843832	0.0698672	19.9596	39.7849	Bacillariophyta	Phototroph	Phototroph
ASV0312	CAATAGCGTATATTAAAGTTGTTGCAGTTAAAAAGCTCGTAGTTGGATTTCTGGCAGGAGCGACCGGTCAGACACTCTGTGTTTGAATTTGTGTTGTCTCTGGCCATCCTTGGGGAGATCGTGTTTGGCATTAAGTTGTCGGGCATGGGATACCCATCGTTTACTGTGAAAAAATTAGAGTGTTTAAAGCAGGCTTATGCCGTTGAATATATTAGCATGGAATAATAAGATAGGACTTCGGAACTATTTTGTTGGTTTGCGTTACGAAGTAATGATTAATAGGGACAGTTGGGGGTATTC	300	k__Eukaryota; s__Stramenopiles; d__Ochrophyta; c__Bacillariophyta; o__Bacillariophyta_X; f__Polar-centric-Mediophyceae; g__Thalassiosira; s__Thalassiosira_curviseriata	0.974746	0.0019055	19.9615	5.37634	Bacillariophyta	Phototroph	Phototroph
ASV0313	CAATAGCGTATATTAAAGTTGTTGCAGTTAAAAAGCTCGTAGTTGGATCTCTGGCAGGAGCGACCGGTCACGCACTCTGTGCGTGAACTTGTGTTGTCTCTGGCCATCCTCGGGGAGATCCTGTTTGGCATTAAGTTGTCGGGCAGGGGATACCCGTCGTTTACTGTGAAAAAATTAGAGTGTTTAAAGCAGGCTTATGCCGTTGAATACCTTAGCATGGAATAATAAGATAGGACTTTGGAACTATTTTGTTGGTTTGCGTTACAAAGTAATGATTAAAAGGAACAGGTGGGCGTGTCG	300	k__Eukaryota; s__Stramenopiles; d__Ochrophyta; c__Bacillariophyta; o__Bacillariophyta_X; f__Polar-centric-Mediophyceae; g__Thalassiosira; s__Thalassiosira_hendeyi	0.999873	0.12198	20.0835	47.3118	Bacillariophyta	Phototroph	Phototroph
ASV0314	CAATAGCGTATATTAAAGTTGTTGCAGTTAAAAAGCTCGTAGTTGGATTTCTGGCAGGAGCGACCGGTCGCACGCTATGCGTGTGAACTTGTGTTGTCTCTGGCCATCCTTGGGGAGATCCCGTTTGGCATTAAGTTGTCGGGCGGGGGATACCCATCGTTTACTGTGAAAAAATTAGAGTGTTTAAAGCAGGCTTATGCCGTTGAATATATTAGCATGGAATAATAAGATAGGACTTTGGAACTATTTTGTTGGTTTGCGTTACAAAGTAATGATTAATAGGGACAGTTGGGGGTATTC	300	k__Eukaryota; s__Stramenopiles; d__Ochrophyta; c__Bacillariophyta; o__Bacillariophyta_X; f__Polar-centric-Mediophyceae; g__Thalassiosira; s__Thalassiosira_hispida	0.99992	0.0138463	20.0973	16.129	Bacillariophyta	Phototroph	Phototroph
ASV0315	CAATAGCGTATATTAAAGTTGTTGCAGTTAAAAAGCTCGTAGTTGGATTTCTGACAGGAGCGGCCGGTCACGCACTCTGTGCGTGAACTTGGCTGTCTCTAGTCATCCTTGGGGAGATCCTGTTTGGCATTAAGTTGTCGGGCAGGGGATACCCATCGTTTACTGTGAAAAAATTAGAGTGTTTAAAGCAGGCTTATGCCGTTGAATATATTAGCATGGAATAATAAGATAGGACTTCGGAACTATTTTGTTGGTTTGCGTTACGAAGTAATGATTAATAGGGACAGTTGGGGGTATTCG	300	k__Eukaryota; s__Stramenopiles; d__Ochrophyta; c__Bacillariophyta; o__Bacillariophyta_X; f__Polar-centric-Mediophyceae; g__Thalassiosira; s__Thalassiosira_mala	0.721638	0.00907457	20.1064	8.60215	Bacillariophyta	Phototroph	Phototroph
ASV0316	CAATAGCGTATATTAAAGTTGTTGCAGTTAAAAAGCTCGTAGTTGGACCTCTGGCAGGCGGAGCCGGTCACGCACTCTGTGCGTGAACTCGTGTTCTCGCTGGCCATCCTCGGGGAGATCCTGTTTGGCATTAAGTTGTCGGGCAGGGGATACCCGTCGTTTACTGTGAAAAAATTAGAGTGTTTAAAGCAGGCTTATGCCGTTGAATATATTAGCATGGAATAATAAGATAGGACTTCGGAACTATTTTGTTGGTTTGCGTTACGAAGTAATGATTAATAGGGACAGTTGGGGGTATTC	300	k__Eukaryota; s__Stramenopiles; d__Ochrophyta; c__Bacillariophyta; o__Bacillariophyta_X; f__Polar-centric-Mediophyceae; g__Thalassiosira; s__Thalassiosira_nodulolineata	0.980803	0.0138296	20.1202	19.3548	Bacillariophyta	Phototroph	Phototroph
ASV0317	CAATAGCGTATATTAAAGTTGTTGCAGTTAAAAAGCTCGTAGTTGGATTTCTGGCAGGAGCGGCCGGCCACGCGCTCTGCGCGTGAGTTTGTGCTGTCTCTGGCCATCCTCGGGGAGATCGCGTTTGGCATTAAGTTGTCGGGCGTGGGATACCCGTCGTTTACTGTGAAAAAATTAGAGTGTTTAAAGCAGGCTTATGCCGTTGAATATATTAGCATGGAATAATAAGATAGGACTTTGGAACTATTTTGTTGGTTTGCGTTACGAAGTAATGATTAATAGGGACAGTTGGGGGTATTC	300	k__Eukaryota; s__Stramenopiles; d__Ochrophyta; c__Bacillariophyta; o__Bacillariophyta_X; f__Polar-centric-Mediophyceae; g__Thalassiosira; s__Thalassiosira_profunda	0.936212	0.00708951	20.1273	12.9032	Bacillariophyta	Phototroph	Phototroph
ASV0318	CAATAGCGTATATTAAAGTTGTTGCAGTTAAAAAGCTCGTAGTTGGATTTCTGGTTGGAAGCAATCGGTGTGGCACTCTGGTGCTACAACCTGTATTGTATCTGACCATCCTTGGGAAGAATTTATCTGGCATTAAGTTGTCGGGTAAAGGAAACCCATCGTTTACTGTGAAAAAATTAGAGTGTTCAAAGCAGGCTTACGCCGTTGAATATATTAGCATGGAATAATGATATAGGACCTAGGTACTATTTTGTTGGTTTGTGCATCAAGGTAATGATCAATAGGGATAGTCGGGGGTAT	300	k__Eukaryota; s__Stramenopiles; d__Ochrophyta; c__Bacillariophyta; o__Bacillariophyta_X; f__Radial-centric-basal-Coscinodiscophyceae; g__Actinoptychus	1	0.00307351	20.1304	7.52688	Bacillariophyta	Phototroph	Phototroph
ASV0319	CAGTGGCGTATATTAAAGTTGTTGCAGTTAAAAAGTTCGTAGTTGATTTTCTGATAGATTAATATAGTGTGGCACTCTGTGCTACAACTACATTTATTCAATCATCCTTGGAATTGAGTTGGGTTGGCATTAAGTTGTCGGCTAATGATTTCCATCGTTTACTGTGAAAAAATGAGAGTGTTCAAAGCAAGCTTACGCTGTTGAATTTGTTAGCATGGAATAATAAGATAGGACCTTGGTTCTAGTTTTGTTGGTTTGTGTACTAGGGTAATGAATAATAGGGATAGTCGGGGGTCTTCG	300	k__Eukaryota; s__Stramenopiles; d__Ochrophyta; c__Bacillariophyta; o__Bacillariophyta_X; f__Radial-centric-basal-Coscinodiscophyceae; g__Actinoptychus; s__Actinoptychus_undulatus	1	0.152418	20.2828	65.5914	Bacillariophyta	Phototroph	Phototroph
ASV0320	CAATAGCGTATATTAAAGTTGTTGCAGTTAAAAAGCTCGTAGTTGGATTTCTGGTCGGACCGATCGGTCCTGCACTTGATGTAGGAACTTGATCGCGTCTGATCATCCTTGGGGAGAGCCTGTGTGGCATTAAGTTGTCGTGCTGGGGATCCCCATCGTTTACTGTGAATAAATTAGAGTGTTTCAAGCAGGCTTACGCCGTTGAATACATTAGCATGGAATAATAAGATAGGACCTTGGTACTATTTTGTTGGTTTGCGCACCAAGGTAATGATTAATAGGGACAGTTGGGGGTATTCG	300	k__Eukaryota; s__Stramenopiles; d__Ochrophyta; c__Bacillariophyta; o__Bacillariophyta_X; f__Radial-centric-basal-Coscinodiscophyceae; g__Paralia; s__Paralia_longispina	0.999992	0.0926611	20.3755	48.3871	Bacillariophyta	Phototroph	Phototroph
ASV0321	CAATAGCGTATATTAAAGTTGTTGCAGTTAAAAAGCTCGTAGTTGGATTTCTGGTTGGACCGATCGGTCCTGCACTTGGTGTAGGTACTTGAATCGCGTCCGGCCATCCTTGGGGAGAGCCTGCGTGGCATTAAGTTGTCGTGCAGGGGATCCCCATCGTTTACTGTGAAGAAATTAGAGTGTTCAAAGCAGGCTTACGCCGTTGAATACATTAGCATGGAATAATAAGATAGGACCTTGGTACTATTTTGTTGGTTTGCGCACCAAGGTAATGATTAATAGGGACAGTTGGGGGTATTC	300	k__Eukaryota; s__Stramenopiles; d__Ochrophyta; c__Bacillariophyta; o__Bacillariophyta_X; f__Radial-centric-basal-Coscinodiscophyceae; g__Paralia; s__Paralia_sulcata	0.999994	0.0159056	20.3914	10.7527	Bacillariophyta	Phototroph	Phototroph
ASV0322	CAATAGCGTATATTAAAGTTGTTGCAGTTAAAAAGCTCGTAGTTGGATTTGTGGTTGGACTGGTGGGCCGTGTTGCTTTAGCTTCACGTGCATTGCCGGTCTGCCATGTTTTGGGTGGATCCTGTGTGGCATTAGGTTGTCGTGCAGGGGATGCCCATCGTTTACTGTGAAAAAATTAGAGTGTTCAAAGCAGGCTTATGCCGTTGAATATATTAGCATGGAATAATGATATAGGACCTTGGTACTATTTTGTTGGTTTGCGCACTGAGGTAATGATTAATAGGGACAGTTGGGGGTATT	300	k__Eukaryota; s__Stramenopiles; d__Ochrophyta; c__Bacillariophyta; o__Bacillariophyta_X; f__Raphid-pennate	0.910079	0.00895086	20.4003	10.7527	Bacillariophyta	Phototroph	Phototroph
ASV0323	CAATAGCGTATATTAAAGTTGTTGCAGTTAAAAAGCTCGTAATTGTATTTGTGGCATGGTTTTGGGCTGCCAGCCCTCGATTGGGAGTTGGCGTTGCCCTATGTTGCCATCTTTGGGCGGAACTTGTGTGGCATTAGGTTGTCGTGCAGGGGATGTCCATCGTTTACTGTGAAAAAATTAGAGTGTTCAAAGCAGGCTTATGCTGTTGAATATGTTAGCATGGAATAATAAGATAGGACTTTGGTACTATTTTGTTGGTTTGCGCACCAAGGTAATGATTAATAGGGACAGTTGGGGGTA	300	k__Eukaryota; s__Stramenopiles; d__Ochrophyta; c__Bacillariophyta; o__Bacillariophyta_X; f__Raphid-pennate	0.970754	0.00379479	20.4041	6.45161	Bacillariophyta	Phototroph	Phototroph
ASV0324	CAATAGCGTATATTAAAGTTGTTGCAGTTAAAAAGCTCGTAGTTGGACTTGTGCTCGACCTCGATGTCCTTTTTGGTACGTTCGGGGTTGGGCATCCTTGGGTGGAATCTGTGTGGCATTAGGTTGTCGTGCAGGGGATGCTCATCGTTTACTGTGAAAAAATTAGAGTGTTCAAAGCAGGCTTATGCCGTTGAATATATTAGCATGGAATAATAAGATAGGGCCTTGGTACTATTTTGTTGGTTTGCGCACCGAGGTAATGATTAACAGGGACAGTTGGGGGTATTCGTATTCCATTGT	300	k__Eukaryota; s__Stramenopiles; d__Ochrophyta; c__Bacillariophyta; o__Bacillariophyta_X; f__Raphid-pennate	0.998937	0.00679085	20.4109	8.60215	Bacillariophyta	Phototroph	Phototroph
ASV0325	CAATAGCGTATATTAAAGTTGTTGCAGTTAAAAAGCTCGTAGTTGGATTTGTGGTGTGTCCTGTCGGTGTCCCCTCTTGTAGGGTGACTACTGTACGGGTCTGCCATGTTTGGGTGGAATCTGTGTGGCATTAGGTTGTCGCGCAGGGGATGCCCATCGTTTACTGTGAAAAAATTAGAGTGTTCAAAGCAGGCTTATGCCGTTGAATATGTTAGCATGGAATAATGATATAGGACCTTGGTACTATTTTGTTGGTTTGCGCACTGAGGTAATGATTAATAGGGACAGTTGGGGGTATTC	300	k__Eukaryota; s__Stramenopiles; d__Ochrophyta; c__Bacillariophyta; o__Bacillariophyta_X; f__Raphid-pennate	0.996282	0.0120268	20.4229	19.3548	Bacillariophyta	Phototroph	Phototroph
ASV0326	CAATAGTAAGTGAAGTATGAGAGACTGTATTCATTACGACTCTATCTGAAATGTGGTCTAACCAAAGTTATCTCTTTTCTTGTTTTGCAGGCGTATACTAACGTTGTTGCAGTTAAAAAGCTCGTAGTTGGATTTGTGGCGATCCCTGTGGTCCGATTTCGGTACTTTCGGGGATTGCCATCCTTGGGTGGATCCTGTGTGGCATTAGGTTGTCGTGCAGGGGATGCCCATCGTTTACTGTGAAAAAATTAGAGTGTTCAAAGCAGGCTTACGCCGTTGAATATATTAGCATGGAATAAT	300	k__Eukaryota; s__Stramenopiles; d__Ochrophyta; c__Bacillariophyta; o__Bacillariophyta_X; f__Raphid-pennate	0.997438	0.00543097	20.4284	7.52688	Bacillariophyta	Phototroph	Phototroph
ASV0327	CAATAGCGTATATTAAAGTTGTTGCAGTTAAAAAGCTCGTAGTTGGATTTGTGGTGGCCTTGGGCGGCCTGGCACTTAGTGTGAGTGTTTGCCCGAGGCGCCATTCCTTGGGTGGAACCTGTGTGGCATTAGGTTGTCGTGCAGGGGATGCCCATCGTTTACTGTGAAAAAATTAGAGTGTTCAAAGCAGGCTTATGCCGTTGAATATATTAGCATGGAATAATAAGATAGGACCTTGGTACTATTTTGTTGGTTTGCGCACCAAGGTAATGATTAATAGGGACAGTTGGGGGTATTCGT	300	k__Eukaryota; s__Stramenopiles; d__Ochrophyta; c__Bacillariophyta; o__Bacillariophyta_X; f__Raphid-pennate	0.975862	0.0738035	20.5022	37.6344	Bacillariophyta	Phototroph	Phototroph
ASV0328	CAATAGCGTATATTAAAGTTGCTGCAGTTAAAAAGCTCGTAGTTGGATGTGTGGTGGAATCCTGTGATCCCTAGTGGTATCGTCAGGTTTCCATCATCCTTGGGAGGAATCTGTGTGGCATTAGGTTGTCGTATAGGGGATTCTCATCATTTACTGTGAAGAAATTAATGCGTTCAAAGCAAGCTTATGCTGTTGAATATATTAGCATGGAATAATGAGATAGGGCCTTGGTACTATTTTGTTGGTTTGCGCACCAAGGTAATGATTAATAGGGACAGTTGGGGGTATTCGTATTCCACT	300	k__Eukaryota; s__Stramenopiles; d__Ochrophyta; c__Bacillariophyta; o__Bacillariophyta_X; f__Raphid-pennate	0.891671	0.00269407	20.5049	5.37634	Bacillariophyta	Phototroph	Phototroph
ASV0329	CAATAGCGTATATTAAAGTTGTTGCAGTTAAAAAGCTCGTAGTTGGATTTATGATAGTCTTCAGTGTTCATTTATGAATTACTGAGGGACATCATCATTGGGTCAAATTTGTGTGGCATTAGGTTGTTATGCAGAGGATGTCCATCATTTACTGTGAAAAAATCAGCGCGTTCAAAGCAGGCAAATGCCATTGAATGTATTAGCATGGAATAATAAGATAGGACCATGGTACTATTTTGTTGGTTTGCGCACCAAGGTAATGATCAATAGGGACAGTTGGGGGTATTTGTATTCCATTGT	300	k__Eukaryota; s__Stramenopiles; d__Ochrophyta; c__Bacillariophyta; o__Bacillariophyta_X; f__Raphid-pennate	0.986727	0.0221921	20.5271	11.828	Bacillariophyta	Phototroph	Phototroph
ASV0330	CAATAGCGTATATTAAAGTTGTTGCAGTTAAAAAGCTCGTAGTTGGAATTGTGATCTGCAGTGTTTGTGCAATGATTTTGTTGTTTCAAACACTGTTATCATCTTTGACTGGAACCTGTGTGGCATTAGGTTGTCGTGCAGGGGACAGTCATCGTTTACTGTGAAAAAATTAGAGTGTTCAAAGCAAGCTTATGCCGATGAATATGCTAGCATGGAATAATAAGATAGGACCCTGGTACTATTTTGTTGGTTTGTGTACTGAGGTAATGATTAATAGGGACAGTTGGGGGTATTCGTATT	300	k__Eukaryota; s__Stramenopiles; d__Ochrophyta; c__Bacillariophyta; o__Bacillariophyta_X; f__Raphid-pennate	0.893757	0.65775	21.1848	22.5806	Bacillariophyta	Phototroph	Phototroph
ASV0331	CAATAGCGTATATTAAAGTTGTTGCAGTTAAAAAGCTCGTAGTTGGATTTGTGCTTGTCCACGACATCCTTTTTGGTACGTTTGTGGATATGCATCCTTGTGTGGAACCTGTGTGGCATTAGGTTGTCGTGCAGGGGATACTCATCGTTTACTGTGAAAAAATTAGAGTGTTCAAAGCAGGCTTATGCCGTTGAATATATTAGCATGGAATAATGAGATAGGACTTTGGAGCTATTTTGTTGGTTTGCGTACCAAGGTAATGATTAACAGGGACAGTTGGGGGTATTCGTATTCCATTGT	300	k__Eukaryota; s__Stramenopiles; d__Ochrophyta; c__Bacillariophyta; o__Bacillariophyta_X; f__Raphid-pennate	0.972032	0.0281427	21.213	20.4301	Bacillariophyta	Phototroph	Phototroph
ASV0332	CAATAGCGTATATTAAAGTTGTTGCAGTTAAAAAGCTCGTAGTTGGATTTGTGGCTGTCACTAGCGGCCTATCACTTAGTGTTAGTGTTTGCTGGTGTCGCCATCCTTGGGTGGAGCCTGTGTGGCATTAGGTTGTCGTGCAGGGGATGCCCATCGTTTACTGTGAGAAAATTAGAGTGTTCAAAGCAGGCTTATGCCGTTGAATATGTTAGCATGGAATAATAAGATAGGACCTCGGTACTATTTTGTTGGTTTGCGCACCGAGGTAATGATTAATAGGGACAGTTGGGGGTATTCGTA	300	k__Eukaryota; s__Stramenopiles; d__Ochrophyta; c__Bacillariophyta; o__Bacillariophyta_X; f__Raphid-pennate	0.999986	0.0491325	21.2621	37.6344	Bacillariophyta	Phototroph	Phototroph
ASV0333	CAATAGCGTATATTAAAGTTGTTGCAGTTAAAAAGCTCGTAGTTGGATTTGTGGTGGCCGCCGCGGTCCCGGCATTGTCTGGGCACTACCGGCGGCTGCCATCCTTGGGTGGAATCTGTGTGGCATTAGGTTGTCGTGCAGGGGATGCCCATCGTTTACTGTGAAAAAATCAGCGCGTTCAAAGCAGGCTTATGCCGTTGAATGTATTAGCATGGAATAATAAGATAGGACCTTGGTACTATTTTGTTGGTTTGCGCACCGAGGTAATGATTAATAGGGACAGTTGGGGGTATTCGTATT	300	k__Eukaryota; s__Stramenopiles; d__Ochrophyta; c__Bacillariophyta; o__Bacillariophyta_X; f__Raphid-pennate	0.990958	0.00176164	21.2639	5.37634	Bacillariophyta	Phototroph	Phototroph
ASV0334	CAATAGCGTATATTAAAGTTGTTGCAGTTAAAAAGCTCGTAGTTGTATTTGTGGTGTGTGCTAAGCCTCCAATCCCATCTGGGTTTGGTCCTGTTTAGCACTGCCATCCTTGGGTGGAACTTGTGTGGCATTAGGTTGTCGTGCAAGGGATGCTCATCGTTTACTGTGAAAAAATTAGAGTGTTCAAAGCAGGCTTACGCCGTTGAATATATTAGCATGGAATAATAAGATAGGACCTTGGTACTATTTTGTTGGTTTGCGCACCGAGGTAATGATTAATAGGGACAGTTGGGGGTATTC	300	k__Eukaryota; s__Stramenopiles; d__Ochrophyta; c__Bacillariophyta; o__Bacillariophyta_X; f__Raphid-pennate	0.923057	0.0504982	21.3143	17.2043	Bacillariophyta	Phototroph	Phototroph
ASV0335	CAATAGCGTATATTAAAGTTGTTGCAGTTAAAAAGCTCGTAGTTGGATTTGTGGTAGTCTTAGGTGTCCAATTTTGGTAATATCAGAGACTACCATCCTTGGGTGGAATCTGTGTGGCATTAGGTTGTCGTGCAGGGGATGCCCATCGTTTACTGTGAAAAAATCAGCGCGTTCAAAGCAGGCTTATGCCGTTGAATGTATTAGCATGGAATAATAAGATAGGACCTTGGTACTATTTTGTTGGTTTGCGCACCGAGGTAATGATCAATAGGGACAGTTGGGGGTATTGGTATTCCATTG	300	k__Eukaryota; s__Stramenopiles; d__Ochrophyta; c__Bacillariophyta; o__Bacillariophyta_X; f__Raphid-pennate	0.995772	0.0222947	21.3366	15.0538	Bacillariophyta	Phototroph	Phototroph
ASV0336	CAATAGCGTATATTAAAGTTGTTGCAGTTAAAAAGCTCGTAGTTGTATTTGTGGCATGGTTTTGGGCTGCCAGCCCTCGATTGGGAGTTGGCGTTGCCCTACGTTGCCATCTTTGGGCGGAACTTGTGTGGCATTAGGTTGTCGTGCAGGGGATGTCCATCGTTTACTGTGAAAAAATTAGAGTGTTCAAAGCAGGCTTACGCTGTTGAATATGTTAGCATGGAATAATAAGATAGGACTTTGGTACTATTTTGTTGGTTTGCGCACCAAGGTAATGATTAATAGGGACAGTTGGGGGTA	300	k__Eukaryota; s__Stramenopiles; d__Ochrophyta; c__Bacillariophyta; o__Bacillariophyta_X; f__Raphid-pennate	0.976497	0.23002	21.5667	35.4839	Bacillariophyta	Phototroph	Phototroph
ASV0337	CAATAGCGTATATTAAAGTTGTTGCAGTTAAAAAGCTCGTAGTTGGATTTGTGGTGTACGCAGGCGGCCCGTCACAATGTGATGGTGTTTGCTCGTGTCGCCATCCTTGGGTGGATCCTGTGTGGCATTAAGTTGTCGTGCAGGGGATGCCCATCGTTTACTGTGAGAAAATTAGAGTGTTCAAAGCAGGCTTATGCCGTTGAATATGTTAGCATGGAATAATAGGATAGGACCTTGGTACTATTTTGTTGGTTTGCGCACCAAGGTAATGATTAATAGGGACAGTTGGGGGTATTCGTA	300	k__Eukaryota; s__Stramenopiles; d__Ochrophyta; c__Bacillariophyta; o__Bacillariophyta_X; f__Raphid-pennate	0.997572	0.00160273	21.5683	3.22581	Bacillariophyta	Phototroph	Phototroph
ASV0338	CAATAGCGTATATTAAAGTTGTTGCAGTTAAAAAGCTCGTAGTTGGATTTGTGGCGTACAGTGGGTTCCAGGCACTTGTTGTCTGAGTAACTTGCCGTTGCCATCCTTGGGTGGAACCTGTGTGGCATTAGGTTGTCGTGCAGGGGATGCCCATCGTTTACTGTGAAAAAATTAGAGTGTTCAAAGCAGGCTTACGCCGTTGAATATATTAGCATGGAATAATGAGATAGGACTTTTTCGCTATTTTGTTGGTTTGCGCGAAGAGGTAATGATTAATAGGGACAGTTGGGGGTATTCGTA	300	k__Eukaryota; s__Stramenopiles; d__Ochrophyta; c__Bacillariophyta; o__Bacillariophyta_X; f__Raphid-pennate	0.999992	0.000835724	21.5691	3.22581	Bacillariophyta	Phototroph	Phototroph
ASV0339	CAATAGCGTATATTAAAGTTGTTGCAGTTAAAAAGCTCGTAGTTGGATTTGTGGCTGTCGCGGGCGGCCTGGTACTTAGTGCCAGTGCTTGCATGCGTCGCCATCCTTGGGTGGAATCTGTGTGGCATTAGGTTGTCGTGCAGGGGATGCCCATCGTTTACTGTGAAAAAATTAGAGTGTTCAAAGCAGGCTTATGCCGTTGAATATGTTAGCATGGAATAATAAGATAGGACCTTGGTACTATTTTGTTGGTTTGCGCACCGAGGTAATGATTAAAAGGGACAGTTGTGGGTATTCGTA	300	k__Eukaryota; s__Stramenopiles; d__Ochrophyta; c__Bacillariophyta; o__Bacillariophyta_X; f__Raphid-pennate	0.958466	0.0100342	21.5791	8.60215	Bacillariophyta	Phototroph	Phototroph
ASV0340	CAATAGCGTATATTAAAGTTGTTGCAGTTAAAAAGCTCGTAGTTGGATTTGTGGCAGTCGCGAGCGGCCTGACACTTAGTGTTAGCGTTAGTTAGCGTCGCCATCCTTGGGTGGAATCTATGTGGCATTAGGTTGTCGTGTAGGGGATGCCCATCTTTTACTGTGAAAAAATTAGAGTGTTCAAAGCAGGCTTATGCCGTTGAATATGTTAGCATGGAATAATGAGATAGGACCTTGGTACTATTTTGTTGGTTTGCGCACCAAGGTAATGATTAATAGGGACAGTTGGGGGTATTCGTA	300	k__Eukaryota; s__Stramenopiles; d__Ochrophyta; c__Bacillariophyta; o__Bacillariophyta_X; f__Raphid-pennate	0.903888	0.0051554	21.5843	9.67742	Bacillariophyta	Phototroph	Phototroph
ASV0341	CAATAGCGTATATTAAAGTTGTTGCAGTTAAAAAGCTCGTAGTTGGATTTGTGGCCTTGCCTGCTGGCCTTCGGCTTTAGTCGTTTGGCTGTGCGGGCAGGCCTTTGTTGGGTGGAATCTGTGTGGCATTAGGTTGTCGCGCAGGGGATGCCCATCGTTTACTGTGAAAAAATTAGAGTGTTCAAAGCAGGCTTATGCCGTTGAATATATTAGCATGGAATAATGATATAGGACCTTGGTACTATTTTGTTGGTTTGCGCACTGAGGTAATGATTAATAGGGACAGTTGGGGGTATTCGT	300	k__Eukaryota; s__Stramenopiles; d__Ochrophyta; c__Bacillariophyta; o__Bacillariophyta_X; f__Raphid-pennate	0.970228	0.0112086	21.5955	12.9032	Bacillariophyta	Phototroph	Phototroph
ASV0342	CAATAGCGTATATTAAAGTTGTTGCAGTTAAAAAGCTCGTAGTTGGATTTGTGGCGTACGACGAGCTCCCGTCACTATTGGGTGTCGGTGTTGCTTGGCGTTGCCATCCTTGGGTGGAATCTGTGTGGCATTAGGTTGTCGTGCAGGGGATGCCCATCGTTTACTGTGAAAAAATTAGAGTGTTCAAAGCAGGCTTACGCCGTTGAATATATTAGCATGGAATAATAAGATAGGTCCTTGGTACTATTTTGTTGGTTTGCGTATCGAGGAAATGATTAATAGGGACGGCCGGGGGTATTC	300	k__Eukaryota; s__Stramenopiles; d__Ochrophyta; c__Bacillariophyta; o__Bacillariophyta_X; f__Raphid-pennate	0.878316	0.0297231	21.6252	12.9032	Bacillariophyta	Phototroph	Phototroph
ASV0343	CAATAGCGTATATTAAAGTTGTTGCAGTTAAAAAGCTCGTAGTTGGACATCTGGCGAGCTCCTGTGGTCCAATTTTTGGTACTAACAGGAGCTCCCATCTTCGGGTGGAACCTGTGTGGCATTAGGTTGTCGTGCAGGGGATACCTGTCGTTTACTGTGAAAAAATTAGAGTGTTCAAAGCAGGCTTATGCCGTTGAATATATTAGCATGGGATAATAGGATAGGACCTTGGTGCTATTTTGTTGGTTTGCGCACTGGGGTAATGATTAATAGGGACAGTTGGGGGTATTCGTATTCCAT	300	k__Eukaryota; s__Stramenopiles; d__Ochrophyta; c__Bacillariophyta; o__Bacillariophyta_X; f__Raphid-pennate	0.916011	0.00240402	21.6276	4.30108	Bacillariophyta	Phototroph	Phototroph
ASV0344	CAATAGCGTATATTAAAGTTGTTGCAGTTAAAAAGCTCGTAGTTGGATTTGTGGCTGTCGTTGGCCTTTCTTCACTTTGTGTTGATTTGGCTTTGCGTCGCCATCCTTGGGTGGAACCTGTGTGGCATTAGGTTGTCGTGCAGGGGATGCCCATCGTTTACTGTGAAAAAATTAGAGTGTTCAAAGCAGGCTTATGCCGTTGAATATATTAGCATGGAATAATAAGATAGGACCTTGGTACTATTTTGTTGGTTTGCGCACCAAGGTAATGATTAATAGGGTCAGTTGGGGGTATTCGTA	300	k__Eukaryota; s__Stramenopiles; d__Ochrophyta; c__Bacillariophyta; o__Bacillariophyta_X; f__Raphid-pennate	0.997271	0.00474205	21.6324	3.22581	Bacillariophyta	Phototroph	Phototroph
ASV0345	CAATAGCGTATATTAAAGTTGTTGCAGTTAAAAAGCTCGTAGTTGGATTTGTGGTTGTCGCTGTGGTCCATTTGGTACTAACGGCGACGTCCATCCTTGGGTGGAACCTGTGTGGCATTAGGTTGTCGTGCAGGGGATGCTCATCGTTTACTGTGAAAAAATTAGAGTGTTCAAAGCAGGCTTACGCCGTTGAATATATTAGCATGGAATAATGAGATAGGACCTTGGTACTATTTTGTTGGTTTGCGCACCGAGGTAATGATTAATAGGGACAGTTGGGGGTATTCGTATTCCATTGTC	300	k__Eukaryota; s__Stramenopiles; d__Ochrophyta; c__Bacillariophyta; o__Bacillariophyta_X; f__Raphid-pennate	0.906263	0.12872	21.7611	11.828	Bacillariophyta	Phototroph	Phototroph
ASV0346	CAATAGCGTATATTAAAGTTGTTGCAGTTAAAAAGCTCGTAGTTGAATTTGTGGAAATTTCTTTGGTCCATACTTTGGTACCAAAAGTTACTTCCATCTTTGTGCAGAAGCTATGTGGCATTAGGTTGTTATGTAGGTAAAGCACATCTTTTACTGTGAAAAAATTAGGGCGTTCTAAGCAGGCTTATGCTGTGAATATATTAGCATGGAATAATGAGATAGGGTTTTGGTACTATTTTGTTGGTTTGTGTACCATTATAATGATTAATAGGGACAGTTGGGGGTATTTGTATTCCATTG	300	k__Eukaryota; s__Stramenopiles; d__Ochrophyta; c__Bacillariophyta; o__Bacillariophyta_X; f__Raphid-pennate	0.788958	0.00216976	21.7633	4.30108	Bacillariophyta	Phototroph	Phototroph
ASV0347	CAATAGCGTATATTAAAGTTGTTGCAGTTAAAAAGCTCGTAGTTGGATTTGTGGCGTGCGTGGGCGGTCGGGCACCTAGTGCCCGTGCTTGCCTTCGCCGCCATCTTTGGTCGGATCCTGTGTGGCATTAGGTTGTCGTGCAGGGGATGGCCATCGTTTACTGTGAAAAAATTAGAGTGTTCAAAGCAGGCTTATGCCGTTGAATATATTAGCATGGAATAATAAGATAGGACCTTGGTACTATTTTGTTGGTTTGCGCACCGAGGTAATGATTAATAGGGACAGTTGGGGGTATTCGTA	300	k__Eukaryota; s__Stramenopiles; d__Ochrophyta; c__Bacillariophyta; o__Bacillariophyta_X; f__Raphid-pennate	0.847543	0.00233776	21.7656	6.45161	Bacillariophyta	Phototroph	Phototroph
ASV0348	CAATAGCGTATATTAAAGTTGTTGCAGTTAAAAAGCTCGTAGTTGGATTTGTGGTGTACGCAGGCGGCCCGTCACATTGTGATGGAGCTTGCTTGTGTCGCCATCCTTGGGTGGATCCTGTATGGCATTAAGTTGTCGTGCAGGGGATGCCCATCATTTACTGTGAAAAAATTAGAGTGTTCAAAGCAGGCTTATGCCGTTGAATATGTTAGCATGGAATAATAGGATAGGACCTTGGTACTATTTTGTTGGTTTGCGCACCAAGGTAATGATTAACAGGGACAGTTGGGGGTATTCGTA	300	k__Eukaryota; s__Stramenopiles; d__Ochrophyta; c__Bacillariophyta; o__Bacillariophyta_X; f__Raphid-pennate	0.996216	0.0157357	21.7813	4.30108	Bacillariophyta	Phototroph	Phototroph
ASV0349	CAATAGCGTATATTAAAGTTGTTGCAGTTAAAAAGCTCGTAGTTGGATTTGTGGCGCTTCCTGTGGTCCGATTTCGGTACTCTCGGGAAGCTCCATCCTTGGGTGGATCCTGTGTGGCATTAGGTTGTCGCGCAGGGGATGCCCATCGTTTACTGTGAAAAAATTAGAGTGTTCAAAGCAGGCTTACGCCGTTGAATATATTAGCATGGAATAATGAGATAGGACCTTGGTACTATTTTGTTGGTTTGCGCACCGAGGTAATGATTAATAGGGACAGTTGTGGGTATTCGTATTCCATTG	300	k__Eukaryota; s__Stramenopiles; d__Ochrophyta; c__Bacillariophyta; o__Bacillariophyta_X; f__Raphid-pennate; g__Amphora	0.95551	0.00655797	21.7879	11.828	Bacillariophyta	Phototroph	Phototroph
ASV0350	CAATAGCGTATATTAAAGTTGTTGCAGTTAAAAAGCTCGTAGTTGGATTTGTGGTGGTCCCTGTGGTCCAATTCTGGTACTTTTGGGGACTGCCATCCTTGGGTGGATCCTGTGTGGCATTAGGTTGTCGTGCAGGGGATGCCCATCGTTTACTGTGAAAAAATTAGAGTGTTCAAAGCAGGCTTACGCCGTTGAATATATTAGCATGGAATAATGAGATAGGACCTTGGTACTATTTTGTTGGTTTGCGCACCGAGGTAATGATTAATAGGGACAGTTGTGGGTATTCGTATTCCATTG	300	k__Eukaryota; s__Stramenopiles; d__Ochrophyta; c__Bacillariophyta; o__Bacillariophyta_X; f__Raphid-pennate; g__Amphora	0.844268	0.00410794	21.792	6.45161	Bacillariophyta	Phototroph	Phototroph
ASV0351	CAATAGCGTATATTAAAGTTGTTGCAGTTAAAAAGCTCGTAGTTGGATTTGTGGTGGTTCCTGTGGTCCGATTTCGGTACTTTCGGGGACTGCCATCCTTGGGTGGATCCTGTGTGGCATTAGGTTGTCGTGCAGGGGATGCCCATCGTTTACTGTGAAAAAATTAGAGTGTTCAAAGCAGGCTTATGCCGTTGAATATATTAGCATGGAATAATGAGATAGGACCTTGGTACTATTTTGTTGGTTTGCGCACCGAGGTAATGATTAATAGGGACAGTTGTGGGTATTCGTATTCCATTG	300	k__Eukaryota; s__Stramenopiles; d__Ochrophyta; c__Bacillariophyta; o__Bacillariophyta_X; f__Raphid-pennate; g__Amphora	0.834122	0.0017709	21.7938	2.15054	Bacillariophyta	Phototroph	Phototroph
ASV0352	CAATAGCGTATATTAAAGTTGTTGCAGTTAAAAAGCTCGTAGTTGGATTTGTGGTGGTTCCTGTGGTCCGATTTCGGTACTTGCGGGGACTGCCATCCTTGGGTGGATCCTGTGTGGCATTAGGTTGTCGTGCAGGGGATGCCCATCGTTTACTGTGAAAAAATTAGAGTGTTCAAAGCAGGCTTATGCCGTTGAATATATTAGCATGGAATAATGAGATAGGACCTTGGTACTATTTTGTTGGTTTGCGCACCGAGGTAATGATTAATAGGGACAGTTGTGGGTATTCGTATTCCATTG	300	k__Eukaryota; s__Stramenopiles; d__Ochrophyta; c__Bacillariophyta; o__Bacillariophyta_X; f__Raphid-pennate; g__Amphora	0.782648	0.0012496	21.795	2.15054	Bacillariophyta	Phototroph	Phototroph
ASV0353	CAATAGCGTATATTAAAGTTGTTGCAGTTAAAAAGCTCGTAGTTGGATTTGTGGCGGTCTCTGTGGTCCGATTTCGGTACTTTCGGGGACTGCCATCCTTGGGTGGATCCTGTGTGGCATTAGGTTGTCGTGCAGGGGATGCCCATCGTTTACTGTGAAAAAATTAGAGTGTTCAAAGCAGGCTTATGCCGTTGAATATATTAGCATGGAATAATGAGATAGGACCTTGGTACTATTTTGTTGGTTTGCGCACCGAGGTAATGATTAATAGGGACAGTTGTGGGTATTCGTATTCCATTG	300	k__Eukaryota; s__Stramenopiles; d__Ochrophyta; c__Bacillariophyta; o__Bacillariophyta_X; f__Raphid-pennate; g__Amphora	0.728584	0.00396829	21.799	3.22581	Bacillariophyta	Phototroph	Phototroph
ASV0354	CAATAGCGTATATTAAAGTTGTTGCAGTTAAAAAGCTCGTAGTTGGATTTGTGGCGGTTCCTGTGGTCCGATTCCGGTACTTTCGGGGACTGCCATCCTTGGGTGGATCCTGTGTGGCATTAGGTTGTCGTGCAGGGGATGCCCATCGTTTACTGTGAAAAAATTAGAGTGTTCAAAGCAGGCTTACGCCGTTGAATATATTAGCATGGAATAATGAGATAGGACCTTGGTACTATTTTGTTGGTTTGCGCACCGAGGTAATGATTAATAGGGACAGTTGTGGGTATTCGTATTCCATTG	300	k__Eukaryota; s__Stramenopiles; d__Ochrophyta; c__Bacillariophyta; o__Bacillariophyta_X; f__Raphid-pennate; g__Amphora	0.953568	0.00489448	21.8039	9.67742	Bacillariophyta	Phototroph	Phototroph
ASV0355	CAATAGCGTATACTAACGTTGTTGCAGTTAAAAAGCTCGTAGTTGGATTTGTGGCAGTCCCTGTGGTCCGATTTCGGTACTTTCGGGGATTGCCATCCTTGGGTGGATCCTGTGTGGCATTAGGTTGTCGTGCAGGGGATGCCCATCGTTTACTGTGAAAAAATTAGAGTGTTCAAAGCAGGCTTACGCCGTTGAATATATTAGCATGGAATAATGAGATAGGACCTTGGTACTATTTTGTTGGTTTGCGCACCGAGGTAATGATTAATAGGGACAGTTGTGGGTATTCGTATTCCATTG	300	k__Eukaryota; s__Stramenopiles; d__Ochrophyta; c__Bacillariophyta; o__Bacillariophyta_X; f__Raphid-pennate; g__Amphora	0.971499	0.0327584	21.8366	17.2043	Bacillariophyta	Phototroph	Phototroph
ASV0356	CAATAGCGTATATTAAAGTTGTTGCAGTTAAAAAGCTCGTAGTTGGATTTGTGGCGGTTCCTGTGGTCCGATTTCGGTACTTTCGGGGACTGCCATCCTTGGGTGGATCCTGTGTGGCATTAGGTTGTCGTGCAGGGGATGCCCATCGTTTACTGTGAAAAAATTAGAGTGTTCAAAGCAGGCTTACGCCGTTGAATATATTAGCATGGAATAATGAGATAGGACCTTGGTACTATTTTGTTGGTTTGCGCACCGAGGTAATGATTAATAGGGACAGTTGTGGGTATTCGTATTCCATTG	300	k__Eukaryota; s__Stramenopiles; d__Ochrophyta; c__Bacillariophyta; o__Bacillariophyta_X; f__Raphid-pennate; g__Amphora	0.962107	0.0037972	21.8404	6.45161	Bacillariophyta	Phototroph	Phototroph
ASV0357	CAATAGCGTATATTAAAGTTGTTGCAGTTAAAAAGCTCGTAGTTGGATTTGTGGCGGTTCCTGTGGTCCGATTCCGGTACTTTCGGGGACTGCCATCCTTGGGTGGATCCTGTGTGGCATTAGGTTGTCGTGCAGGGGATGCCCATCGTTTACTGTGAAAAAATTAGAGTGTTCAAAGCAGGCTTACGCCGTTGAATATATTAGCATGGAATAATGAGATAGGACCCTGGTACTATTTTGTTGGTTTGCGCACCGAGGTAATGATTAATAGGGACAGTTGTGGGTATTCGTATTCCATTG	300	k__Eukaryota; s__Stramenopiles; d__Ochrophyta; c__Bacillariophyta; o__Bacillariophyta_X; f__Raphid-pennate; g__Amphora	0.942287	0.0523226	21.8928	23.6559	Bacillariophyta	Phototroph	Phototroph
ASV0358	CAATAGCGTATATTAAAGTTGTTGCAGTTAAAAAGCTCGTAGTTGGATTTGTGGTGGTTCCTGTGGTCCGATTCCGGTACTTTCGGGGACTGCCATCCTTGGGTGGATCCTGTGTGGCATTAGGTTGTCGCGCAGGGGATGCCCATCGTTTACTGTGAAAAAATTAGAGTGTTCAAAGCAGGCTTATGCCGTTGAATATATTAGCATGGAATAATGAGATAGGACCTTGGTACTATTTTGTTGGTTTGCGCACCGAGGTAATGATTAATAGGGACAGTTGTGGGTATTCGTATTCCATTG	300	k__Eukaryota; s__Stramenopiles; d__Ochrophyta; c__Bacillariophyta; o__Bacillariophyta_X; f__Raphid-pennate; g__Amphora	0.755729	0.0435008	21.9363	19.3548	Bacillariophyta	Phototroph	Phototroph
ASV0359	CAATAGCGTATATTAAAGTTGTTGCAGTTAAAAAGCTCGTAGTTGGATTTGTGGTGGTCCCTGTGGTCCAATAATGGTACTTTCGGGGACTGCCATCCTTGGGTGGATCCTGTGTGGCATTAGGTTGTCGTGCAGGGGATGCCCATCGTTTACTGTGAAAAAATTAGAGTGTTCAAAGCAGGCTTATGCCGATGAATAGATTAGCATGGAATAATAAGATAGGACCTCGGTACTATTTTGTTGGTTTGCGCACTGAGGTAATGATTAACAGGGACAGTTGTGGGTATTCGTATTGCATTG	300	k__Eukaryota; s__Stramenopiles; d__Ochrophyta; c__Bacillariophyta; o__Bacillariophyta_X; f__Raphid-pennate; g__Amphora; s__Amphora_sp.	0.998424	0.0107654	21.947	7.52688	Bacillariophyta	Phototroph	Phototroph
ASV0360	CAATAGCGTATATTAAAGTTGTTGCAGTTAAAAAGCTCGTAGTTGGATTTGTGGTGTACGCAGGCGGCCCGTCACATTGTGATGGAGTTTGCTTGTGTCGCCATCCTTGGGTGGATCCTGTGTGGCATTAAGTTGTCGTGCAGGGGATGCCCATCGTTTACTGTGAAAAAATTAGAGTGTTCAAAGCAGGCTTATGCCGTTGAATATATTAGCATGGAATAATAGGATAGGACCTTGGTACTATTTTGTTGGTTTGCGCACCAAGGTAATGATTAATAGGGACAGTTGGGGGTATTCGTA	300	k__Eukaryota; s__Stramenopiles; d__Ochrophyta; c__Bacillariophyta; o__Bacillariophyta_X; f__Raphid-pennate; g__Cylindrotheca	0.761529	0.0216706	21.9687	5.37634	Bacillariophyta	Phototroph	Phototroph
ASV0361	CAATAGCGTATATTAAAGTTGTTGCAGTTAAAAAGCTCGTAGTTGGATTTGTGGTGTACTTAGGCGGCCCGCCACTATGTGGTGGAGTTTGCTTGAGTCGCCATCCTTGGGTGGATCCTGTGTGGCATTAAGTTGTCGTGCAGGGGATGCCCATCGTTTACTGTGAAAAAATTAGAGTGTTCAAAGCAGGCTTATGCCGTTGAATATATTAGCATGGAATAATAGGATAGGACCTTGGTACTATTTTGTTGGTTTGCGCACCAAGGTAATGATTAATAGGGACAGTTGGGGGTATTCGTA	300	k__Eukaryota; s__Stramenopiles; d__Ochrophyta; c__Bacillariophyta; o__Bacillariophyta_X; f__Raphid-pennate; g__Cylindrotheca	0.827842	0.00250354	21.9712	1.07527	Bacillariophyta	Phototroph	Phototroph
ASV0362	CAATAGCGTATATTAAAGTTGTTGCAGTTAAAAAGCTCGTAGTTGGATTTGTGGTGTGCTTCGGCGGCCCGTCACTATGTGATGGAGCTTGCTGGAGTCGCCATCCTTGGGTGGATCCTGTGTGGCATTAAGTTGTCGTGCAGGGGATGCCCATCGTTTACTGTGAAAAAATTAGAGTGTTCAAAGCAGGCTTATGCCGTTGAATATATTAGCATGGAATAATAAGATAGGACCTTGGTACTATTTTGTTGGTTTGCGCACCAAGGTAATGATTAATAGGGACAGTTGGGGGTATTCGTA	300	k__Eukaryota; s__Stramenopiles; d__Ochrophyta; c__Bacillariophyta; o__Bacillariophyta_X; f__Raphid-pennate; g__Cylindrotheca; s__Cylindrotheca_closterium	0.961153	0.0144152	21.9856	4.30108	Bacillariophyta	Phototroph	Phototroph
ASV0363	CAATAGCGTATATTAAAGTTGTTGCAGTTAAAAAGCTCGTAGTTGGATTTGTGGTGTACGCAGGCGGCCCGTCACAATGTGATGGAGCTTGCTTGTGTCGCCATCCTTGGGTGGATCCTGTGTGGCATTAAGTTGTCGTGCAGGGGATGCCCATCGTTTACTGTGAAAAAATTAGAGTGTTCAAAGCAGGCTTATGCCGTTGAATATATTAGCATGGAATAATAGGATAGGACCTTGGTACTATTTTGTTGGTTTGCGCACCAAGGTAATGATTAATAGGGACAGTTGGGGGTATTCGTA	300	k__Eukaryota; s__Stramenopiles; d__Ochrophyta; c__Bacillariophyta; o__Bacillariophyta_X; f__Raphid-pennate; g__Cylindrotheca; s__Cylindrotheca_closterium	0.890656	0.0132238	21.9988	15.0538	Bacillariophyta	Phototroph	Phototroph
ASV0364	CAATAGCGTATATTAAAGTTGTTGCAGTTAAAAAGCTCGTAGTTGGATTTGTGGTGTACGCAGTCGGCCCGTCACAATGTGATGGAGCTTGGTTGCGTCGCCATCCTTGGGTGGATCCTGTGTGGCATTAAGTTGTCGTGCAGGGGATGCCCATCGTTTACTGTGAAAAAATTAGAGTGTTCAAAGCAGGCTTATGCCGTTGAATATATTAGCATGGAATAATAGGATAGGACCTTGGTACTATTTTGTTGGTTTGCGCACCAAGGTAATGATTAATAGGGACAGTTGGGGGTATTCGTA	300	k__Eukaryota; s__Stramenopiles; d__Ochrophyta; c__Bacillariophyta; o__Bacillariophyta_X; f__Raphid-pennate; g__Cylindrotheca; s__Cylindrotheca_closterium	0.728652	0.00193054	22.0008	4.30108	Bacillariophyta	Phototroph	Phototroph
ASV0365	CAATAGCGTATATTAAAGTTGTTGCAGTTAAAAAGCTCGTAGTTGGATTTGTGGTGGTTTCTGATGTCCAATTTTGGTACAATCGGAGACCGCCATCCTTGGGTGGAATCTGTGTGGCATTAGGTTGTCGTGCAGGGGATGCCCATCGTTTACTGTGAAAAAATCAGCGCGTTCAAAGCAGGCTTATGCCGTTGAATGTATTAGCATGGAATAATAAGATAGGACCTTGGTACTATTTTGTTGGTTTGCGCACCGAGGTAATGATTAATAGGGACAGTTGGGGGTATTCGTATTCCATTG	300	k__Eukaryota; s__Stramenopiles; d__Ochrophyta; c__Bacillariophyta; o__Bacillariophyta_X; f__Raphid-pennate; g__Dickieia; s__Dickieia_ulvacea	0.996533	0.0212267	22.022	11.828	Bacillariophyta	Phototroph	Phototroph
ASV0366	CAATAGCGTATATTAAAGTTGTTGCAGTTAAAAAGCTCGTAGTTGGACTTGTGCTCGTCCACGATGTCCTTTTTGGTACGTTCGTGGATGTGCATCCTTGGGTGGAACCTGTGTGGCATTAGGTTGTCGTGCAGGGGATGCTCATCGTTTACTGTGAAAAAATTAGAGTGTTCAAAGCAGGCTTACGCCGTTGAATATATTAGCATGGAATAATAAGATAGGACCTTGGTACTATTTTGTTGGTTTGCGCACCGAGGTAATGATTAACAGGGACAGTTGGGGGTATTCGTATTCCATTGT	300	k__Eukaryota; s__Stramenopiles; d__Ochrophyta; c__Bacillariophyta; o__Bacillariophyta_X; f__Raphid-pennate; g__Entomoneis	0.750937	0.00800113	22.03	7.52688	Bacillariophyta	Phototroph	Phototroph
ASV0367	CAATAGCGTATATTAAAGTTGTTGCAGTTAAAAAGCTCGTAGTTGGACTTGTGCGTGCCCTCGATGTCCTTTTTGGTACGTTCGGGGGTGTGCATCCTTGGGTGGAACCTGCGTGGCATTAGGTTGTCGTGCAGGGGATGCTCATCGTTTACTGTGAAAAAATTAGAGTGTTCAAAGCAGGCTTACGCCGTTGAATATATTAGCATGGAATAATAAGATAGGACCTTGGTACTATTTTGTTGGTTTGCGCACCGAGGTAATGATTAACAGGGACGGTTGGGGGTATTCGTATTCCATTGT	300	k__Eukaryota; s__Stramenopiles; d__Ochrophyta; c__Bacillariophyta; o__Bacillariophyta_X; f__Raphid-pennate; g__Entomoneis; s__Entomoneis_ornata	0.94295	0.00183611	22.0318	5.37634	Bacillariophyta	Phototroph	Phototroph
ASV0368	CAATAGCGTATATTAAAGTTGTTGCAGTTAAAAAGCTCGTAGTTGGACTTGTGCGCGACCCTGATGTCCTTTTTGGTACGTTTGGGGTTGCGCATCCTTGGGTGGAATCTGTGTGGCATTAGGTTGTCGTGCAGGGGATGCTCATCGTTTACTGTGAAAAAATTAGAGTGTTCAAAGCAGGCTTATGCCGTTGAATATATTAGCATGGAATAATAAGATAGGGCCTTGGTACTATTTTGTTGGTTTGCGCACCGAGGTAATGATTAACAGGGACGGTTGGGGGTATTCGTATTCCATTGT	300	k__Eukaryota; s__Stramenopiles; d__Ochrophyta; c__Bacillariophyta; o__Bacillariophyta_X; f__Raphid-pennate; g__Entomoneis; s__Entomoneis_sp.	0.831617	0.0182375	22.0501	13.9785	Bacillariophyta	Phototroph	Phototroph
ASV0369	CAATAGCGTATATTAAAGTTGTTGCAGTTAAAAAGCTCGTAGTTGGACTTGTGCGCGACCCTGATGTCCTTTTTGGTACGTTTGGGGTTGCGCATCCTTGGGTGGAATCTGTGTGGCATTAGGTTGTCGTGCAGGGGATGCTCATCGTTTACTGTGAAAAAATTAGAGTGTTCAAAGCAGGCTTATGCCGTTGAATATATTAGCATGGAATAATAAGATAGGGCCTTGGTACTATTTTGTTGGTTTGCGCACCGAGGTAATGATTAACAGGGACAGTTGGGGGTATTCGTATTCCATTGT	300	k__Eukaryota; s__Stramenopiles; d__Ochrophyta; c__Bacillariophyta; o__Bacillariophyta_X; f__Raphid-pennate; g__Entomoneis; s__Entomoneis_sp.	0.870671	0.0260358	22.0761	19.3548	Bacillariophyta	Phototroph	Phototroph
ASV0370	CAATAGCGTATATTAAAGTTGTTGCAGTTAAAAAGCTCGTAGTTGGATTTGTGGTGCGTGTCGTGGCGTCCATTTATTTGGTTCTGCCTTGGCCGCGCCATCCTTGGGTGGAATCTGTGTGGCATTAGGTTGTCGTGCAGGGGATGCCCATCGTTTACTGTGAAAAAATTAGAGTGTTCAAAGCAGGCTTATGCCGTTGAATATATTAGCATGGAATAATAAGATAGGTCTAGGGTCCTATTTTGTTGGTTTGCGGTCCTTAGAAATGATTAACAGGGACAGTTGGGGGTATTCGTATTC	300	k__Eukaryota; s__Stramenopiles; d__Ochrophyta; c__Bacillariophyta; o__Bacillariophyta_X; f__Raphid-pennate; g__Fistulifera; s__Fistulifera_saprophila	0.956091	0.026455	22.1026	3.22581	Bacillariophyta	Phototroph	Phototroph
ASV0371	CAATAGCGTATATTAAAGTTGTTGCAGTTAAAAAGCTCGTAGTTGTATTTGTGGCGTGCGTTAGGCTCCCTTTCCCTCTCGGGATTCGGTGTTGCCTGGCGTTGCCATCCTTGGGTGGAACCTGTGTGGCATTAGGTTGTCGTGCAGGGGATGTCCATCGTTTACTGTGAAAAAATTAGAGTGTTCAAAGCAGGCTTATGCCGTTGAATATATTAGCATGGAATAATAAGATAGGACCTTGGTACTATTTTGTTGGTTTGCGCACCGAGGTAATGATTAATAGGGACAGTTGGGGGTATT	300	k__Eukaryota; s__Stramenopiles; d__Ochrophyta; c__Bacillariophyta; o__Bacillariophyta_X; f__Raphid-pennate; g__Gyrosigma	0.999706	0.141715	22.2443	29.0323	Bacillariophyta	Phototroph	Phototroph
ASV0372	CAATAGCGTATATTAAAGTTGTTGCAGTTAAAAAGCTCGTAGTTGTATTTGTGGCGTGCGCGAGGCTCCCTTTCCCAATCGGGATTTGGTGTGGCTTGGCGTTGCCATCCTTGGGTGGAACTTGTGTGGCATTAGGTTGTCGCGCAGGGGATGTTCATCGTTTACTGTGAAAAAATTAGAGTGTTCAAAGCAGGCTTACGCCGTTGAATATGTTAGCATGGAATAATAGGATAGGACCTTGGTACTATTTTGTTGGTTTGCGCACCGAGGTAATGATTAATAGGGACAGTTGGGGGTATT	300	k__Eukaryota; s__Stramenopiles; d__Ochrophyta; c__Bacillariophyta; o__Bacillariophyta_X; f__Raphid-pennate; g__Gyrosigma	0.747478	0.0202033	22.2645	4.30108	Bacillariophyta	Phototroph	Phototroph
ASV0373	CAATAGCGTATATTAAAGTTGTTGCAGTTAAAAAGCTCGTAGTTGTATTTGTGGCGTGCGTTAGGCTGCCTTTCCCTTTGGGATTTGGTTTTGCCTGGCGTTGCCATCCTTGGGTGGAACCTGTGTGGCATTAGGTTGTCGTGCAGGGGATGTCCATCGTTTACTGTGAAAAAATTAGAGTGTTCAAAGCAGGCTTATGCCGTTGAATATATTAGCATGGAATAATAAGATAGGACCTTGGTACTATTTTGTTGGTTTGCGCACCGAGGTAATGATTAATAGGGACAGTTGGGGGTATTC	300	k__Eukaryota; s__Stramenopiles; d__Ochrophyta; c__Bacillariophyta; o__Bacillariophyta_X; f__Raphid-pennate; g__Gyrosigma; s__Gyrosigma_limosum	0.709907	0.193857	22.4583	36.5591	Bacillariophyta	Phototroph	Phototroph
ASV0374	CAATAGCGTATATTAAAGTTGTTGCAGTTAAAAAGCTCGTAGTTGTATTTGTGGCGTGCGTTAGGCTCCCTTTCCCTTTGGGATTTGGTGTTGCCTGGCGTTGCCATCCTTGGGTGGAACCTGTGTGGCATTAGGTTGTCGTGCAGGGGATGTCCATCGTTTACTGTGAAAAAATTAGAGTGTTCAAAGCAGGCTTATGCCGTTGAATATATTAGCATGGAATAATAAGATAGGACCTTGGTACTATTTTGTTGGTTTGCGCACCGAGGTAATGATTAATAGGGACAGTTGGGGGTATTC	300	k__Eukaryota; s__Stramenopiles; d__Ochrophyta; c__Bacillariophyta; o__Bacillariophyta_X; f__Raphid-pennate; g__Gyrosigma; s__Gyrosigma_limosum	0.713226	1.32469	23.783	51.6129	Bacillariophyta	Phototroph	Phototroph
ASV0375	CAATAGCGTATATTAAAGTTGTTGCAGTTAAAAAGCTCGTAGTTGGATTTGTGGCGTACTGTGGGTTCCGGGCACTTGTTGTCTGAGTAACTTGCAGTTGCCATCCTTGGGTGGAACCTGCCTGGCATTAGGTTGTTGGGCAGGGGATGCCCATCGTTTACTGTGAAAAAATTAGAGTGTTCAAAGCAGGCTTATGCCGTTGAATATATTAGCATGGAATAATAAGATAGGACTTTTTCGCTATTTTGTTGGTTTGCGCGAAGAGGTAATGATTAATAGGGACAGTTGGGGGTATTTGTA	300	k__Eukaryota; s__Stramenopiles; d__Ochrophyta; c__Bacillariophyta; o__Bacillariophyta_X; f__Raphid-pennate; g__Navicula	0.798144	0.040697	23.8237	24.7312	Bacillariophyta	Phototroph	Phototroph
ASV0376	CAATAGCGTATATTAAAGTTGTTGCAGTTAAAAAGCTCGTAGTTGGATTTGTGGCGTACGGTGTGTTCCGGTCACTTGTTGTCCGAGTAGCACGCTGTTGCCATCCTTGGGTGGAACCTGTGTGGCATTAGGTTGTCGTGCAGGGGATGCCCATCGTTTACTGTGAAAAAATTAGAGTGTTCAAAGCAGGCTTATGCCGTTGAATATATTAGCATGGAATAATGAGATAGGACTTTTTCGCTATTTTGTTGGTTTGCGCGAAGAGGTAATGATTAATAGGGACAGTTGGGGGTATTCGTA	300	k__Eukaryota; s__Stramenopiles; d__Ochrophyta; c__Bacillariophyta; o__Bacillariophyta_X; f__Raphid-pennate; g__Navicula	0.986509	0.00645358	23.8302	7.52688	Bacillariophyta	Phototroph	Phototroph
ASV0377	CAATAGCGTATATTAAAGTTGTTGCAGTTAAAAAGCTCGTAGTTGGATTTGTGGTGTTCGGTGGGTTCCGGGCACTTGTTGTCTGAGTAACTTGCCGATGCCATCCTTGGGTGGAACCTGTGTGGCATTAGGTTGTCGTGCAGGGGATGCCCATCGTTTACTGTGAAAAAATTAGAGTGTTCAAAGCAGGCTTATGCCGTTGAATATATTAGCATGGAATAATAAGATAGGACTTTTTCGCTATTTTGTTGGTTTGCGCGAGAAGGTAATGATTAATAGGGACAGTTGGGGGTATTCGTA	300	k__Eukaryota; s__Stramenopiles; d__Ochrophyta; c__Bacillariophyta; o__Bacillariophyta_X; f__Raphid-pennate; g__Navicula	0.988596	0.318189	24.1484	49.4624	Bacillariophyta	Phototroph	Phototroph
ASV0378	CAATAGCGTATATTAAAGTTGTTGCAGTTAAAAAGCTCGTAGTTGGATTTGTGGCGTACGGTGTGTTCCGGGCACTTGTTGCCTGAGTAACCTGCTGTTGCCATCCTTGGGTGGAACCTGTGTGGCATTAGGTTGTCGTGCAGGGGATGCCCATCATTTACTGTGAAAAAATTAGAGTGTTCAAAGCAGGCTTATGCCGTTGAATATATTAGCATGGAATAATGAGATAGGACTTTTTTGCTATTTTGTTGGTTTGCGCAAAGAGGTAATGATTAATAGGGACAGTTGGGGGTATTCGTA	300	k__Eukaryota; s__Stramenopiles; d__Ochrophyta; c__Bacillariophyta; o__Bacillariophyta_X; f__Raphid-pennate; g__Navicula	0.999692	0.00504781	24.1534	5.37634	Bacillariophyta	Phototroph	Phototroph
ASV0379	CAATAGCGTATATTAAAGTTGTTGCAGTTAAAAAGCTCGTAGTTGGATTTGTGGCGTACGGTGTGTTCCGGTCACTTGTTGTCCGAGTAACATGCTGTTGCCATCCTTGGGTGGAACCTGTGTGGCATTAGGTTGTCGTGCAGGGGATGCCCATCGTTTACTGTGAAAAAATTAGAGTGTTCAAAGCAGGCTTATGCCGTTGAATATATTAGCATGGAATAATGAGATAGGACTTTTTCGCTATTTTGTTGGTTTGCGCGAAGAGGTAATGATTAATAGGGACAGTTGGGGGTATTCGTA	300	k__Eukaryota; s__Stramenopiles; d__Ochrophyta; c__Bacillariophyta; o__Bacillariophyta_X; f__Raphid-pennate; g__Navicula	0.991868	0.0358525	24.1893	12.9032	Bacillariophyta	Phototroph	Phototroph
ASV0380	CAATAGCGTATATTAAAGTTGTTGCAGTTAAAAAGCTCGTAGTTGGATTTGTGGCGTACGGTGTGTTCCGGTCACTAGTTGTCCGAGTAGCATGCTGTTGCCATCCTTGGGTGGAACCTGTGTGGCATTAGGTTGTCGTGCAGGGGATGCCCATCGTTTACTGTGAAAAAATTAGAGTGTTCAAAGCAGGCTTATGCCGTTGAATATATTAGCATGGAATAATGAGATAGGACTTTTTCGCTATTTTGTTGGTTTGCGCGAAGAGGTAATGATTAATAGGGACAGTTGGGGGTATTCGTA	300	k__Eukaryota; s__Stramenopiles; d__Ochrophyta; c__Bacillariophyta; o__Bacillariophyta_X; f__Raphid-pennate; g__Navicula	0.981237	0.130124	24.3194	26.8817	Bacillariophyta	Phototroph	Phototroph
ASV0381	CAATAGCGTATATTAAAGTTGTTGCAGTTAAAAAGCTCGTAGTTGGATTTGTGGCGTACGGTGGGTTCCGGGCACTTGTTGTCTGAGTAACTCGCTGTTGCCATCCTTGGGTGGAACCTGTGTGGCATTAGGTTGTCGTGCAGGGGATGCCCATCATTTACTGTGAAAAAATTAGAGTGTTCAAAGCAGGCTTATGCCGTTGAATATATTAGCATGGAATAATAAGATAGGACTTTTTTGCTATTTTGTTGGTTTGCGCAAGAAGGTAATGATTAATAGGGACAGTTGGGGGTATTCGTA	300	k__Eukaryota; s__Stramenopiles; d__Ochrophyta; c__Bacillariophyta; o__Bacillariophyta_X; f__Raphid-pennate; g__Navicula	0.961448	0.0426459	24.362	13.9785	Bacillariophyta	Phototroph	Phototroph
ASV0382	CAATAGCGTATATTAAAGTTGTTGCAGTTAAAAAGCTCGTAGTTGGATTTGTGGCGTACGGTGTGTTCCGGGCACTTGTTGTCTGAGTAACCTGCTGTTGCCATCCTTGGGTGGAACCTGTGTGGCATTAGGTTGTCGTGCAGGGGATGCCCATCATTTACTGTGAAAAAATTAGAGTGTTCAAAGCAGGCTTATGCCGTTGAATATATTAGCATGGAATAATAAGATAGGACTTTTTTGCTATTTTGTTGGTTTGCGCAAAGAGGTAATGATTAATAGGGACAGTTGGGGGTATTCGTA	300	k__Eukaryota; s__Stramenopiles; d__Ochrophyta; c__Bacillariophyta; o__Bacillariophyta_X; f__Raphid-pennate; g__Navicula	0.997391	0.00540115	24.3674	4.30108	Bacillariophyta	Phototroph	Phototroph
ASV0383	CAATAGCGTATATTAAAGTTGTTGCAGTTAAAAAGCTCGTAGTTGGATTTGTGGCGTACGGTGGGTTCCAGGCACTTGTTGTCTGAGTAATCTGCCGTTGCCATCCTTGGGTGGAACCTGTGTGGCATTAGGTTGTCGTGCAGGGGATGCCCATCGTTTACTGTGAAAAAATTAGAGTGTTCAAAGCAGGCTTATGCCGTTGAATATATTAGCATGGAATAATGAGATAGGACTTTGTCGCTATTTTGTTGGTTTGCGCGACGAGGTAATGATTAATAGGGACAGTTGGGGGTATTCGTA	300	k__Eukaryota; s__Stramenopiles; d__Ochrophyta; c__Bacillariophyta; o__Bacillariophyta_X; f__Raphid-pennate; g__Navicula	0.891621	0.00122986	24.3687	3.22581	Bacillariophyta	Phototroph	Phototroph
ASV0384	CAATAGCGTATATTAAAGTTGTTGCAGTTAAAAAGCTCGTAGTTGGATTTGTGGTTTACGGCGTGTTCCAGGCACTAGTTGTCTGAGTGACATGCCGTTGCCATCCTTGGGTGGAACCTGTGTGGCATTAGGTTGTCGTGCAGGGGATGCCCATCGTTTACTGTGAAAAAATTAGAGTGTTCAAAGCAGGCTTATGCCGTTGAATATATTAGCATGGAATAATAAGATAGGACTTTTTCGCTATTTTGTTGGTTTGCGCGAAGAGGTAATGATTAATAGGGACAGTTGGGGGTATTCGTA	300	k__Eukaryota; s__Stramenopiles; d__Ochrophyta; c__Bacillariophyta; o__Bacillariophyta_X; f__Raphid-pennate; g__Navicula	0.962424	0.0417818	24.4104	19.3548	Bacillariophyta	Phototroph	Phototroph
ASV0385	CAATAGCGTATATTAAAGTTGTTGCAGTTAAAAAGCTCGTAGTTGGATTTGTGGCGTACGGTGGGTCCCGGGCACTTGTGTCTGAGTGACTTGCCGTTGCCATCCTTGGGTGGAACCTGTGTGGCATTAGGTTGTCGTGCAGGGGATGCCCATCGTTTACTGTGAAAAAATTAGAGTGTTCAAAGCAGGCTTATGCCGTTGAATATATTAGCATGGAATAATGAGATAGGACTTTTTCGCTATTTTGTTGGTTTGCGCGAGAAGGTAATGATTAATAGGGACAGTTGGGGGTATTCGTAT	300	k__Eukaryota; s__Stramenopiles; d__Ochrophyta; c__Bacillariophyta; o__Bacillariophyta_X; f__Raphid-pennate; g__Navicula	0.98993	0.00419619	24.4146	5.37634	Bacillariophyta	Phototroph	Phototroph
ASV0386	CAATAGCGTATATTAAAGTTGTTGCAGTTAAAAAGCTCGTAGTTGGATTTGTGGCGTTCGGTGGGTTCCGGGCACTTGTTGTCTGTGTAACTTGCCGATGCCATCCTTGGGTGGAACCTGTGTGGCATTAGGTTGTCGTGCAGGGGATGCCCATCGTTTACTGTGAAAAAATTAGAGTGTTCAAAGCAGGCTTATGCCGTTGAATATATTAGCATGGAATAATAAGATAGGACTTTTTCGCTATTTTGTTGGTTTGCGCGAGAAGGTAATGATTAATAGGGACAGTTGGGGGTATTCGTA	300	k__Eukaryota; s__Stramenopiles; d__Ochrophyta; c__Bacillariophyta; o__Bacillariophyta_X; f__Raphid-pennate; g__Navicula; s__Navicula_cryptocephala_var._veneta	0.70148	0.0459608	24.4606	27.957	Bacillariophyta	Phototroph	Phototroph
ASV0387	CAATAGCGTATATTAAAGTTGTTGCAGTTAAAAAGCTCGTAGTTGGATTTGTGACGTTCGGTGGGTTCCGGGCACTTGTTGTCTGCGTAACTTGCCGATGTCATCCTTGGGTGGAACCTGTGTGGCATTAGGTTGTCGTGCAGGGGATGCCCATCGTTTACTGTGAAAAAATTAGAGTGTTCAAAGCAGGCTTATGCCGTTGAATATATTAGCATGGAATAATAAGATAGGACTTTTTCGCTATTTTGTTGGTTTGCGCGAGAAGGTAATGATTAATAGGGACAGTTGGGGGTATTCGTA	300	k__Eukaryota; s__Stramenopiles; d__Ochrophyta; c__Bacillariophyta; o__Bacillariophyta_X; f__Raphid-pennate; g__Navicula; s__Navicula_cryptocephala_var._veneta	0.737832	0.0344958	24.4951	20.4301	Bacillariophyta	Phototroph	Phototroph
ASV0388	CAATAGCGTATATTAAAGTTGTTGCAGTTAAAAAGCTCGTAGTTGGATTTGTGGCGTACGGTGTGTCCCGGGCACTAGTTGTCTGAGTGACTTGCCGTTGCCATCCTTGGGTGGAACCTGTGTGGCATTAGGTTGTCGTGCAGGGGATGCCCATCTTTTACTGTGAAAAAATTAGAGTGTTCAAAGCAGGCTTATGCCGTTGAATATATTAGCATGGAATAATGAGATAGGACTTTTTCGCTATTTTGTTGGTTTGCGCGAGAAGGTAATGATTAATAGGGACAGTTGGGGGTATTCGTA	300	k__Eukaryota; s__Stramenopiles; d__Ochrophyta; c__Bacillariophyta; o__Bacillariophyta_X; f__Raphid-pennate; g__Navicula; s__Navicula_cryptocephala_var._veneta	0.758528	0.069689	24.5648	45.1613	Bacillariophyta	Phototroph	Phototroph
ASV0389	CAATAGCGTATATTAAAGTTGTTGCAGTTAAAAAGCTCGTAGTTGGATTTGTGGCGTACGACGGGCTCCGGGCACTTGTTGTCTGAGTAGCTTGTCGTTGCCATCCTTGGGTGGAATCTGTGTGGCATTAGGTTGTCGTGCAGGGGATGCCCATCTTTTACTGTGAAAAAATTAGAGTGTTCAAAGCAGGCTTATGCCGTTGAATATATTAGCATGGAATAATAAGATAGGACTTTGTCGCTATTTTGTTGGTTTGCGCGATAAGGTAATGATTAATAGGGACAGTTGGGGGTATTCGTA	300	k__Eukaryota; s__Stramenopiles; d__Ochrophyta; c__Bacillariophyta; o__Bacillariophyta_X; f__Raphid-pennate; g__Navicula; s__Navicula_gregaria	0.98289	0.00637523	24.5712	6.45161	Bacillariophyta	Phototroph	Phototroph
ASV0390	CAATAGCGTATATTAAAGTTGTTGCAGTTAAAAAGCTCGTAGTTGGATTTGTGGCGTACGACGGGCCCCGGGCACTTGTTGTCTGAGTGGCTTGTCGTTGCCATCCTTGGGTGGAATCTGTGTGGCATTAGGTTGTCGTGCAGGGGATGCCCATCTTTTACTGTGAAAAAATTAGAGTGTTCAAAGCAGGCTTATGCCGTTGAATATATTAGCATGGAATAATAAGATAGGACTTTGTCGCTATTTTGTTGGTTTGCGCGATAAGGTAATGATTAATAGGGACAGTTGGGGGTATTCGTA	300	k__Eukaryota; s__Stramenopiles; d__Ochrophyta; c__Bacillariophyta; o__Bacillariophyta_X; f__Raphid-pennate; g__Navicula; s__Navicula_gregaria	0.97076	0.00530739	24.5765	7.52688	Bacillariophyta	Phototroph	Phototroph
ASV0391	CAATAGCGTATATTAAAGTTGTTGCAGTTAAAAAGCTCGTAGTTGGATTTGTGGCGTGTGGTGAGCCCCGGGCACTTGTTGTCTGAGTGGCCTGCCGCTGCCATCCTTGGGTGGAACCTGTGTGGCATTAGGTTGTCGTGCAGGGGATGCCCATCGTTTACTGTGAAAAAATTAGAGTGTTCAAAGCAGGCTTATGCCGTTGAATATATTAGCATGGAATAATAAGATAGGACTTTTTCGCTATTTTGTTGGTTTGCGCGAAGAGGTAATGATTAATAGGGACAGTTGGGGGTATTCGTA	300	k__Eukaryota; s__Stramenopiles; d__Ochrophyta; c__Bacillariophyta; o__Bacillariophyta_X; f__Raphid-pennate; g__Navicula; s__Navicula_phyllepta	0.999945	0.181483	24.758	30.1075	Bacillariophyta	Phototroph	Phototroph
ASV0392	CAATAGCGTATATTAAAGTTGTTGCAGTTAAAAAGCTCGTAGTTGGATTTGTGGCGTTCGCGTGCGGCCCGGCATTCGTGCCGGTGCTTGCTAGCGTCGCCATCCTTGGGTGGAACCTGTGTGGCATTAAGTTGTCGTGCAGGGGATGCCCATCGTTTACTGTGAAAAAATTAGAGTGTTCAAAGCAGGCTTATGCCGTTGAATATATTAGCATGGAATAATAAGATAGGACCTTGGTACTATTTTGTTGGTTTGCGCACCAAGGTAATGATTAATAGGGACAGTTGGGGGTATTCGTAT	300	k__Eukaryota; s__Stramenopiles; d__Ochrophyta; c__Bacillariophyta; o__Bacillariophyta_X; f__Raphid-pennate; g__Nitzschia	0.97793	0.00464146	24.7626	2.15054	Bacillariophyta	Phototroph	Phototroph
ASV0393	CAATAGCGTATATTAAAGTTGTTGCAGTTAAAAAGCTCGTAGTTGGATTTGTGGCAGTCGCGTGCGGCCCGGCATTCGTGCTGGTGTTAGCTAGCGTCGCCATCCTTGGGTGGAACCTGTGTGGCATTAGGTTGTCGTGCAGGGGATGCCCATCGTTTACTGTGAAAAAATTAGAGTGTTCAAAGCAGGCTTATGCCGTTGAATATATTAGCATGGAATAATAAGATAGGACCTTGGTACTATTTTGTTGGTTTGCGCACCAAGGTAATGATTAATAGGGACAGTTGGGGGTATTCGTAT	300	k__Eukaryota; s__Stramenopiles; d__Ochrophyta; c__Bacillariophyta; o__Bacillariophyta_X; f__Raphid-pennate; g__Nitzschia	0.963961	0.42334	25.1859	35.4839	Bacillariophyta	Phototroph	Phototroph
ASV0394	CAATAGCGTATATTAAAGTTGTTGCAGTTAAAAAGCTCGTAGTTGGATTTGTGGCTGTCTCGAGCGGCCTAGCACCTAGTGTTAGTGCCTGCTTGGGTCGCCATCCTTGGGTGGAGCCTGTGTGGCATTAGGTTGTCGTGCAGGGGATGCCCATCGTTTACTGTGAGAAAATTAGAGTGTTCAAAGCAGGCTTATGCCGTTGAATATGTTAGCATGGAATAATAAGATAGGACCTCGGTACTATTTTGTTGGTTTGCGCACCGAGGTAATGATTAATAGGGACAGTTGGGGGTATTCGTA	300	k__Eukaryota; s__Stramenopiles; d__Ochrophyta; c__Bacillariophyta; o__Bacillariophyta_X; f__Raphid-pennate; g__Nitzschia	0.702522	0.00318839	25.1891	5.37634	Bacillariophyta	Phototroph	Phototroph
ASV0395	CAATAGCGTATATTAAAGTTGTTGCAGTTAAAAAGCTCGTAGTTGGATTTGTGGCTGTCGCGTGCGGCCCAGCATTCGTGTTGGTGTCTGCCTGCGTCGCCATCTTTGGGTGGAATCCGTGTGGCATTAGGTTGTCGTGCGGGGGATGCCCATCGTTTACTGTGAAAAAATTAGAGTGTTCAAAGCAGGCTTATGCCGTTGAATATGTTAGCATGGAATAATAAGATAGGACTTTGGTACTATTTTGTTGGTTTGCGCACCAAGGTAATGATTAATAGGGACAGTTGGGGGTATTCGTAT	300	k__Eukaryota; s__Stramenopiles; d__Ochrophyta; c__Bacillariophyta; o__Bacillariophyta_X; f__Raphid-pennate; g__Nitzschia; s__Nitzschia_frustulum	0.802397	0.021793	25.2109	13.9785	Bacillariophyta	Phototroph	Phototroph
ASV0396	CAATAGCGTATATTAAAGTTGTTGCAGTTAAAAAGCTCGTAGTTGGATTTGTGGCAGTCGCGTGCGGCCTGACATTCGTGTTTGTGCTTGCTAGCGTCGCCATCCTTGGGTGGAGCCTGTGTGGCATTAGGTTGTCGTGCAGGGGATGCCCATCTTTTACTGTGAAAAAATTAGAGTGTTCAAAGCAGGCTTATGCCGTTGAATATATTAGCATGGAATAATAAGATAGGACCTTGGTACTATTTTGTTGGTTTGCGCACCAAGGTAATGATTAATAGGGACAGTTGGGGGTATTCGTAT	300	k__Eukaryota; s__Stramenopiles; d__Ochrophyta; c__Bacillariophyta; o__Bacillariophyta_X; f__Raphid-pennate; g__Nitzschia; s__Nitzschia_sp.	0.907918	0.0136134	25.2245	9.67742	Bacillariophyta	Phototroph	Phototroph
ASV0397	CAATAGCGTATATTAAAGTTGTTGCAGTTAAAAAGCTCGTAGTTGGATTTGTGGTCTACGCAAGGCTGCCGTCCCTCTTGGGTTTCGGTGTCGCCTGGTGTGGCCATCCTTGGGTGGAATTTGTGTGGCATTAGGTTGTCGTGCAGGGGATGCCCATCGTTTACTGTGAAAAAATTAGAGTGTTCAAAGCAGGCTTACGCCGTTGAATATGTTAGCATGGAATAATGATATAGGACCTTGGTACTATTTTGTTGGTTTGCGCACCGAGGTAATGATTAACAGGGTCAACTGGGGATATTC	300	k__Eukaryota; s__Stramenopiles; d__Ochrophyta; c__Bacillariophyta; o__Bacillariophyta_X; f__Raphid-pennate; g__Pleurosigma	0.997729	0.00131101	25.2258	2.15054	Bacillariophyta	Phototroph	Phototroph
ASV0398	CAATAGCGTATATTAAAGTTGTTGCAGTTAAAAAGCTCGTAGTTGGATTTGTGGTTTATGCAAGGCTTCCGTCCCTTTTGGGTTTCGGTGTAGCCTGGCGTTGCCATCCTTGGGTGGAATCTGTGTGGCATTAGGTTGTCGTGCGGGGGATGCCCATCGTTTACTGTGAAAAAATTAGAGTGTTCAAAGCAGGCTTACGCCGTTGAATATGTTAGCATGGAATAATAATATAGGACCTTGAGACTATTTTGTTGGTTTGCGTCACGAGGTAATGGTTAACAGGGTCAACTGGGGATATTC	300	k__Eukaryota; s__Stramenopiles; d__Ochrophyta; c__Bacillariophyta; o__Bacillariophyta_X; f__Raphid-pennate; g__Pleurosigma; s__Pleurosigma_sp.	0.999866	0.00220322	25.228	2.15054	Bacillariophyta	Phototroph	Phototroph
ASV0399	CAATAGCGTATATTAAAGTTGTTGCAGTTAAAAAGCTCGTAGTTGGATTTGTGGTGTGTCTTGTCGGCCGCTTGGCTTAGCCTCGCGTGCTGTACGGGTCTGCCATGTTTGGGTGGAATCTGTGTGGCATTAGGTTGTCGCGCAGGGGATGCCCATCTTTTACTGTGAAAAAATTAGAGTGTTCAAAGCAGGCTTATGCCGTTGAATATGTTAGCATGGAATAATGATATAGGACCTTGGTACTATTTTGTTGGTTTGCGCACTAAGGTAATGATTAATAGGGACAGTTGGGGGTATTCG	300	k__Eukaryota; s__Stramenopiles; d__Ochrophyta; c__Bacillariophyta; o__Bacillariophyta_X; f__Raphid-pennate; g__Raphid-pennate_X; s__Raphid-pennate_X_sp.	0.865501	0.0433306	25.2714	33.3333	Bacillariophyta	Phototroph	Phototroph
ASV0400	CAATAGCGTATATTAAAGTTGTTGCAGTTAAAAAGCTCGTAGTTGGATTTGTGGTGTGTGCCGTGGCGTCCATTTTTGGTATTGCCGTGGCCGTGCCATCCTTGGGTGGAATCTGTGTGGCATTAGGTTGTCGTGCAGGGGATGCCCATCGTTTACTGTGAAAAAATTAGAGTGTTCAAAGCAGGCTTATGCCGTTGAATATATTAGCATGGAATAATAAGATAGGTCTTTGGTCCTATTTTGTTGGTTTGCGGACCTAAGAAATGATTAACAGGGACAGTTGGGGGTATTCGTATTCCA	300	k__Eukaryota; s__Stramenopiles; d__Ochrophyta; c__Bacillariophyta; o__Bacillariophyta_X; f__Raphid-pennate; g__Stauroneis; s__Stauroneis_kriegeri	0.866431	0.0177113	25.2891	8.60215	Bacillariophyta	Phototroph	Phototroph
ASV0401	CAATAGCGTATATTAAAGTTGTTGCAGTTAAAAAGCTCGTAGTTGGACTTCTGCCCGTCCCTAGTGGCCCATATTGCTTGGTGCTTTCTAGGGCGGGCATCCTTGGGTGGAACTTGTGTGGCATTAGGTTGTCGTGCAGGGGATGCTCATCGTTTACTGTGAAAAAATTAGAGTGTTCAAAGCAGGCTTATGCCGTTGAATATATTAGCATGGAATAATAAGATAGGACCTTGGTACTATTTTGTTGGTTTGCGCACCGAGGTAATGATTAACAGGGACAGTTGGGGGTATTCGTATTCC	300	k__Eukaryota; s__Stramenopiles; d__Ochrophyta; c__Bacillariophyta; o__Bacillariophyta_X; f__Raphid-pennate; g__Surirella	0.709855	0.0346215	25.3237	15.0538	Bacillariophyta	Phototroph	Phototroph
ASV0402	CAATAGCGTATATTAAAGTTGTTGCAGTTAAAAAGCTCGTAGTTGGACCTGTGCATGTCCCTAGGTGTCCATATTGTTTGGTACGTTCTAGGGCGTGCATCCTTGGGTGGAACCTGTGTGGCATTAGGTTGTCGTGCAGGGGATGCTCATCGTTTACTGTGAAAAAATTAGAGTGTTCAAAGCAGGCTTATGCCGTTGAATATATTAGCATGGAATAATAAGATAGGACCTTGGTACTATTTTGTTGGTTTGCGCACCGAGGTAATGATTAACAGGGACAGTTGGGGGTATTCGTATTCC	300	k__Eukaryota; s__Stramenopiles; d__Ochrophyta; c__Bacillariophyta; o__Bacillariophyta_X; f__Raphid-pennate; g__Surirella	0.999961	0.0150959	25.3388	22.5806	Bacillariophyta	Phototroph	Phototroph
ASV0403	CAATAGCGTATATTAAAGTTGTTGCAGTTAAAAAGCTCGTAGTTGGACTTGTGCCCGTCCCTAGATGTCCATATTGCTTGGTACGTTCTAGGGCGGGCATCCTTGGGTGGAACCTGTGTGGCATTAGGTTGTCGTGCAGGGGATGCTCATCGTTTACTGTGAAAAAATTAGAGTGTTCAAAGCAGGCTTATGCCGTTGAATATATTAGCATGGAATAATAAGATAGGACCTTGGTACTATTTTGTTGGTTTGCGCACCGAGGTAATGATTAACAGGGACAGTTGGGGGTATTCGTATTCC	300	k__Eukaryota; s__Stramenopiles; d__Ochrophyta; c__Bacillariophyta; o__Bacillariophyta_X; f__Raphid-pennate; g__Surirella	0.839087	0.250134	25.5889	64.5161	Bacillariophyta	Phototroph	Phototroph
ASV0404	CAATAGCGTATATTAATGCTGTTGCAGTTGAAACGCTCGTAGTTGGACTTCTGGGTGAGTCGCTTGGTCGGCCTCTGGCTGTACCTTGTGGCTTGTCCTTTTGTCCAAGGAAGGCTCAGCAATGGGTCTGACTTGGGCCAGTTACTTTGAGAAAATTAGGGTGTTCAAAGCAGGCCAGTGCCTTGAATACGTTAGCATGGAATAACGGAATAGGACTTTGGTTCTATTTTGTTGGTGTCTAGGACCGAAGTAATGATTAATAGGGACAGTTGGGGGCATTCATATTTAATTGTCAGAGGT	300	k__Eukaryota; s__Amoebozoa; d__Breviatea; c__Breviatea_X; o__Breviatea_XX; f__Breviata-lineage; g__Breviata; s__Breviata_anathema	0.84765	0.00226896	25.5912	2.15054	Breviatea	Consumer	Bacterivore
ASV0405	CAATAGCGTATATTAATGCTGCTGCGGTTGAAACGCTCGTAGTTGGACTTTGGGGCGAGAGGCGGGGTCGGCCTTCGGGCTGTCATCCTGGCTGTTGTCCTTATGCCGTGATCAGGCCCCCTTGGCTTTCGGGCTGGGGATCAGGGTCGGTTTCGGCCGGTTACTTTGAAGAAATTAGAGTGTTCAAAGCAGGCAAACGCCTTGAATACGACAGCATGGAATGACAAAATATGACTTTGGTCTTGTTTTGTAGGTTTCCGAGACTAGAGTAATGATTAATAGGGACAGTTGGGGGCATTC	300	k__Eukaryota; s__Amoebozoa; d__Breviatea; c__Breviatea_X; o__Breviatea_XX; f__Subulatomonas-lineage	0.999874	0.00300381	25.5942	1.07527	Breviatea	Consumer	Bacterivore
ASV0406	CAATAGCGTATATTAATGCTGCTGCGGTTGAAACGCTCGTAGTTGGACCTTGGGGCGTGTAGCAGGGTCGGCCTTCGGGCTGTATCCTGTGGCGTGTCCTATTGCTGTGATCAGCCGTTTCGGCGGCGGTTGTAGCCGGTTACTTTGAAAAAATTAGAGTGTTCAAAGCAGGCCTTACGCCTTGAATACATTAGCATGGAATAACAGAATAGGACTTTGGTCTTGTTGTGTTGGTTTCCGGGACTAGAGTAATGATTAATAGGGACAGTTGGGGGCATTCTTATTTGGCTGTCAGAGGTG	300	k__Eukaryota; s__Amoebozoa; d__Breviatea; c__Breviatea_X; o__Breviatea_XX; f__Subulatomonas-lineage; g__Subulatomonas; s__Subulatomonas_tetraspora	1	0.00256159	25.5968	4.30108	Breviatea	Consumer	Bacterivore
ASV0407	CAATAGCGTATATTAATGCTGCTGCGGTTGAAACGCTCGTAGTTGGACCTTGGGGCGTGCAGCAGGGTCGGCCTTCGGGCTGTATCCTGTGACATGCTCTTATGCCGTGATCAGCCTCCCGCGACTTTCGGGTCGTGGACTCAGGGGCGGTTGTGGCCGGTTACTTTGAAGAAATTAGAGTGTTCAAAGCAGGCCTTACGCCTTGAATACATTAGCATGGAATAACAGAATAGGACTTTGGTCTTGTTGTGTTGGTTTCCGAGACTAGAGTAATGATTAATAGGGACAGTTGGGGGCATT	300	k__Eukaryota; s__Amoebozoa; d__Breviatea; c__Breviatea_X; o__Breviatea_XX; f__Subulatomonas-lineage; g__Subulatomonas; s__Subulatomonas_tetraspora	0.99169	0.00125758	25.598	2.15054	Breviatea	Consumer	Bacterivore
ASV0408	CAATAGCGTATATTAATGCTGCTGCGGTTGAAACGCTCGTAGTTGGACCTTGGGGCGTGTAGCAGGGTCGGCCTTCGGGCTGTATCCTGTGACGTGTCCTTTTGCCGTGATCAGCCTCCCGCAGCTTTCGGGCTGTGGACTCAGGGGCGGTTGTGGCCGGTTACTTTGAAGAAATTAGAGTGTTCAAAGCAGGCCTTACGCCTTGAATACATTAGCATGGAATAACAGAATAGGACTTTGGTCTTGTTGTGTTGGTTTCCGAGACTAGAGTAATGATTAATAGGGACAGTTGGGGGCATT	300	k__Eukaryota; s__Amoebozoa; d__Breviatea; c__Breviatea_X; o__Breviatea_XX; f__Subulatomonas-lineage; g__Subulatomonas; s__Subulatomonas_tetraspora	0.998131	0.00413368	25.6022	12.9032	Breviatea	Consumer	Bacterivore
ASV0409	CAATAGCGTATATTAATGCTGCTGCGGTTGAAACGCTCGTAGTTGGACCTTGGGGCGTGCAGCAGGGTCGGCCTTTGGGCTGTATCCTGTGACATGCTCTTATGCCGTGATCAGCCTCCCGCGACTTTCGGGTCGTGGACTCAGGGGCGGTTGTGGCCGGTTACTTTGAAGAAATTAGAGTGTTCAAAGCAGGCCTTACGCCTTGAATACATTAGCATGGAATAACAGAATAGGACTTTGGTCTTGTTGTGTTGGTTTCCGAGACTAGAGTAATGATTAATAGGGACAGTTGGGGGCATT	300	k__Eukaryota; s__Amoebozoa; d__Breviatea; c__Breviatea_X; o__Breviatea_XX; f__Subulatomonas-lineage; g__Subulatomonas; s__Subulatomonas_tetraspora	0.989624	0.00143617	25.6036	5.37634	Breviatea	Consumer	Bacterivore
ASV0410	CAATAGCGTATATTAATGCTGCTGCGGTTGAAACGCTCGTAGTTGGACATTGGGGTGTATGCTTAGGTCAGCCTTCGGGGTGTACTTGAGTGTGTGCTCTTATGCAATGATCACACTCCCTCGGCGTTAGTCGGGGAACCGAGTGGGTTTTTGCCGGTTACTTTGAAGAAATTAAAGTGTTCAAAGCAGGCCTACGCCTTGAATACGACAGCATGGAATGACATAATATGACTTTGGTCTTGTTGTGTTGGTTTCCGAGATCAGTGTAATGATTAATAGGGACAGTTGGGGGCATTTATA	300	k__Eukaryota; s__Amoebozoa; d__Breviatea; c__Breviatea_X; o__Breviatea_XX; f__Subulatomonas-lineage; g__Subulatomonas; s__Subulatomonas_tetraspora	0.97522	0.0017548	25.6054	4.30108	Breviatea	Consumer	Bacterivore
ASV0411	CAATAGCGTATATTAATGCTGCTGCGGTTGAAACGCTCGTAGTTGGACTTTGGGGTGGGCGCTGGGGTCGGCCTCCGGGCTGTATCTCACTGCCTGCCCTTATGCCGTTGTCGCCTCCCCTGGCTTCGGTCGGGGACTCGGGGTGGTATCGGCCGGTTACTTTGAAGAAATTAGAGTGTTCAAAGCAGGCCAACGCCTTGAATACATTAGCATGGAATAACAGAATAGGACTTTGGTTCTTTTTGTTGGTTTCGAGGACTAGAGTAATGATTAATAGGGACAGTTGGGGGCATTCATATT	300	k__Eukaryota; s__Amoebozoa; d__Breviatea; c__Breviatea_X; o__Breviatea_XX; f__Subulatomonas-lineage; g__Subulatomonas-lineage_X; s__Subulatomonas-lineage_X_sp.	0.99998	0.00614802	25.6115	12.9032	Breviatea	Consumer	Bacterivore
ASV0412	CAATAGCGTATATTAATGCTGCTGCGGTTGAAACGCTCGTAGTTGGACTTTGGGGCGGGTGCTGGGGACAGCCTCCGGGCTGTATCTCAGGACCTGCTCTTATGCCGTAACCGCCTCCCCTGACTTCGGTCGGGGAATCGGGGTGATTTCGGCCGGTTACTTTGAAGAAATTAGAGTGTTCAAAGCAGGCCAACGCCTTGAATACATTAGCATGGAATAACAGAATAGGACTTTGGTTCTTTTTGTTGGTTTCGAGGACTAGAGTAATGATTAATAGGGACAGTTGGGGGCATTCATATT	300	k__Eukaryota; s__Amoebozoa; d__Breviatea; c__Breviatea_X; o__Breviatea_XX; f__Subulatomonas-lineage; g__Subulatomonas-lineage_X; s__Subulatomonas-lineage_X_sp.	0.999995	0.00351251	25.615	3.22581	Breviatea	Consumer	Bacterivore
ASV0413	CAATAGCGTATATTAATGCTGCTGCGGTTGAAACGCTCGTAGTTGGACTTTGGGGCGGGTGCTGGGGTCGGCCTCCGGGCTGTATCCCACTACCTGTCCTTATGCCGTGATCCACCCCCCTCGGCTTCGGTCGGGGATCAGGGGTGATTTCGGCCGGTTACTTTGAAGAAATTAGAGTGTTCAAAGCAGGCCAACGCCTTGAATACATTAGCATGGAATAACAGAATAGGACTTTGGTCTTGTTGTGTTGGTTTCCGGGACTAGAGTAATGATTAATAGGGATAGTTGGGGGCATTCATA	300	k__Eukaryota; s__Amoebozoa; d__Breviatea; c__Breviatea_X; o__Breviatea_XX; f__Subulatomonas-lineage; g__Subulatomonas-lineage_X; s__Subulatomonas-lineage_X_sp.	0.99999	0.0113984	25.6264	9.67742	Breviatea	Consumer	Bacterivore
ASV0414	CAATAGCGTATATTAATGCTGCTGCGGTTGAAACGCTCGTAGTTGGACCTTGGGGCGTGTGCCGGGGTCGGCCTTTGGGCTGTATCCCGCTGCGTGTCCTTTTGCCGTGATCCGCCCCCCATAGCCTTCGGGCTGTGGAACCGGGGCGATTTCGGCCGGTTACTTTGAAGAAATTAGAGTGTTCAAAGCAGGCTAACGCCTTGAATACATTAGCATGGAATAACAGAATAGGACTTTGGTCTTGTTGTGTTGGTTTCCGGGACTAGAGTAATGATTAATAGGGATAGTTGGGGGCATTCA	300	k__Eukaryota; s__Amoebozoa; d__Breviatea; c__Breviatea_X; o__Breviatea_XX; f__Subulatomonas-lineage; g__Subulatomonas-lineage_X; s__Subulatomonas-lineage_X_sp.	0.997014	0.0175666	25.644	13.9785	Breviatea	Consumer	Bacterivore
ASV0415	CAATAGCGTATATTAATGCTGCTGCGGTTGAAACGCTCGTAGTTGGACTTTGGGGTGTGTTACGTGGGTCGGTCTCCGGGCTGTATCTTCGTATGTGCCCTTAAGCCGATTTTGCCTCCCCTCGCTTCGGTGGGGGAACCGGGGTAGATTCGGCCGGTTACTTTGAAGAAATTAGAGTGTTCAAAGCAGGCCAACGCCTTGAATACATTAGCATGGAATAACAGAATAGGACTTTGGTTCTTTTTGTTGGTTTCGAGGACTAGAGTAATGATTAATAGGGACAGTTGGGGGCATTCATAT	300	k__Eukaryota; s__Amoebozoa; d__Breviatea; c__Breviatea_X; o__Breviatea_XX; f__Subulatomonas-lineage; g__Subulatomonas-lineage_X; s__Subulatomonas-lineage_X_sp.	0.999479	0.00188035	25.6459	4.30108	Breviatea	Consumer	Bacterivore
ASV0416	CAATAGCGTATATTAATGCTGCTGCGGTTGAAACGCTCGTAGTTTGACTTTGGGGCGGGTGCTGGGGTCGGCCTCCGGGCTGTATCTCACTACCTGTCCTTATGCCGTGACCGCCCCCCTTGGCTTCGGCTGGGGACCCGGGGTGATTTCGGCCGGTTACTTTGAAGAAATTAGAGTGTTCAAAGCAGGCCAACGCCTTGAATACATTAGCATGGAATAACAGAATAGGACTTTGGTTCTTTTTGTTGGTTTCAAGGACTAGAGTAATGATTAATAGGGACAGTTGGGGGCATTCATATT	300	k__Eukaryota; s__Amoebozoa; d__Breviatea; c__Breviatea_X; o__Breviatea_XX; f__Subulatomonas-lineage; g__Subulatomonas-lineage_X; s__Subulatomonas-lineage_X_sp.	1	0.00729697	25.6532	19.3548	Breviatea	Consumer	Bacterivore
ASV0417	CAATAGCGTATATTAATGCTGCTGCGGTTGAAACGCTCGTAGTTTGACTTTGGGGCGGGTGCTGGGGTCGGCCTCCGGGCTGTATCTCACTACCTGTCCTTATGCCGTGACCGCCCCCCTTGGCTTCGGCTGGGGATCAGGGGTGATTTCGGCCGGTTACTTTGAAGAAATTAAAGTGCTCAGAGCAGGCTAACGCCTTGAATACATTAGCATGGAATAACAGAATAGGACTTTGGTTCTTTTTGTTGGTTTCAAGGACTAGAGTAATGATTAATAGGGACAGTTGGGGGCATTCATATT	300	k__Eukaryota; s__Amoebozoa; d__Breviatea; c__Breviatea_X; o__Breviatea_XX; f__Subulatomonas-lineage; g__Subulatomonas-lineage_X; s__Subulatomonas-lineage_X_sp.	0.999997	0.00193494	25.6551	4.30108	Breviatea	Consumer	Bacterivore
ASV0418	CAATAGCGTATATTAATGCTGCTGCGGTTGAAACGCTCGTAGTTGGACTTTGGGGCGGGTGCTGGGGACAGCCTCCGGGCTGTATCTCAGGACCTGTTCTTATGCCGTAACCGCCTCCCCTGACTTCGGTCGGGGAATCGGGGCGATTTCGGCCGGTTACTTTGAAGAAATTAGAGTGTTCAAAGCAGGCCAACGCCTTGAATACATTAGCATGGAATAACAGAATAGGACTTTGGTTCTTTTTGTTGGTTTCGAGGACTAGAGTAATGATTAATAGGGACAGTTGGGGGCATTCATATT	300	k__Eukaryota; s__Amoebozoa; d__Breviatea; c__Breviatea_X; o__Breviatea_XX; f__Subulatomonas-lineage; g__Subulatomonas-lineage_X; s__Subulatomonas-lineage_X_sp.	0.999996	0.00623681	25.6613	4.30108	Breviatea	Consumer	Bacterivore
ASV0419	CAATAGCGTATATTAATGCTGCTGCGGTTGAAACGCTCGTAGTTGGACTTTGGGGTGAGTGCTGAGGTCGGCCTCCGGGCTGTATCTCACTACTTGCTCTTATGCCGTTAGCGCCCACCCGGGCTTCGGTCTGGGAATCTGGGTGATATCGGCCGGTTACTTTGAAGAAATTAGAGTGTTCAAAGCAGGCCAACGCCTTGAATACATTAGCATGGAATAACAGAATAGGACTTTGGTTCTTTTTGTTGGTTTCAAGGACTAGAGTAATGATTAATAGGGACAGTTGGGGGCATTCATATT	300	k__Eukaryota; s__Amoebozoa; d__Breviatea; c__Breviatea_X; o__Breviatea_XX; f__Subulatomonas-lineage; g__Subulatomonas-lineage_X; s__Subulatomonas-lineage_X_sp.	1	0.0293918	25.6907	21.5054	Breviatea	Consumer	Bacterivore
ASV0420	CAATAGCGTATATTAATGCTGCTGCGGTTGAAACGCTCGTAGTTGGACTTTGGGGTGGGCGCTGGGGTCGGCCTCCGGGCTGTATTTCAGAGCCTGTCCTTATGCCGTTGTCGCCTCCCCTGGCTTCGGTTGGGGAATCGGGGTGGTATCGGCCGGTTACTTTGAAGAAATTAGAGTGTTCAAAGCAGGCCAACGCCTTGAATACATTAGCATGGAATAACAGAATAGGACTTTGGTTCTTTTTGTTGGTTTCGAGGACTAGAGTAATGATTAATAGGGACAGTTGGGGGCATTCATATT	300	k__Eukaryota; s__Amoebozoa; d__Breviatea; c__Breviatea_X; o__Breviatea_XX; f__Subulatomonas-lineage; g__Subulatomonas-lineage_X; s__Subulatomonas-lineage_X_sp.	0.999883	0.0228104	25.7135	19.3548	Breviatea	Consumer	Bacterivore
ASV0421	CAATAGCGTATATTAATGCTGCTGCGGTTGAAACGCTCGTAGTTGGACTTTGGGGCGGGTGCTGGGGTCGGCCTCCGGGCTGTATCCCACTACCTGTCCTTATGCCGTGATCCACCCCCCTCGGCCTCGGTCGGGGATCAGGGGTGATTTCGGCCGGTTACTTTGAAGAAATTAGAGTGTTCAAAGCAGGCCAACGCCTTGAATACATTAGCATGGAATAACAGAATAGGACTTTGGTCTTGTTGTGTTGGTTTCCGGGACTAGAGTAATGATTAATAGGGATAGTTGGGGGCATTCATA	300	k__Eukaryota; s__Amoebozoa; d__Breviatea; c__Breviatea_X; o__Breviatea_XX; f__Subulatomonas-lineage; g__Subulatomonas-lineage_X; s__Subulatomonas-lineage_X_sp.	0.999978	0.00312663	25.7167	7.52688	Breviatea	Consumer	Bacterivore
ASV0422	CAATAGCGTATATTAATGCTGCTGCGGTTGAAACGCTCGTAGTTGGACTTTGGGATGGACGCTGTAGTCAGCCTCCGGGCTAGACTTCACTATCTATCCTTATGCCGTTAGCATCCCCCTCGGCTTCGGCTGGGGATCCGGGGTGATATCGGCCGGTTACTTTGAAGAAATTAGAGTGTTCAAAGCAGGCCAACGCCTTGAATACATTAGCATGGAATAACAGAATAGGACTTTGGTTCTTTTTGTTGGTTTCGAGGACTAGAGTAATGATTAATAGGGACAGTTGGGGTTACTCATATT	300	k__Eukaryota; s__Amoebozoa; d__Breviatea; c__Breviatea_X; o__Breviatea_XX; f__Subulatomonas-lineage; g__Subulatomonas-lineage_X; s__Subulatomonas-lineage_X_sp.	0.99997	0.0022929	25.7189	4.30108	Breviatea	Consumer	Bacterivore
ASV0423	CAATAGCGTATATTAATGCTGCTGCGGTTGAAACGCTCGTAGTTGGACTTTGGGTTGGGTGTTGGGGACAGCCTCCGGGCTGGATCTCAGGACCCGATCTTTTGCCGTAACCGCCTCCCCTGGCTTCGGTCGGGGAATCGAGGTGATTTCGGCCGGTTACTTTGAAGAAATTAGAGTGTTCAAAGCAGGCCAACGCCTTGAATACATTAGCATGGAATAACAGAATAGGACTTTGGTTCTTTTTGTTGGTTTCGAGGACTAGAGTAATGATTAATAGGGACAGTTGGGGGCATTCATATT	300	k__Eukaryota; s__Amoebozoa; d__Breviatea; c__Breviatea_X; o__Breviatea_XX; f__Subulatomonas-lineage; g__Subulatomonas-lineage_X; s__Subulatomonas-lineage_X_sp.	0.999838	0.00246528	25.7214	2.15054	Breviatea	Consumer	Bacterivore
ASV0424	CAATAGCGTATATTAATGCTGCTGCGGTTGAAACGCTCGTAGTTGGACTTTGGGTTGGGTGCTGGGGACAGCCTCCGGGCTGGATCTCAGGACCTGATCTTTTGCCGTAACCGCCTCCCCTGGCTTCGGTCGGGGAATCGGGGTGATTTCGGCCGGTTACTTTGAAGAAATTAGAGTGTTCAAAGCAGGCCAACGCCTTGAATACATTAGCATGGAATAACAGAATAGGACTTTGGTTCTTTTTGTTGGTTTCGAGGACTAGAGTAATGATTAATAGGGACAGTTGGGGGCATTCATATT	300	k__Eukaryota; s__Amoebozoa; d__Breviatea; c__Breviatea_X; o__Breviatea_XX; f__Subulatomonas-lineage; g__Subulatomonas-lineage_X; s__Subulatomonas-lineage_X_sp.	0.999971	0.00554318	25.727	3.22581	Breviatea	Consumer	Bacterivore
ASV0425	CAATAGCGTATATTAATGCTGCTGCGGTTGAAACGCTCGTAGTTGGACCTTGGGGTGGGTGCTGGGTTCGGCCTCCGGGCTGTATCCCAGTAGCTATCCTTATGCCGTGATCCGCCCTCCTTAGCTTCGGCTTTGGATCAAGGGCGATGACGGCCGGTTACTTTGAAGAAATTAGAGTGTTCAAAGCAGGCCAACGCCTTGAATACATTAGCATGGAATAACGTAATAGGACTTTGGTCTTGTTGTGTTGGTTTCCGGGACTAGAGTAATGATTAATAGGGATAGTTGGGGGCATTCATA	300	k__Eukaryota; s__Amoebozoa; d__Breviatea; c__Breviatea_X; o__Breviatea_XX; f__Subulatomonas-lineage; g__Subulatomonas-lineage_X; s__Subulatomonas-lineage_X_sp.	0.99991	0.0346542	25.7616	1.07527	Breviatea	Consumer	Bacterivore
ASV0426	CAATAGCGTATATTAATGCTGCTGCGGTTGAAACGCTCGTAGTTGGACCTTGGGGCGTGCGGCAGGGTCGGCCTTTGGGCTGTATCCTGTAGCGTGTCCTTTTGCCGTGATCCGCCTCCCGCAGCTTTCGGGCTGTGGAACCGGGGCGATTTCGGCCGGTTACTTTGAAGAAATTAGAGTGTTCAAAGCAGGCAAACGCCTTGAATACATTAGCATGGAATAACAGAATAGGACTTTGGTCTTGTTGTGTTGGTTTCCGGGACTAGAGTAATGATTAATAGGGATAGTTGGGGGCATTTA	300	k__Eukaryota; s__Amoebozoa; d__Breviatea; c__Breviatea_X; o__Breviatea_XX; f__Subulatomonas-lineage; g__Subulatomonas-lineage_X; s__Subulatomonas-lineage_X_sp.	0.989308	0.0084871	25.7701	1.07527	Breviatea	Consumer	Bacterivore
ASV0427	CAATAGCGTATATTAATGCTGCTGCGGTTGAAACGCTCGTAGTTGGACTTTGGGGCGTGCGGCAGGGTCGGCCTTTGGGCTGTATCCTGCAGCGTGTCCTTTTGCCGTGATCCGCCTCCCTTTGCTTCGGCGGAGGAACCGGGGCGATTTCGGCCGGTTACTTTGAAGAAATTAGAGTGTTCAAAGCAGGCTAACGCCTTGAATACATTAGCATGGAATAACAGAATAGGACTTTGGTCTTGTTGTGTTGGTTTCCGGGACTAGAGTAATGATTAATAGGGACAGTTGGGGGCATTCATA	300	k__Eukaryota; s__Amoebozoa; d__Breviatea; c__Breviatea_X; o__Breviatea_XX; f__Subulatomonas-lineage; g__Subulatomonas-lineage_X; s__Subulatomonas-lineage_X_sp.	0.983851	0.00799484	25.7781	13.9785	Breviatea	Consumer	Bacterivore
ASV0428	CAATAGCGTATATTAATGCTGCTGCGGTTGAAACGCTCGTAGTTTGACTTTGGGGCGGGTGCTGGGGTCGGCCTCCGGGCTGTATCTCACTACCTGTCCTTATGCCGTGACCGCCCCCCTTGGCTTCGGCTGGGGATCCGGGGTGATTTCGGCCGGTTACTTTGAAGAAATTAGAGTGTTCAAAGCAGGCCAACGCCTTGAATACATTAGCATGGAATAACAGAATAGGACTTTGGTTCTTTTTTGTTGGTTTCAAGGACTAGAGTAATGATTAATAGGGACAGTTGGGGGCATTCATAT	300	k__Eukaryota; s__Amoebozoa; d__Breviatea; c__Breviatea_X; o__Breviatea_XX; f__Subulatomonas-lineage; g__Subulatomonas-lineage_X; s__Subulatomonas-lineage_X_sp.	1	0.00175271	25.7798	3.22581	Breviatea	Consumer	Bacterivore
ASV0429	CAATAGCGTATATTAATGCTGCTGCGGTTGAAACGCTCGTAGTTGGACTTTGGGGTGGATGCTGGGGTCGGCCTCCGGGCTGTATCTCACTATCTGCCCTTATGCCGTTACCGCCCCCCTTGGCTTCGGTCGGGGAACCGGGGTGATATCGGCCGGTTACTTTGAAGAAATTAGAGTGTTCAAAGCAGGCCAACGCCTTGAATACATTAGCATGGAATAACAGAATAGGACTTTGGTTCTTTTTGTTGGTTTCAAGGACTAGAGTAATGATTAATAGGGACAGTTGGGGGCATTCATATT	300	k__Eukaryota; s__Amoebozoa; d__Breviatea; c__Breviatea_X; o__Breviatea_XX; f__Subulatomonas-lineage; g__Subulatomonas-lineage_X; s__Subulatomonas-lineage_X_sp.	1	0.00192257	25.7818	4.30108	Breviatea	Consumer	Bacterivore
ASV0430	CAATAGCGTATGCTAAAGCTGCTGCGGTTAAAAAGCTCGTAGTTGAACTTCGGAGTGGGATGGTTGGTCCGCCTCTGGCGTGAACAGCACTCTCACTCTTCCATCTGAAACACTGTTCTGCCCTTCACTGGGTGGTGCAGCGGTTCAGGTCATTTACCTTGAAAAAATTAGAGTGTTCAAAGCAGGCTTTCGCCTTGAATACATTAGCATGGAATAATAGAATAGGACTTTGGTTCTATTTTGTTGGTTTCTGGAACTGAAGTAATGATTAATAGGGATAGTTGGGGGCATTAGTATTCC	300	k__Eukaryota; s__Amoebozoa; d__Breviatea; c__NAMAKO-1-lineage; o__NAMAKO-1-lineage_X; f__NAMAKO-1-lineage_XX; g__NAMAKO-1-lineage_XXX; s__NAMAKO-1-lineage_XXX_sp.	1	0.0137462	25.7955	13.9785	Breviatea	Consumer	Bacterivore
ASV0431	CAATAGCGTATACTAAAGTTGCTGCGGTTAAAAAGCTCGTAGTTGAACTTCGGGGTGGCACTGCTGGTCCGCCGATGGTGTGAACGGCAGCGCTACCCTTCCTTCGGCAAGACGGTTCTGTCCTTCACTGGGTGGGATCGAATTTCCGATCGTTTACTTTGAAAAAATTAGAGTGTTCAAAGCAGGCGGATGCCTTGAATACATTAGCATGGAATAATAGAATAGGACTTTGGTCTTATTTTGTTGGTTTCTAGGACTGAAGTAATGATTAATAGGGATAGTTGGGGGCATTAGTATTCC	300	k__Eukaryota; s__Amoebozoa; d__Breviatea; c__NAMAKO-1-lineage; o__NAMAKO-1-lineage_X; f__NAMAKO-1-lineage_XX; g__NAMAKO-1-lineage_XXX; s__NAMAKO-1-lineage_XXX_sp.	1	0.00221023	25.7977	3.22581	Breviatea	Consumer	Bacterivore
ASV0432	CAATAGCGTATATTAAAGTTGTTGCAGTTAAAAAGCTCGTAGTCTGAGTCTTGGCTCTGTGGTGAGCGTCCGTGGCCTCACGGCTGCGTGCATGCGATATTCCACGGGCCAGTTGTACTTCGGAGGAACGCGTGGTGCTTTTCATTAAGTGCTCGTGGGATTCCGATAGTTTACTTTGAGAAAAATAGAGTGTTCAAAGCAGGCGTTTGTGCCTTGAATACATTAGCATGGGATAATGGAATAGGACATTGGTTCTATTTTGTTGGTTTACGGACCGATGTAATGATTAATAGGAACAGT	300	k__Eukaryota; s__Hacrobia; d__Centroheliozoa; c__Centroheliozoa_X; o__Centroheliozoa_XX; f__Centroheliozoa_XXX; g__Centroheliozoa_XXXX; s__Centroheliozoa_XXXX_sp.	0.909886	0.00767749	25.8054	3.22581	Centroheliozoa	Consumer	Unknown consumer
ASV0433	CAATAGCGTATATTAAAGTTGTTGCAGTTAAAAAGCTCGTAGTCTAACCCTTGGTCAGTCGGGATCCTGCGTCCGAGGCCTAGCGTCTCGTGCATGCAGCCCGGTGGCTATTGTACTTCAGAGGAACATGTGTGCTTTTCACTAAGTGCGCATGGGATTCTGATAGTTTACTTTGAGAAAAATAGAGTGTTCAAAGCAGGCGATTTGCCTTGAATACATTAGCATGGGATAATGAAAAAGGATATTGGTTCTTTTTTGATGGTTTACGGACCGATGTAATGATTAATAGGGACAGTTGGG	300	k__Eukaryota; s__Hacrobia; d__Centroheliozoa; c__Centroheliozoa_X; o__Centroheliozoa_XX; f__Centroheliozoa_XXX; g__Centroheliozoa_XXXX; s__Centroheliozoa_XXXX_sp.	0.900704	0.00386069	25.8093	4.30108	Centroheliozoa	Consumer	Unknown consumer
ASV0434	CAATAGCGTATATAAAAGTTGTTGCAGTTAAAAAGCTCGTAGTCTGACTCTTGGTCTGCGTCGAGCGCCCACGGCCTTTGGTCGTGCGTGTGCGAGTCGCGGGCCTTGTACTTCGGAGGAGCGCGTGTGCTATTAACTTAGTGCGCGTGGGATTCCGATAGTTTACTTTGAGAAAAATAGAGTGTTCAAAGCAGGCGATTGCCATTGAATACGTTAGCATGGGATAATGGAATAGGACATTGGTTCTATTTTGATGGTTTAAGGACCGATGTAATGATTAATAGGGACAGTTGGGGACAT	300	k__Eukaryota; s__Hacrobia; d__Centroheliozoa; c__Centroheliozoa_X; o__Centroheliozoa_XX; f__Centroheliozoa_XXX; g__Centroheliozoa_XXXX; s__Centroheliozoa_XXXX_sp.	0.999974	0.0058872	25.8152	6.45161	Centroheliozoa	Consumer	Unknown consumer
ASV0435	CAATAACGTATGTTAAAGTTGTTGCAGTTAAAAAGCTCGTAGTCTGACTCTTGGCCTGGCGATGAGCGCCGGCGGCCCACAAGGTCGCTGTGTGCGATTCGCTGGCCATGTACTTCGGAGGAGCGCGTTTGCTTTTCATTAAGTGGGCGTGGGATTCCGATAGTTTACTTTGAGAAAAATAGAGTGTTCAAAGCAGGCGATTGCCTTGAATACATTAGCATGGGATAATGGAATAGGACATCAGTTCTATTTTGATGGTTTAAGGACCGATGTAATGATTAATAGGGACGGTTGGGGACA	300	k__Eukaryota; s__Hacrobia; d__Centroheliozoa; c__Centroheliozoa_X; o__Pterocystida	0.968614	0.0141503	25.8293	11.828	Centroheliozoa	Consumer	Unknown consumer
ASV0436	CAGTAGCGTATATTAAAGTTGTTGCAGTTAAAAAGCTCGTAGTTGGATTTCTGGCAGAGTACGTTTTGCCCGCGTCGGTTACGGCGTGAGTGTGAGGTGGACCTGCCATCCTTCTGGGGAGTTTTGGCTCGCCTTTATTGGTGACGCCAAGACGAACCGGATCTGTTACTTTGAAAAAATTAGGGTGTTCAAAGCAGGCTTGCGCTATGAATACATTAGCATGGAATAACAAAATAGGACTTTTGTTCTAGTTTTGTTGGTTTCTAGGATGGAAGTAATGATTGATAGGGATAGTTGGGG	300	k__Eukaryota; s__Rhizaria; d__Cercozoa	0.936236	0.00283916	25.8321	6.45161	Cercozoa	Unknown	Unknown nutrition
ASV0437	CAGTAGCGTATATTAAAGTTGTTGCAGTTGAAAAGCTCGTAGTTGGATTTCTGGTTTGGCGCAGCTGGTCCGCCTCGGTTACGAGTGTGAGTATCGGCCCGCGCCTTCCATCCTCCCAGAGAACGCGCCTGCCCTTCACTGGGTGGGGCGCGCAATCTGGGACTTTTACTTTGAAAAAATTGGAGTGTTCAAGGCAGGCAATTGCCACGTACAGATTAGCATGGAATAATAATTTAGGACTCTCGTTTCTATTTTGTTGGTTTCTAGGAATGAGGTAATGATTGATAGGGATAGTTGGGG	300	k__Eukaryota; s__Rhizaria; d__Cercozoa	0.944827	0.0142555	25.8464	23.6559	Cercozoa	Unknown	Unknown nutrition
ASV0438	CAGTAGCGTATATTAAAGTTGTTGCTGTTAAAAAGCTCGTAGTTGGATTTCTGGTACGCCTGGTCTGATCCGCTCCGGTTACGGTAGTGTGTATCGGTACCTGGTTGCCATCCTTTCAGAAAAACCGTTCTACCCTTAACTGGGCCGGGACGGCGATCTGAAACTTTTACTTTGAAAAAATTAGAGTGTTCAAAGCAGGCTTGCGCTATGAATACATTAGCATGGAATAATAATTTAGGACTCGGGTTCTATTTTATTGGTTTCTAGAATTTGAGTAATGATTGATAGGGACAGTTGGGG	300	k__Eukaryota; s__Rhizaria; d__Cercozoa	0.98995	0.0165133	25.8629	33.3333	Cercozoa	Unknown	Unknown nutrition
ASV0439	CAGTAGCGTATATTAACGTTGTTGCAGTTAAAAAGCTCGTAGTTGGATTTCTGGCGCGATGAACCCGGTCCCGCCCCTTTCGGGGGCGTGAGTACTGGTTGTTTTTCTGCCATCCTTCTAGAGAACGGTCCTGCCTTTGATTAGGTTTGGGGCCGCGATCTAGATCTTTTACTTTGAAAAAATTAGAGTGTTTAAAGCAGGCGTTGCATTGAATACATTAGCATGGAATAATAATATAGGACTTCGGTTTCTATTTTGTTGGTTTCTAGAACTGAAGTAATGATTGATAGGGATAGTTGG	300	k__Eukaryota; s__Rhizaria; d__Cercozoa	0.998765	0.00915327	25.8721	9.67742	Cercozoa	Unknown	Unknown nutrition
ASV0440	CAGTAGCGTATATTAATGTTGTTGCAGTTAAAAAGCTCGTAGTTGGATTTCTGACTCGATGGGCTGACCCGTTTTCTAATGGAGAATGTGTGTCGTGCTACGTCGGTCATCTTTCCAGGGAACTGCTCTACCCTTCACTGGGTTGGAGTCGCGATCTGGAACTTTTACTTTGAAAAAATTAGAGTGTTCAAAGCAGGCTTGTGCGTATGGATACATTAGCATGGAATAATAACTTAGGACTTTGGTTCTATTTTGTTGGTTCTAGGACTAAAGTAATGATTGATAGGGATAGTTGGGGGT	300	k__Eukaryota; s__Rhizaria; d__Cercozoa	0.953201	0.020961	25.893	19.3548	Cercozoa	Unknown	Unknown nutrition
ASV0441	CAGTAGCGTATACTAATGTTGCTGCAGTTAAAAAGCTCGTAGTTGGATTTCTGGTTGACATGCATGGTCCGCCACTCCTAGAGTGCGTGAGTATCGTCTGTGTCTGCCATCCTTTCGAGGTGTTAGCTCTCGGGCTGGCATTTTCGGATCTTTTACTTTGAAAAAATTAGAGTGTTTAAAGCAGGCATCTTGCAATGAATACATTAGCATGGAATAATAATATAGGACTTTGATCTTATTTTGTTGGTTTCTAAGGCCAAAGTAATGATTGATAGGGATAGTTGGGGGTGCTAGTATTGA	300	k__Eukaryota; s__Rhizaria; d__Cercozoa	0.995781	0.00733667	25.9004	7.52688	Cercozoa	Unknown	Unknown nutrition
ASV0442	CAGTAGCGTATATTAAAGTTGTTGCAGTTAAAAAGCTCGTAGTTGGATTTCTGTCTGACCGCACTGGCCCGCCCTCGATAAGGGGGTGTGTTGCCGGTATGTGTTGGACATCCTTTCAGAGAGCCGTTGCCTGCCGTTCACTCGGTTGGGTACGTGCGATCTGGATCTTTTACTTTGAAAAAATTAGAGTGTTTAAAGCAGGCTTACGCTATGAATACATTAGCATGGAATAATAAGATAGGACTTGGGTTTTATTTTGTTGGTTTCTAAAACTGAAGTAATGATTGATAGGGACAGTTG	300	k__Eukaryota; s__Rhizaria; d__Cercozoa	0.946752	0.0260855	25.9264	34.4086	Cercozoa	Unknown	Unknown nutrition
ASV0443	CAATAGCGTATATTAAAGTTGTTGCAGTTAAAAAGCTCGTAGTTGGATTTCTGGTTCAGAGAACCTGGCCCGTGACCAAATTTCGGTTCATGGGTGCCGGTGTTTTCGTACCATCCTTCCGGTGATTTCTTCGAGTCCCTTTTATTAGGTGGCTCGGGTGCTCCGGATCTTTTACTTTGAAAAAATTAGAGTGTTTAAAGCAAGCAGTGTGTTGAATACATTAGCATGGAATAATAATCTAGGACTTTGGTTCTATTTTGTTGGTTTCTAGCACCAAAGTAATGATTGATAGGGATAGTT	300	k__Eukaryota; s__Rhizaria; d__Cercozoa	0.920131	0.0162914	25.9427	20.4301	Cercozoa	Unknown	Unknown nutrition
ASV0444	CAATAGCGTATATTAAAGTTGTTGCAGTTAAAAAGCTCGTAGTTGGATTTCTGGTTCAGAGAACCTGGCCCGTGGCCAAATTTAGGCTCATGGGTGCCGGAGTTTTCGTACCATCCTTCTGGTGATTTCTCCAAGTCCGCTTCATTGCGTGATTTGGGTGCTCCAGATCTTTTACTTTGAAAAAATTAGAGTGTTTAAAGCAAGCAGTGTGTTGAATACATTAGCATGGAATAATAATCTAGGACTTTTGGTTCTATTTTGTTGGTTTCTAGCGCCAAAGTAATGATTGATAGGGATAGT	300	k__Eukaryota; s__Rhizaria; d__Cercozoa	0.877914	0.016683	25.9594	11.828	Cercozoa	Unknown	Unknown nutrition
ASV0445	CAGTAGCGTATATTAATGTTGTTGCAGTTAAAAAGCTCGTAGTTGGATTTCTGACTCGATGGGCTGACCCGTTTTCTAATGGAGAATGTGTGTCGTGCTACGTCGGTCATCTTTCCAGGGAACTGCTCTACCCTTCACTGGGTCGGAGTCGCGATCTGGAACTTTTACTTTGAAAAAATTAGAGTGTTCAAAGCAGGCTTGTGCGTATGGATACATTAGCATGGAATAATAACTTAGGACTTTGGTTCTATTTTGTTGGTTCTAGGACTAAAGTAATGATTGATAGGGATAGTTGGGGGT	300	k__Eukaryota; s__Rhizaria; d__Cercozoa	0.942784	0.00180604	25.9612	4.30108	Cercozoa	Unknown	Unknown nutrition
ASV0446	CAGTAGCGTATATTAAAGTTGTTGCAGTTAAAAAGCTCGTAGTTGGATTTCTGGTAGTACGCGCCTAGTCCGCCGGCGTTATATGCCGTGTGAGTACTGGTGTGCGTTTGCCATCCTTCTAGAGTGGCGTCACTGCCGCCTTGCGCGGTTGGTGGCGTTGTTCTAGATCTTTTACTTTGAAAAAATTAGAGTGTTTAAAGCAGGCTTGCGCTATGAATACATTAGCATGGAATAATAATATAGGACTTCGGTCTCTATTTTGTTGGTTTCTAGAACTGAAGTAATGATTGATAGGGATAG	300	k__Eukaryota; s__Rhizaria; d__Cercozoa	0.999681	0.0231518	25.9844	37.6344	Cercozoa	Unknown	Unknown nutrition
ASV0447	CAGTAGCGTATATTAACGTTGTTGCAGTTAAAAAGCTCGTAGTTGGATTTCTGACGTGATGCGCTTGGCCCGCTGCCGTCAGGCAGTGTGTGCCGAGGTGCGTCTGTCATCCTGCCAGAGAACGGCTGTGCTATTCATTTAGTGCGGATTCGGTATCTGGCTCATTTACTTTGAAGAAACTAGAGTGTTCAAAGCAAGCTTACGCTGTGAATATATTAGCATGGAATAATAATCTAGGACTTTGGTTCTATTTTGTTGGTTCAGGAACTGAAGTAATGATTGATAGGGATAGTTGGGGGT	300	k__Eukaryota; s__Rhizaria; d__Cercozoa	0.920044	0.00540309	25.9898	6.45161	Cercozoa	Unknown	Unknown nutrition
ASV0448	CAATAGCGTATATTAAAGTTGTTGCAGTTAAAAAGCTCGTAGTTGGATTTCTGGTACAGAGAGTTTAGCCCGTGACCAATTTTAGGTTCATGAGTGCTGAGGCCTTCGTACCATCCTTTCGGTGATATTCCTAGTCCTCTTCATTGGGCGGTTAGGGTGTTCCGGATCTTTTACTTTGAAAAAATTAGAGTGTTTAAAGCAAGCTGTGTGTTGAATACATTAGCATGGAATAATAATCTAGGACTTTGGTCCTATTTTGTTGGTTTCTAGGAGCAAAGTAATGATTGATAGGGATAGTTG	300	k__Eukaryota; s__Rhizaria; d__Cercozoa	0.763968	0.00231213	25.9921	1.07527	Cercozoa	Unknown	Unknown nutrition
ASV0449	CAATAGCGTATATTAATGTTGCTGCAGTTAAAAAGCTCGTAGTTGGATTTCTGACCAGGAGTGCCTGGCCCGTGGTTTAACGACCACGAGCGCCGGAGCGCTTCGGTCATCCGTCTAGTTGCCATGACTGCCCTTAACTGGGTCGGTCATTGGTGCCTAGGCCATTTACTTTGAAGAAAATAGAGTGTTCAAAGCAGGCGTTTGCTATGAATACTTCAGCATGGAATAATAAGATAGGACTTTGGTTCTATTTTGTTGGTTTCTAGAACTAAAGTAATGATTGATAGGGACGGTTGGGGG	300	k__Eukaryota; s__Rhizaria; d__Cercozoa	0.778386	0.00891651	26.001	9.67742	Cercozoa	Unknown	Unknown nutrition
ASV0450	CAATAGCGTATATTAAAGTTGTTGCAGTTAAAAAGCTCGTAGTTGGATTTCTGGTTCAGAGAACCTGGCCCGTGACCAAATTTCGGTTCATGAGTGCCGGAGTTTTCGTACCATCCTTCCGGTGATTTCTCCTAGTCCCCTTTATTGGGTGGCTAGGGTGCTCCGGATCTTTTACTTTGAAAAAATTAGAGTGTTTAAAGCAAGCAGTGTGTTGAATACATTAGCATGGAATAATAATCTAGGACTTTGGTTCTATTTTGTTGGTTTCTAGCGCCAAAGTAATGATTGATAGGGATAGTT	300	k__Eukaryota; s__Rhizaria; d__Cercozoa	0.860835	0.00812901	26.0091	12.9032	Cercozoa	Unknown	Unknown nutrition
ASV0451	CAATAGCGTATATTAAAGTTGCTGCAGTTAAAAAGCTCGTAGTTGGATTTCTGGTTTGTGATGCCTGGCCCGCCGCCTTTAGGCGAGTGTGTGCCGGAGCGTTCGAGCCATCCTTCTAGCACACGTGCCTGCTCTTCACTGAGTTGGGTACGCGGTCTAGATCATTTACTTTGAAAAAATTAGAGTGTTTAAAGCAGGCGTTTGCATTGAATACATTAGCATGGAATAATAATCTAGGACTTGCGTCTTATTTTGTTGGTTTCTAAGGCCGAGTAATGATTGATAGGGATAGTTGGGGGT	300	k__Eukaryota; s__Rhizaria; d__Cercozoa	0.988499	0.0359208	26.0451	30.1075	Cercozoa	Unknown	Unknown nutrition
ASV0452	CAATAGCGTATATTAAAGTTGTTGCAGTTAAAAAGCTCGTAGTTGGATTTCTGGTTCAGAGGACCTGGCCCGTCGCCAAATTTCGGTTGATGGGTGCCGGAGTTTTCGTACCATCCTTCCGGTGATTTCTTCGCGTGCCTTTAATTAGGTTGCGCGAGTGCTCCGGATCTTTTACTTTGAAAAAATTAGAGTGTTTAAAGCAAGCAGTGGCTGAATACATTAGCATGGAATAATAATCTAGGACTTTGGTTCTATTTTGTTGGTTTCTAGCGCCAAAGTAATGATTGATAGGGATAGTTG	300	k__Eukaryota; s__Rhizaria; d__Cercozoa	0.851596	0.00329127	26.0483	8.60215	Cercozoa	Unknown	Unknown nutrition
ASV0453	CAGTAGCGTATATTAATGTTGTTGCAGTTAAAAAGCTCGTAGTTGGATTTCTGGTTTAACGCGTCTAGTCCGCTGCGGTAACGTATGTGAGTACTGGTTCGTGTTTACCATCCTTCTAGGAAACGTGTCTGCTCTTCACTGAGTTGGATACGGGTTCTAGATCTTTTACTTTGAAAAAATTAGAGTGTTTAAAGCAGGCATTGCCGTGAATACATTAGCATGGAATAATAATTTAGGACTTCGCGCCTAGTTTATTGGTTCTCGGAACGAAGTAATGATTGATAGGGATAGTTGGGGGTG	300	k__Eukaryota; s__Rhizaria; d__Cercozoa	0.99765	0.0036627	26.052	7.52688	Cercozoa	Unknown	Unknown nutrition
ASV0454	CAATAGCGTATATTAATGCTGTTGCAGTTAAAAAGCTCGTAGTTGGATTTCTGGTTTGGATTTGCAACTCCGCCTCGCAAGAGTGTGTGTTGTTGCGAATCCTGCCATCCTTCTGGAGGGTTCATCTTGCCTTCACTGGTTTGGGTGAATCACTCTAGATCGTTTACTTTGAAAAAATTAGAGTGTTCAAAGCAGGCATTAACGCTGTGAATACATTAGCATGGAATAATAAGATAGGACTTTGGTTCTATTTTGTTGGTTTCTAGAACTGAAGTAATGATTGATAGGGATAGTTGGGGG	300	k__Eukaryota; s__Rhizaria; d__Cercozoa	0.912177	0.00254665	26.0546	5.37634	Cercozoa	Unknown	Unknown nutrition
ASV0455	CAAAAGCATATATTAAAGTTGTTGCAGTTAAAAAGCTCGTAGTTGGATTTCTGGTATTATGCACCTGACCCGCCCCTTTGGGGTGTGCGTTGGAGCGCATTTACCATCTTGTCAGCGAACAAATATGCTCTTCATTGGGTGTGTTTGCAAACTGGCTCGTTTACTTTGAAAAAATTAGAGTGTTTAAAGCAGGCAATTGCCTTGAATACATTAGCATGGAATAATAACTTAGGACTTCGGTTCTATTTTGTTGGTTTCTAGGACGAAGTAATGATTGATAGGGACAGTTGGGGGTGCTAG	300	k__Eukaryota; s__Rhizaria; d__Cercozoa	0.850601	0.00840392	26.063	10.7527	Cercozoa	Unknown	Unknown nutrition
ASV0456	CAATAGCGTATATTAAAGTTGTTGCAGTTAAAAAGCTCGTAGTTGGATTTCTGGTTAGATGCGCCTGGCCCGCCGACGTTCAGTCGTGTGAAGTGCTGGTGCGCAACTGCCATCCTTCTAGAGAAGGGACCAACGGTTCATTCCGGTTCGGTTCACAATCTAGATCTTTTACTTTGAAAAAATTAGAGTGTTTAAAGCAGGCTTTTGCTATGAATACATTAGCATGGAATAATAATTTAGGACTCTGTTTCTATTTTGTTGGTTTCCGGAAACGGAGTAATGATTGATAGGGATTGTTGG	300	k__Eukaryota; s__Rhizaria; d__Cercozoa	0.999543	0.043934	26.1069	48.3871	Cercozoa	Unknown	Unknown nutrition
ASV0457	CAATAGCGTATATTAAAGTTGTTGCAGTTAAAAAGCTCGTAGTTGGATTTCTGGTTCAGAGAACCTGGCCCGTGGCCAAATTTCGGTTCATGGGCGCCGGAGTTTTCGTACCATCCTTCCGGTGATTTCTTCGGGTCCCTTTCATTAGGTGATTCGAGTGCTCCGGATCTTTTACTTTGAAAAAATTAGAGTGTTTAAAGCAAGCAGCGTGTTGAATACATTAGCATGGAATAATAATCTAGGACTTTGGTTCTATTTTGTTGGTTTCTAGCGCCAAAGTAATGATTGATAGGGATAGTT	300	k__Eukaryota; s__Rhizaria; d__Cercozoa	0.825296	0.0151233	26.122	11.828	Cercozoa	Unknown	Unknown nutrition
ASV0458	CAGTAGCGTATATTAAAGTTGTTGCAGTTAAAAAGCTCGTAGTTGGATTTCTGACGCGACGAGCCCGGTCCATTACCCTAGTGGTCTTGGTACTGTGTGCATGTCCGTCATCTTTCTAGATCGTGGCGCAGTGCTTTATTGTGTTGTGTTATGTCTGGAACTTTTACTTTGAAAAAATTAGAGTGTTCAAAGCAGGCTATTGCTGTGAATACATTAGCATGGAATAATAATATAGGACTTTGGTTCTATTTTGTTGGTTTCTAGGACTGAAGTAATGATTGATAGGGATAGTTGGGGGTG	300	k__Eukaryota; s__Rhizaria; d__Cercozoa	0.979804	0.00222896	26.1242	4.30108	Cercozoa	Unknown	Unknown nutrition
ASV0459	CAGTAGCGTATATTAAAGTTGTTGCAGTTAAAAAGCTCGTAGTTGGATTTCTGGTATGACAAGAATGTGGTCACTATCCGCTAGGACGGTGACCCAGTACTCGTCTACCATCCTTCTAGAAAGCGCGCCTACCCTTCACTGGGCTGGGCGCGTGCTCTAGATCTTTTACTTTGAAGAAATTAGAGTGTTCAAAGCAGGCTTGCGCTATGAATACATTAGCATGGAATAATAACTTAGGACTTTGGTTCTATTTTGTTGGTCTATAGAACTGAAGTAATGATTGATAGGGATAGTTGGGGG	300	k__Eukaryota; s__Rhizaria; d__Cercozoa	0.996684	0.0987301	26.223	44.086	Cercozoa	Unknown	Unknown nutrition
ASV0460	CAATAGCGTATATTAAAGTTGTTGCAGTTAAAAAGCTCGTAGTTGGATTTCTGGTTCGATCTGCCCGGACCGTGACGAAATGTCGCGAGTGCCGGCCGCGGGTCAGCCATCCTTCCAGGGCGGCGTGTGTGTCCTCACGGGTGCGCGCGTCTATCTGGATCAGTTACTTTGAAAAAATTAGAGTGTTCAAAGCAGGCCTCGCCATGGATACAGCAGCATGGAATAACAAGATAGGACTTTGGTTTTATTTTGTTGGTTTCTAAAACTGAAGTAATGATTGATAGGGATAGTTGGGGGTGC	300	k__Eukaryota; s__Rhizaria; d__Cercozoa	0.73067	0.00427453	26.2273	8.60215	Cercozoa	Unknown	Unknown nutrition
ASV0461	CAATAGCGTATATTAAAGTTGTTGCAGTTAAAAAGCTCGTAGTTGAATTTCTGGTATGCTGAGCCTGGCCCGCCTCCTCTCGGAGTGCGAGTGCTGGTGCACGGTTGCCATCCTTCTAGGGAACGTGTCTACCCTTCATTGGGCAGGATACGGAATCTAGAAATTTTACTTTGAAAAAATTAGAGTGTTTAAAGCAGGCTAACGCTATGAATACATTAGCATGGAATAATAATTTAGGACTTTGGTTCTATTTTGTTGGTTATAGGACTGAAGTAATGATTGATAGGGATAGTTGGGGGT	300	k__Eukaryota; s__Rhizaria; d__Cercozoa	0.984987	0.0603749	26.2876	31.1828	Cercozoa	Unknown	Unknown nutrition
ASV0462	CAGTAGCGTATATTAACGTTGTTGCAGTTAAAAAGCTCGTAGTTGGATTTCTGGCGCGATTGACCCGGTCCCGCTTCATTTTGGGGCGTGAGTACTGGCGTTTCTCTGCCATCCTTCTAGAGAACGGTTCTGCCCTTCATTGGGTCGGAGCCGCCATCTAGATCTTTTACTTTGAAAAAATTAGAGTGTTTAAAGCAGGCGTTGCATTGAATACATTAGCATGGAATAATAATATAGGACTTCGGTCTCTATTTTGTTGGTTTCTAGAACTGAAGTAATGATTGATAGGGATAGTTGGGG	300	k__Eukaryota; s__Rhizaria; d__Cercozoa	0.999676	0.0307578	26.3184	15.0538	Cercozoa	Unknown	Unknown nutrition
ASV0463	CAGTAGCGTATATTAAAGTTGTTGCAGTTAAAAAGCTCGTAGTTGGATTTCTGGCTTGACGCGTCTGACCCGCCGCAGTTATGTGTGTGAGTGTCGGTGCGCGTCTGCCATCCTTCTGGAAAACGTGTCTACCCTTCATTGGGCCGGATGCGCGATCCAGATCTTTTACTTTGAAGAAATTAGAGTGTTCAAAGCAGGCTTGCGCTATGAATACATTAGCATGGAATAATAATCTAGGACTCCGGTTCTATTTTGTTGGTTTCTAGGACTGAAGTAATGATTGATAGGGATAGTTGGGGG	300	k__Eukaryota; s__Rhizaria; d__Cercozoa	0.999998	0.00292113	26.3213	6.45161	Cercozoa	Unknown	Unknown nutrition
ASV0464	CAGTAGCGTATATTAAAGTTGTTGCAGTTAAAAAGCTCGTCGTTGGATTTCTGATGTGACGTGCCCGGCCCGCTCGGGAATTCCGACGTGAGTGCTGGTGCGTGTCCATCATCCTTCTAGGGAATGTGGCTCCTGCTACGCAGTGTGGTCGCACGCTCTAGATCTTTTACTTTGAAAAAATTAGAGTGTTTAAAGCAGGCTTGCGCTTTTGAATACATTAGCATGGAATAATAATATAGGACTTTGGCCTATTTATTGGTTTCTGGGACAAAGTAATGATTGATAGGGATAGTTGGGGGT	300	k__Eukaryota; s__Rhizaria; d__Cercozoa	0.992551	0.00269346	26.324	3.22581	Cercozoa	Unknown	Unknown nutrition
ASV0465	CAGTAGCGTATATTAAAGTTGTTGCAGTTAAAAAGCTCGTAGTTGGATTTCTGCTGCCGATGCGGACTTCCCGCCGCCGTCAGGTGAGTGTGTGATGTCTCGCGTCCAGCATCCTTCTAGAAAACGTTTCTACCCTTCATTGGGCGGGATTCGCGATCTAGATCTTTTACTTTGAAAAAATTAGAGTGTTTAAAGCAGGCTGTCGCTATGAATACATTAGCATGGAATAATAATTTAGGACTTTGGTTCTATTTTGTTGGTTTCTAGGACTGAAGTAATGATTGATAGGGATAGTTGGGG	300	k__Eukaryota; s__Rhizaria; d__Cercozoa	0.999819	0.0116174	26.3356	15.0538	Cercozoa	Unknown	Unknown nutrition
ASV0466	CAGTAGCGTATATTAAAGTTGTTGCAGTTAAAAAGCTCGTAGTTGGATTTCTGGTATGACGAGAATGAGCTTGCCGACCGTTAGGGAAGTGGGCCAGTACTCGTCTGCCATCCTTCTAGAAAGCGCGCCTACCCTTCACTGGGCCGGGCGCGTGCTCTAGATCTTTTACTTTGAAGAAATTAGAGTGTTCAAAGCAGGCTTGCGCTATGAATACATTAGCATGGAATAATAACTTAGGACTTTGGTTCTATTTTGTTGGTCTATAGAACTCAAGTAATGATTGATAGGGATAGTTGGGGG	300	k__Eukaryota; s__Rhizaria; d__Cercozoa	0.993162	0.0147604	26.3504	9.67742	Cercozoa	Unknown	Unknown nutrition
ASV0467	CAGTAGCGTATATTAAAGTTGTTGCAGTTAAAAAGCTCGTAGTTGGATTTCTGGTGTAGTAGGTCTAGTCCGCTGCGGTAACGTATGTGAGTACCAGTTCCTACTTGCCATCCTTCTAGGAAACGTGTCTGCTCTTCACTGAGATGGTCACGGGTTCTAGATCTTTTACTTTGAAAAAATTAGAGTGTTTAAAGCAGGCGTTGCCGTGAATACATTAGCATGGAATAATAATTTAGGACTTCGGTTCCTAGTTTGTTGGTTCTTGGAGCGAAGTAATGATTGATAGGGATAGTTGGGGGT	300	k__Eukaryota; s__Rhizaria; d__Cercozoa	0.988027	0.00825726	26.3586	20.4301	Cercozoa	Unknown	Unknown nutrition
ASV0468	CAATAGCGTATGCTAAAGTTGTTGCAGTTAAAAAGCTCGTAGTTGAATTTCTGACTTAGAAGAACTGGTCCGCCTCTACCCGAGGTGTGCGACTGTGTTTTTTTAGTCATCCTTCGTGGAGAACAGTTCGACTCTTTATTGAGTTCGGGCTGCAATCCCGATCATTTACTTTGAAAAAATTAGAGTGTTCAAAGCAGGCTTACGCTATGAATACATTAGCATGGAATAATAAGATAGGACTTTGGTCTTATTTTGTTGGTTTCTAGGACTGAAGTAATGATTGATAGGGATAGTTGGGGG	300	k__Eukaryota; s__Rhizaria; d__Cercozoa	0.814563	0.00554178	26.3642	8.60215	Cercozoa	Unknown	Unknown nutrition
ASV0469	CAGTAGCGTATATTAAAGTTGTTGCAGTTAAAAAGCTCGTAGTTGGATTTCTGGTTGGCGCACCTGGCCCGCGGACATCAGTTCAGTGAGTGCCGGTCGCGCGTCAGCCATCTTTCTAGAGACCTTGGCCGGACATTCGGTTGTTGGCCGAGATCATCTCTAGATCTTTTACTTTGAAAAAATTAGAGTGTTCAAAGCAGGCTTGCGCTATGAATATATTAGCATGGAATAATAATTTAGGACTGTCGTCCTATTTTGTTGGTTATAGGATGAAAGTAATGATTGATAGGGATAGTTGGG	300	k__Eukaryota; s__Rhizaria; d__Cercozoa	0.975792	0.00200559	26.3662	3.22581	Cercozoa	Unknown	Unknown nutrition
ASV0470	CAATAGCGTATATTAAAGTTGTTGCAGTTAAAAAGCTCGTAGTTGGATTTCTGGTTAGCATGGATCTGGCCCGCCTCTCATGAGTGTGAGCGTCGGATCTCATCTACCATCCTCTCGGCTAACGTCTCTACCATTCACTTGGTTGGGGTTCGCGAACCGGGTCATTTACTTTGAAAAAATTAGAGTGTTTAAAGCAGGCTATTGCTATGAATACATTAGCATGGAATAATAACTTAGGACTTCGGTTCTATTTTGTTGGTTTCTAGGATTGGAGTAATGATTGATAGGGATAGTTGGGGG	300	k__Eukaryota; s__Rhizaria; d__Cercozoa	0.987686	0.0665295	26.4327	18.2796	Cercozoa	Unknown	Unknown nutrition
ASV0471	CAGTAGCGTATATTAAAGTTGTTGCAGTTAAAAAGCTCGTAGTTGGATTTCTGGTTTTTCACGTCTAGTCCGCTGCGGTAACGTATGTCGAGTACCAGTTCGTGTTAGCCATCCTTCTAGGAAACGTGTCTACTCTTCACTGAGTCGGCCACGGGTTCTAGATCTTTTACTTTGAAAAAATTAGAGTGTTTAAAGCAGGCTTTGCCGTGAATACATTAGCATGGAATAATAATTTAGGACTTCGATCCTAGTTTGTTGGTTCTGAGATTGGAGTAATGATTGATAGGGATAGTTGGGGGT	300	k__Eukaryota; s__Rhizaria; d__Cercozoa	0.997774	0.00118478	26.4339	2.15054	Cercozoa	Unknown	Unknown nutrition
ASV0472	CAAAAGCGTATATTAAAGTTGTTGCAGTTAAAAAGCTCGTAGTTGGATTTCTGGTAGTACGCACCTGACCCGCCTCTTTGAGGTGTGTGTCGGAGCGCGTCTACCATCTTGTCAGGGAACAGGCATGCTCTTAACTGAGTGTGTTTGCAAACTGGCTCGTTTACTTTGAAAAAATTAGAGTGTCCAAAGCAGGCGATTGCCTTGAATACATTAGCATGGAATAATAACTTAGGACTTCGGTACCTATTTTGTTGGTTTTCAGGACGAAGTAATGATTGATAGGGATAGTTGGGGGTGCTA	300	k__Eukaryota; s__Rhizaria; d__Cercozoa	0.829091	0.0132863	26.4472	2.15054	Cercozoa	Unknown	Unknown nutrition
ASV0473	CAATAGCGTATATTAAAGTTGTTGCAGTTAAAAAGCTCGTAGTTGGATTTCTGGTTCAGAGAACCTGGCCCGTGACCAAATTTCGGTTCATGGGTGCCGGAGTTTTCGTACCATCCTTCCGGTGATTTCTCCGTGTCCCTTTCATTAGGCGGCACGGGTGCTCCGGATCTTTTACTTTGAAAAAATTAGAGTGTTTAAAGCAAGCAGTGTGTTGAATACATTAGCATGGAATAATAATCTAGGACTTTGGTTCTATTTTGTTGGTTTCTAGCGCCAAAGTAATGATTGATAGGGATAGTT	300	k__Eukaryota; s__Rhizaria; d__Cercozoa	0.812067	0.00157265	26.4488	2.15054	Cercozoa	Unknown	Unknown nutrition
ASV0474	CAGTAGCGTATATTAAAGTTGTTGCAGTTAAAAAGCTCGTAGTTGGATTTCTGGCACGACGGGGCTGGTCCGCCGCCATTTGGCGTGTGAGTACCGGTTTTCCCCGTTTGCCATCCTTCCGTAGAACGTTTCTGCCCTTTATTGGGTTTGACTCGGGAAGCGGAACAGTTACTGTGAAGAAATTAGAGTGTTCAAAGCAGGCTACTTAGCAACTGAATACATTAGCATGGAATAACGATTTAGGACTTTGTTTCTATTTTGTTGGTTTCTAGGAATGAAGTAATGATTGATAGGGATAGT	300	k__Eukaryota; s__Rhizaria; d__Cercozoa	0.843152	0.0100848	26.4588	16.129	Cercozoa	Unknown	Unknown nutrition
ASV0475	CAGGAGCGTATATTAATGTTGTTGCAGTTAAAAAGCTCGTAGTTGGATTTCTGGCCTGGGACTGCCGACCTGCTCATATCGCTCATGCGGTTGCAAGAGTTGGCTGGTCCCTGCCATCCTTCCGGAGAACGCCTCTACCCTTCATTGGGCAGGAGGCGCGATTTGGATCTTTTACTTTGAAGAAATTAGAGTGTTCAAAGCAGGCTCGCGCTGTTGAATACATTAGCATGGAATAATAATTTAGGACTTTGGTTCTATTTTGTTGGTTTCTAGAACTTTAAGTAATGATTGATAGGGATA	300	k__Eukaryota; s__Rhizaria; d__Cercozoa	0.957774	0.0102936	26.4691	10.7527	Cercozoa	Unknown	Unknown nutrition
ASV0476	CAGTAGCGTATACTAATGTTGCTGCAGTTAAAAAGCTCGTAGTTGGATTTCTGGTTGACATACATGGTCCGCCACTCCTAGAGTGTGTGAGTATCGTGCGTGTCTGCCATCCTTTCGAGGTGTTAGCTCTCGGGCTGGCATTTTCGGATCTTTTACTTTGAAAAAATTAGAGTGTTTAAAGCAGGCATCTTGCAATGAATACATTAGCATGGAATAATAATATAGGACTTTGATCTTATTTTGTTGGTTTCTAAGGCCAAAGTAATGATTGATAGGGATAGTTGGGGGTGCTAGTATTGA	300	k__Eukaryota; s__Rhizaria; d__Cercozoa	0.993636	0.00368922	26.4728	3.22581	Cercozoa	Unknown	Unknown nutrition
ASV0477	CAGTAGCGTATATTAAAGTTGTTGCAGTTGAAAAGCTCGTAGTTGGATTTCTGGTTTGGCGCAGCTGGTCCGCCACGGTTTACGTGTGTGAGTATCGGCGCGCGCCTTCCATCCTTCCAGAGAACGCGTCTGGCCTTCACTGGTCCGGGCGCGCAATCTGGGACATTTACTTTGAAAAAATTGGAGTGTTCAAGGCAGGCGATTGCCACGTACATATTAGCATGGAATAATAATTTAGGACTTTGGTTCTATTTTGTTGGTTTCTAGGACTAAAGTAATGATTGATAGGGATAGTTGGGG	300	k__Eukaryota; s__Rhizaria; d__Cercozoa	0.970128	0.0120174	26.4848	23.6559	Cercozoa	Unknown	Unknown nutrition
ASV0478	CAATAGCGTATATTAAAGTTGTTGCAGTTAAAAAGCTCGTAGTTGGATTTCTGGTTCAGAGAACCTGGCCCGTGACCAAATTTCGGTTCATGGGTGCCGGAGTTTTCGTACCATCCTTCCGGTGATTTCTTCGGGTTCCTTTCATTAGGTGGCTCGGGTGCTCCGGATCTTTTACTTTGAAAAAATTAGAGTGTTTAAAGCAAGCAGTGTGTTGAATACATTAGCATGGAATAATAATCTAGGACTTTGGTTCTATTTTGTTGGTTTCTAGCGCCAAAGTAATGATTGATAGGGATAGTT	300	k__Eukaryota; s__Rhizaria; d__Cercozoa	0.852027	0.00895945	26.4938	8.60215	Cercozoa	Unknown	Unknown nutrition
ASV0479	CAGTAGCGTATATTAAAGTTGTTGCAGTTAAAAAGCTCGTAGTTGGATTTCTGGTATGACACGTCTAGTCCGCTGCGGTAACGTATGTTGAGTACAAGTTCGTGTTTGCCATCCTTCTAGGAATCACCTCTGCTCTTCACTGAGTTGGTTGTGAGTTCTAGATCTTTTACTTTGAAAAAATTAGAGTGTTTAAAGCAGGCATTGCCGTGAATACATTAGCATGGAATAATAATTTAGGACTTCGGTTCCTAGTTTGTTGGTTTCTTGGAGCGAAGTAATGATTGATAGGGATAGTTGGGG	300	k__Eukaryota; s__Rhizaria; d__Cercozoa	0.991497	0.00230443	26.4961	2.15054	Cercozoa	Unknown	Unknown nutrition
ASV0480	CAGTAGCGTATATTAAAGTTGTTGCAGTTAAAAAGCTCGTAGTTGGATTTCTGGCTGAGGAACACTGATCCGCGCCATTACGGTTGTGAGTATCGGGATTCGTCAGCCATCCTTCCTGAGAACGTTGCCTGCTCTTCATTGCAGTGGGCACGTAATCAGGGACTTTTACTTTGAAAAAATTAGAGTGTTCAAAGCAGGCAATCGCTGTGAATACATTAGCATGGAATAATAATTTAGGACTTCGGTTCTATTTTGTTGGTTTCTAGGATTGAAGTAATGATTGATAGGGATAGTTGGGGG	300	k__Eukaryota; s__Rhizaria; d__Cercozoa	0.961659	0.00175932	26.4979	4.30108	Cercozoa	Unknown	Unknown nutrition
ASV0481	CAGTAGCGTATATTAAAGTTGTTGCAGTTAAAAAGCTCGTAGTTGGATTTCTGGTTTAGCATGTCTAGTCTGCGCGGCATCTGCTGTGTGTGACTTATTCGTGCTTTCCATCCTTCTAGGATTGACAACTCCTCTTCACTGAGTGCGGTTGTTAGTTCTAGATCTTTTACTTTGAAAAAATTAGAGTGTTTAAAGCAGGCCTTGCCGTGAATACATTAGCATGGAATAATAATTTAGGACTTCTTTCCTAGTTTGTTGGTTCTCAGATTGAAGTAATGATTGATAGGGATAGTTGGGGGT	300	k__Eukaryota; s__Rhizaria; d__Cercozoa	0.996725	0.00260596	26.5005	4.30108	Cercozoa	Unknown	Unknown nutrition
ASV0482	CAAAAGCGTATATTAAAGTTGTTGCAGTTAAAAAGCTCGTAGTTGGATTTCTGGTAGTACGCACCTGACCCGCCTCTTCGAGGTGTGTGTCGGAGCGCGTCTACCATCTTGTCAGGGAACAGGCGTGCTCTTCACTGAGTGTGTCTGCAAACTGGCTCATTTACTTTGAAAAAATTAGAGTGTCCAAAGCAGGCGATTGCCTTGAATACATTAGCATGGAATAATAACTTAGGACTTCGGTTCTATTTTGTTGGTTTTCAGGACGAAGTAATGATTGATAGGGATAGTTGGGGGTGCTAG	300	k__Eukaryota; s__Rhizaria; d__Cercozoa	0.913208	0.00836005	26.5088	4.30108	Cercozoa	Unknown	Unknown nutrition
ASV0483	CAATAGCGTATATTAAAGTTGTTGCAGTTAAAAAGCTCGTAGTTGGATTTCTGACTTGGCGAGCCCGAGCCATGCCTAACCGGTGTGTGCTTGGTGCTTGTCAGTCATCCTTCGTCCAGAACAGCGTTACTCTTCATTGAGGTGCGTTGGGATGGCGATCGTTTACTTTGAAAAAATTAGAGTGTTCAAAGCAGGCTTATGCTGTGAATACATTAGCATGGAATAATAAGATAGGACTTTTGTTTTATTTTGTTGGTTTCTAGGACGAAAGTAATGATTGATAGGGATAGTTGGGGGTGC	300	k__Eukaryota; s__Rhizaria; d__Cercozoa	0.891632	0.00379396	26.5126	7.52688	Cercozoa	Unknown	Unknown nutrition
ASV0484	CAATAGCGTATATTAAAGTTGTTGCGGTTAAAAAGCTCGTAGTTGGATTTCTGGCGTAGCGTCCCTGACCCGCGGTCGCAAGGCCGTGAGCGCACGGGGTTCGCTTGTCATCCGTGCAGAGAATGGCACTCCCCTTCATTGGTGCGGGTGTCGTGATCTGTACCTTTTACTTTGAAAAAATTAGAGTGTTTAAAGCAGGCTTGTGCCGTGAATACATTAGCATGGAATAATAATTTAGGACTTCGTTCCTATTTTGTTGGTTCTCTGGAATTGAAGTAATGATTGATAGGGATAGTTGGG	300	k__Eukaryota; s__Rhizaria; d__Cercozoa	0.972143	0.00199772	26.5146	3.22581	Cercozoa	Unknown	Unknown nutrition
ASV0485	CAGTAGCGTATATTAAAGTTGTTGCAGTTAAAAAGCTCGTAGTTGGATTTCTGGCTGACCGAGATGGCCCGGTCTCTTTTTGGGACTGAGTGCTGTCTGTGCGTCTGCCATCCTTCCAGAGAACTGTGCCTACCGCTTCTGGCGGCCGGGCGCTGTGACCTGGATCTTTTACTTTGAAAAAATTAGAGTGTTCCAAGCAGGCTTATGCTTTGAATACATTAGCATGGAATAATAATATAGGACTTCGGTTTTATTTTGTTGGTTTCTAGGACTGAAGTAATGATTGATAGGGATAGTTGG	300	k__Eukaryota; s__Rhizaria; d__Cercozoa	0.999506	0.00420804	26.5188	8.60215	Cercozoa	Unknown	Unknown nutrition
ASV0486	CAATAGCGTATATTAAAGTTGTTGCAGTTAAAAAGCTCGTAGTTGAATTTCTGGTACGCTGCGCCTGGCCCGCCTAGGTTACTAGTGCGAGTGCCGGTGCGCGGCTGCCATCCTTCTAGGGAACGTGGTTGCTCTTCATTGGGCGGCTACGGAATCTAGATCTTTTACTTTGAAAAAATTAGAGTGTTTAAAGCAGGCTTGCGCTATGAATACATTAGCATGGAATAATAATTTAGGACTTTGGTTCTATTTTGTTGGTTATAGGACTGAAGTAATGATTGATAGGGATAGTTGGGGGTG	300	k__Eukaryota; s__Rhizaria; d__Cercozoa	0.997885	0.0170679	26.5359	15.0538	Cercozoa	Unknown	Unknown nutrition
ASV0487	CAATAGCGTATATTAAAGTTGTTGCAGTTAAAAAGCTCGTAGTTGAATTTCTGGTATACTGCGCCTGGCCCGCCTCGGTTACGAGTGCGAGTGCCGGCGCGCGGTTGCCATCCTTCTAGGGAACGTGGTTGCCTTCACTGGTAGCCACGGAATCTAGATCTTTTACTTTGAAAAAATTAGAGTGTTTAAAGCAGGCTTGCGCTATGAATACATTAGCATGGAATAATAATTTAGGACTTTGGTTCTATTTTGTTGGTTATAGGACTGAAGTAATGATTGATAGGGATAGTTGGGGGTGCT	300	k__Eukaryota; s__Rhizaria; d__Cercozoa	0.99899	0.0575257	26.5934	27.957	Cercozoa	Unknown	Unknown nutrition
ASV0488	CAGTAGCGTATATTAATGTTGTTGCAGTTAAAAAGCTCGTAGTTGGATTTCTGGCAAGACGAGACTGATCCGGTACGCAAGTACTGAGTGTCGGTTTCTCGTCTGCCATCCTTCCAGAAAACTCTTCTACCTTTCATTAGGCCGGGAGAGCGATCTGGAACTTTTACTTTGAAAAAATTAGAGTGTTCAAAGCAGGCTTGCGCTATGAATACATTAGCATGGAATAATAATATAGGATTTCGGTTCTATTTTGTTGGTTTCTAGGACTGGAGTAATGATTGATAGGGATAGTTGGGGGTG	300	k__Eukaryota; s__Rhizaria; d__Cercozoa	0.997483	0.0119599	26.6054	20.4301	Cercozoa	Unknown	Unknown nutrition
ASV0489	CAGTAGCGTATATTAAAGTTGTTGCAGTTAAAAAGCTCGTAGTTGGATTTCTGGTACTACGCGCCTAGCCCGCCAGGTTTATCCTGTGTGAAGTGCTGGTGCGCGTTTACCATCCTTCTGGAGTGGTGTCACTGCCGGTGTTACGCCGGTTGGTGGCATTGTTCCAGATCTTTTACTTTGAAAAAATTAGAGTGTTTAAAGCAGGCTTGCGCTATGAATACATTAGCATGGAATAATAATATAGGACTTCGGTCTCTATTTTGTTGGTTTCTAGAACTGAAGTAATGATTGATAGGGATA	300	k__Eukaryota; s__Rhizaria; d__Cercozoa	0.998892	0.00552001	26.6109	7.52688	Cercozoa	Unknown	Unknown nutrition
ASV0490	CAGTAGCGTATACTAATGTTGCTGCAGTTAAAAAGCTCGTAGTTGGATTTCTGGTTGACAGGCGTGGTCCGCTACTCCTAGAGTAGGTGAGTACCGCAGTCCTGTCTGCCATCCTGTCGGGATGTTCGGGCCCTGGTCTGGGCATCTTCGGCTCTTTTACTTTGAAGAAATTAGAGTGTTTAAAGCAGGCTTTGCAATGAATACATTAGCATGGAATAATAATATAGGACTTTGTTCTTATTTTGTTGGTTTCTAAGGCCGAAGTAATGATTGATAGGGATAGTTGGGGGTGCTAGTATT	300	k__Eukaryota; s__Rhizaria; d__Cercozoa	0.982385	0.0011339	26.612	3.22581	Cercozoa	Unknown	Unknown nutrition
ASV0491	CAATAGCGTATATTAAAGTTGTTGCAGTTAAAAAGCTCGTAGTTGGATTTCTGGTTCAGAGGGCTTGGCCCATGGCCAATTCTAGGTTCATGAGTGCCGATGCTTTCGTACCATCCTTCCGGTGACATTTCAGGTCCCCTTCATTGGGTCAGCCTGGTTGTTCCGGATCTTTTACTTTGAAAAAATTAGAGTGTTTAAAGCAAGCTGTGTGTTGAATACATTAGCATGGAATAATAATCTAGGACTTTGGTTCTATTTTGTTGGTTTCTAGCGCCAAAGTAATGATTGATAGGGATAGTT	300	k__Eukaryota; s__Rhizaria; d__Cercozoa	0.734173	0.00627283	26.6183	15.0538	Cercozoa	Unknown	Unknown nutrition
ASV0492	CAGTAGCGTATATTAATGTTGTTGCAGTTAAAAAGCTCGTAGTTGGATTTCTGGTATGACGTGACGGACGCTCCGACAAGGTCGGTGACTGTTACGTCACGTCTATCATCCTTCTGGTTTCGACCTCCTTGCGGCAACGTGAGGGGGACTCCTCGATCCAGATCTTTTACTTTGAAAAAATTAGAGTGTTTAAAGCAGGCTTGCGCTTCTGAATACATTAGCATGGAATGATAACATAGGACTTTGGTCTCTATTTTGTTGGTTTCTAGAACTAAAGTAATGATTGATAGGGACAGTTGG	300	k__Eukaryota; s__Rhizaria; d__Cercozoa	0.976773	0.00958708	26.6279	9.67742	Cercozoa	Unknown	Unknown nutrition
ASV0493	CAGTAGCGTATATTAAAGTTGCTGCAGTTAAAAAGCTCGTAGTTGGATTTCTGGTGTGGTGCGCCCGGTCCGCCGCCAATTGGCGTGTGAGTACTGGCTGTGCGCCTACCATCCTTCTGGAGAGCACGTGGCTCCTCTTCACTGAGGTTGTCGCGTTGCGATCTAGATCGTTTACTGTGAAAAAATTAGAGTGTTTAAAGCAGGCATTTTGCTTGAATATACTAGCATGGAATAATAAGATAGGACTTTGGTTCTATTTTGTTGGTTTCTAGGACTGAAGTAATGATTGATAGGGACAGT	300	k__Eukaryota; s__Rhizaria; d__Cercozoa	0.976471	0.00649699	26.6344	8.60215	Cercozoa	Unknown	Unknown nutrition
ASV0494	CAATAGCGTATATTAAAGTTGTTGCAGTTAAAAAGCTCGTAGTTGAATTTCTGGTACACTGCGCCTGGCCCGCCTAGGTTACTAGTGCGAGTGCCGGCGCGCGGTTGCCATCCTTCTAGGGAACGCGGTGGGCTTCATTGTCCGTCGCGGAATCTAGATCTTTTACTTTGAAAAAATTAGAGTGTTTAAAGCAGGCTTGCGCTATGAATACATTAGCATGGAATAATAATTTAGGACTTTGGTTCTATTTTGTTGGTTATAGGACTGAAGTAATGATTGATAGGGATAGTTGGGGGTGCT	300	k__Eukaryota; s__Rhizaria; d__Cercozoa	0.998328	0.000694618	26.6351	1.07527	Cercozoa	Unknown	Unknown nutrition
ASV0495	CAGTAGCGTATATTAAAGTTGTTGCAGTTAAAAAGCTCGTAGTTGGATTTCTGGTAGTACGCGTCTAGTCCGCTGCGGTAACGTATGTGAGTACTGGTTCGCGTTTGCCATCCTTCTAGGAAACGTGTCTTCTCTTCATTGAGTCGGGCATGGGTTCTAGATCTTTTACTTTGAAAAAATTAGAGTGTTTAAAGCAGGCGTTGCCGTGAATACATTAGCATGGAATAATAATTTAGGACTTCGGTTTCCTAGTTTGTTGGTTCTTGGAGCGGAGTAATGATTGATAGGGATAGTTGGGGG	300	k__Eukaryota; s__Rhizaria; d__Cercozoa	0.99585	0.00162386	26.6367	4.30108	Cercozoa	Unknown	Unknown nutrition
ASV0496	CAGTAGCGTATATTAACGTTGTTGCAGTTAAAAAGCTCGTAGTTGGATTTCTGGTTTTACGGGTCTAGTCCGCTACGGTAACGTATGTGAGCACCAGTTCCCGTTTACCATCCTTCTAGGAAACGCCTCTGCTCTTCACTGAGTCGTGAGGTGGGTTCTAGATCTTTTACTTTGAAAAAATTAGAGTGTTTAAAGCAGGCATTGCCGTGAATACATTAGCATGGAATAATAATTTAGGACTCAGCTCCTAGTTTGTTGGTTCTCGGAATTGAGTAATGATTGATAGGGATAGTTGGGGGT	300	k__Eukaryota; s__Rhizaria; d__Cercozoa	0.988598	0.0203753	26.6571	24.7312	Cercozoa	Unknown	Unknown nutrition
ASV0497	CAATAGCGTATATTAAAGTTGTTGCAGTTAAAAAGCTCGTAGTTGGATTTCTGGTTTTGCGAACCTGTCCGGTATGTCCTAATTTGGTCTATCGGTGACGGTGTTCGCGTGCCATCCTGCCAGTGATTTCTCTGTTCCCCTTCATTGGGTGAATAGGGTGCTCTGGCTCTTTTACTTTGAAAAAATTAGAGTGTTTAAAGCAAGCGTTGTTGAATATATTAGCATGGAATAATAATCTAGGACTTTGGTTCTATTTTGTTGGTTTCTAGCACCGAAGTAATGATTGATAGGGATAGTTGG	300	k__Eukaryota; s__Rhizaria; d__Cercozoa	0.765053	0.00711917	26.6642	10.7527	Cercozoa	Unknown	Unknown nutrition
ASV0498	CAGTAGCGTATATTAAAGTTGTTGCAGTTAAAAAGCTCGTAGTTGGATTTCTGGTTTGACGGTGCTGATCCGCCCTATGGGTGAGTGTTGGTTGCCGTCTGCCATCCTTCCACGGCGCAGCTCTCCCATTCATTTGGACGGAGTTGTTACGTGGGACTTTTACTTTGAAAAAATTAGAGTGTTCAAAGCAGGCTGTGCGCTATGAATACATTAGCATGGAATAATAATCTAGGACTTCTGTTCTATTTTGTTGGTTTTCAGTACGGAAGTAATGATTGATAGGGATAGTTGGGGGTGCTA	300	k__Eukaryota; s__Rhizaria; d__Cercozoa	0.99198	0.00397427	26.6682	3.22581	Cercozoa	Unknown	Unknown nutrition
ASV0499	CAGTAGCGTATATTAATGTTGTTGCAGTTAAAAAGCTCGTAGTTGGATTTCTACCCGTTTTGCCCAATCTGCTTCGCTTAGCGTTGTAGGTATTGGCGCTGAAGCGTGTATCCTATCATGAAGTAGTGGCTCCGGTCATTGCTGAATGGTTCTTTTACTTTGAAAAAATTAGAGTGTTTAAAGCAGGCTTGCGCAATGAATACATTAGCATGGAATAATAACATAGGACTTTGGTCTCTATTTTGTTGGTTTCTAGAACTGAAGTAATGATTGATAGGGATAGTTGGGGGTGCTAGTATT	300	k__Eukaryota; s__Rhizaria; d__Cercozoa	0.989071	0.026695	26.6949	40.8602	Cercozoa	Unknown	Unknown nutrition
ASV0500	CAGTAGCGTATATTAAAGTTGTTGCAGTTAAAAAGCTCGTAGTTGGATTTCTGGCTTGACAACTCTGGCCTGCTATCAATTCGATGGTACGTGCCGGTTGTTGTCTGCCATCCTTCTAGAAAACGAATCTACCATTCATTTGGCCGGGTTCGCGATCTAGATCTTTTACTTTGAAGAAATTAGAGTGTTCAAAGCAGGCTTACGCTATGAATACATTAGCATGGAATAATAATTTAGGACTTTGGTTCTATTTTGTTGGTTTCTAGAACTAAAGTAATGATTGATAGGGATAGTTGGGGG	300	k__Eukaryota; s__Rhizaria; d__Cercozoa	0.997702	0.0670387	26.7619	48.3871	Cercozoa	Unknown	Unknown nutrition
ASV0501	CAGTAGCGTATATTAAAGTTGCTGCAGTTAAAAAGCTCGTAGTTGGATTTCTGGCTTGACGCGCCTGGCCCGCACCCGCTAGGGTTGTGAGTGCCGGAGCGTGTCAGCCATCCTGGCAGTTGGTCTGCCGGCTCTTGATTGAGTTTGGCGGTATCCTCTGTCTCATTTACTTTGAAAAAATTAGAGTGTTTAAAGCAGGCATTTCGCTATGAATACATTAGCATGGAATAATAATATAGGATTTCTTACCTATTTTGTTGGTTTCTAGGTAATAAATAATGATTGATAGGGATAGTTGGG	300	k__Eukaryota; s__Rhizaria; d__Cercozoa	0.989484	0.00336429	26.7653	8.60215	Cercozoa	Unknown	Unknown nutrition
ASV0502	CAATAGCGTATATTAAAGTTGTTGCAGTTAAAAAGCTCGTAGTTGGATTTCTGGTTTCGATAACCTGTCCGGTTTTAACCGTTTTGGTTGATCGGTGGGAGTTCTCGTACCATCCTTCCAGTGATTTCTCCCGCCCCTTTCATTAGGTGGTCGGGCGTGCTCTGGATCTTTTACTTTGAAAAAATTAGAGTGTTTAAAGCAAGCTGTGTGTTGAATATATTAGCATGGAATAATAATCTAGGACTTTGGTTCTATTTTGTTGGTTTTAAGGCCAAAGTAATGATTGATAGGGATAGTTGG	300	k__Eukaryota; s__Rhizaria; d__Cercozoa	0.76449	0.00410872	26.7694	6.45161	Cercozoa	Unknown	Unknown nutrition
ASV0503	CAATAGCGTATATTAAAGTTGTTGCAGTTAAAAAGCTCGTAGTTGGATTTCTGGTTCAGAGAACCTGGCCCGTGACCAAATTTCGGTTCATGGGTGCCGGAGTTTTCGTACCATCCTTCCGGTGATTTCTTCAGTCCCTTTAACTAGGCGGCTGGGGTGCTCCGGATCTTTTACTTTGAAAAAATTAGAGTGTTTAAAGCAAGCAGTGTGTTGAATACATTAGCATGGAATAATAATCTAGGACTTTGGTTCTATTTTGTTGGTTTCTAGCGCCAAAGTAATGATTGATAGGGATAGTTG	300	k__Eukaryota; s__Rhizaria; d__Cercozoa	0.915681	0.129651	26.899	22.5806	Cercozoa	Unknown	Unknown nutrition
ASV0504	CAAAAGCATATATTAAAGTTGTTGCAGTTAAAAAGCTCGTAGTTGGATTTCTGGTATTATGCACCTGACCCGCCCCTTTGGGGTGTGCGTTGGAGCGCATCTACCATCTTGTCAGCGAACAAATATGCTCTTCATTGGGTGTGTTTGCAAACTGGCTCGTTTACTTTGAAAAAATTAGAGTGTTTAAAGCAGGCAATTGCCTTGAATACATTAGCATGGAATAATAACTTAGGACTTCGGCCCTATTTTGTTGGTTTCTAGGACGAAGTAATGATTGATAGGGACAGTTGGGGGTGCTAG	300	k__Eukaryota; s__Rhizaria; d__Cercozoa	0.865206	0.00211948	26.9012	3.22581	Cercozoa	Unknown	Unknown nutrition
ASV0505	CAATAGCGTATATTAAAGTTGCTGCAGTTAAAAAGCTCGTAGTTGGATTTCTGGTTTGTGATGCCTAGCCTGCCGGCATCAGTCGGTGAGTGCTGGAGCGTTCGGACCATCCTTCTAGAACACGTATCTGCCCTTCATTGGGTGGGGTGCGCGGTCTAGATCATTTACTTTGAAAAAATTAGAGTGTTTAAAGCAAGCGTTTGCATTGAATACATTAGCATGGAATAATAATCTAGGACTTGTGTCTTATTTTGTTGGTTTCTAAGGCCGAGTAATGATTGATAGGGATAGTTGGGGGTG	300	k__Eukaryota; s__Rhizaria; d__Cercozoa	0.992214	0.0029867	26.9041	6.45161	Cercozoa	Unknown	Unknown nutrition
ASV0506	CAGTAGCGTATATTAAAGTTGTTGCAGTTAAAAAGCTCGTAGTTGGATTTCTAGCATGACGAGGCTGGCCCGCCGCCATTCGGCGTGTGAGTGCCGGCTCTTGTTTGCTATCCTTCCGTTGAACGTTTCTGCCCTTTATTGGGTTGGACTCGGGACGCGGAACTGTTACTGTGAAGAAATTAGAGTGTTCAAAGCAGGCTCAACGCAACTGAATACATTAGCATGGAATAACGATTTAGGACTTTGTTTCTATTTTGTTGGTTTCTAGGAATGAAGTAATGATTGATAGGGATAGTTGGG	300	k__Eukaryota; s__Rhizaria; d__Cercozoa	0.900933	0.00274191	26.9069	5.37634	Cercozoa	Unknown	Unknown nutrition
ASV0507	CAGTAGCGTATATTAACGTTGTTGCAGTTAAAAAGCTCGTAGTTGGATTTCTGACGTGATGCGCTTGGCCCGCTGCCGTCAGGCAGTGTGTGCCGAGGTGCGTCTGTCATCCTGCCAGAGAACGGCTGCGCCTTTTATTAGGTGCGGTTCGGTATCTGGCTCATTTACTTTGAAGAAACTAGAGTGTTCAAAGCAAGCTTACGCTGTGAATATATTAGCATGGAATAATAATCTAGGACTTCGGTTCTATTTTGTTGGTTCAGGAACTGAAGTAATGATTGATAGGGATAGTTGGGGGTG	300	k__Eukaryota; s__Rhizaria; d__Cercozoa	0.970641	0.00377152	26.9107	3.22581	Cercozoa	Unknown	Unknown nutrition
ASV0508	CAGTAGCGTATATTAAAGTTGTTGCAGTTAAAAAGCTCGTAGTTGGATTTCTGGCGTGATGACTCCTGACCCGCGCGTTATTCGCGTGAGTGTTGGTGGGCATCTGCCATCCTTCTGGAAAACCTCTCTACCCTTCACTGGGCCGGATTGGCGATCCAGAACTTTTACTTTGAAAAAATTAGAGTGTTCAAAGCAGGCTTGCGCTGAATACATTAGCATGGAATAATAACTTAGGGCTTTGGTTCTATTTTGTTGGTTTCTAGGATCGAAGCAATGATTGATAGGGATAGTTGGGGGTGC	300	k__Eukaryota; s__Rhizaria; d__Cercozoa	0.979896	0.00271176	26.9134	7.52688	Cercozoa	Unknown	Unknown nutrition
ASV0509	CAGTAGCGTATATTAAAGTTGTTGCAGTTAAAAAGCTCGTAGTTGGATTTCTGGTTGACCGCGTATGGTCCGGTTTTTTCCTTCGGGTTGATCGTGCACCGTCGCGTGTTTTCCATCCTTCCAGAAAGTTATGCCTACCGCCCAGTGCGGCCGGGCGTTGCGATCTGGATCGTTTACTTTGAAAAAATTAGAGTGTTTCACGCAGGCTTACGCCTTGAATACATTAGCATGGAATAATAATATAGGACTTCTGTCCTATTTTGTTGGTTATCAGGACCGGGGTAATGATTGATAGGGACA	300	k__Eukaryota; s__Rhizaria; d__Cercozoa	0.706038	0.00533794	26.9187	2.15054	Cercozoa	Unknown	Unknown nutrition
ASV0510	CAGTAGCGTATATTAAAGTTGTTGCAGTTAAAAAGCTCGTAGTTGGATTTCTGGTAGTACGCGCCTAGCCCGCCAGGTTTATCCTGTGTGAAGTGCTGGTGCGCGTTTACCATCCTTCTGGAGTGGTGTCACTGCCGGTGTTACGCCGGTTGGTGGCATTGTTCCAGATCTTTTACTTTGAAAAAATTAGAGTGTTTAAAGCAGGCTTGCGCTATGAATACATTAGCATGGAATAATAATATAGGACTTCGGTCTCTATTTTGTTGGTTTCTAGAACTGAAGTAATGATTGATAGGGATA	300	k__Eukaryota; s__Rhizaria; d__Cercozoa	0.998915	0.00250714	26.9212	6.45161	Cercozoa	Unknown	Unknown nutrition
ASV0511	CAGTAGCGTATATTAAAGTTGTTGCAGTTAAAAAGCTCGTAGTTGGATTTCTGGTTTGACGGAACCGATCCGCGACATTCCGTCGTGAGTGTTGGCCTTCCGTCTGCCATCCTTCTAGAAAACGGTCTACCCTTCACTGGGCCGGATTCGCGATCTAGAACTTTTACTTTGAAGAAATTAGAGTGTTCAAAGCAGGCTTGCGCTATGAATACATTAGCATGGAATAATAACTTAGGACTTCGGTCTTATTTTGTTGGTTTCTAGGACTGAAGTAATGATTGATAGGGATAGTTGGGGGTG	300	k__Eukaryota; s__Rhizaria; d__Cercozoa	0.999925	0.00190206	26.9231	3.22581	Cercozoa	Unknown	Unknown nutrition
ASV0512	CAATAGCGTATATTAAAGTTGTTGCAGTTAAAAAGCTCGTAGTTGGATATCTGGCTCGGATGCCTGGCCCGCCTCCTCGGAGTGTGTGCGCCGGTTGCAACCTTGCCATCCTTCTGAGGACTCTTCGGAGAACTCGGATCTTTTACTTTGAGAAAACCAGAGTGTTCAAAGCAGGCGTTTGCTTGAATACATTAGCATGGAATAATAAAATAGGACTCCGGTTCTATTTTGTTGGTTATGTAGGACCAGAGTAATGATTAAAAGGGACAGTTGGGGGTGCTTGTATTGGGCGGCCAGAGG	300	k__Eukaryota; s__Rhizaria; d__Cercozoa	0.789446	0.00256612	26.9257	4.30108	Cercozoa	Unknown	Unknown nutrition
ASV0513	CAGTAGCGTATATTAAAGTTGTTGCAGTTAAAAAGCTCGTAGTTGGATTTCTGGCTTGACTAGTCTGACCCGCCACAGTTATGTGTGTGAGTGTCGGTGCTCGTCTGCCATCCTTCTAGAAAACGTGTCTACCCTTTACTGGGCCGGATGCGGGATCTAGATCTTTTACTTTGAAGAAATTAGAGTGTTCAAAGCAGGCTTGCGCTATGAATACATTAGCATGGAATAATAATTTAGGACTACGGTTCTATTTTGTTGGTTTCTAGGACTGAAGTAATGATTGATAGGGATAGTTGGGGG	300	k__Eukaryota; s__Rhizaria; d__Cercozoa	0.999997	0.00705345	26.9327	7.52688	Cercozoa	Unknown	Unknown nutrition
ASV0514	CAATAGCGTATATTAAAGTTGTTGCAGTTAAAAAGCTCGTAGTTGGATTTCTGGTTAGATGCGCCTGGCCCGCCGACGTTCAGTCGTGTGAAGTGCTGGTGCGCAACTGCCATCCTTCTAGAAAATGTTCCTACGGTTCATTCCGGCAGGTTCACGATCTAGATCTTTTACTTTGAAAAAATTAGAGTGTTTAAAGCAGGCTTTTGCTATGAATACATTAGCATGGAATAATAATTTAGGACTTTGGTTCTATTTTGTTGGTTTCCGGAACTAAAGTAATGATTGATAGGGATTGTTGGG	300	k__Eukaryota; s__Rhizaria; d__Cercozoa	0.999379	0.00368332	26.9364	9.67742	Cercozoa	Unknown	Unknown nutrition
ASV0515	CAGTAGCGTATATTAAAGTTGTTGCAGTTAAAAAGCTCGTAGTTGGATTTCTGGTTTCACACGTCTAGTCCGCTGCGGTAACGTAGTCGAGTACCAGTTCGTGTTTACCATCCTTCTAGGAAACGTGACTACTCTTCACTGAGTCGGTCCCGGGTTCTAGATCTTTTACTTTGAAAAAATTAGAGTGTTTAAAGCAGGCTTTGCCGTGAATACATTAGCATGGAATAATAATTTAGGACTTCGATCCTAGTTTTTGTTGGTTCTGGATTAGAAGTAATGATTGATAGGGATAGTTGGGGG	300	k__Eukaryota; s__Rhizaria; d__Cercozoa	0.997106	0.0159216	26.9523	10.7527	Cercozoa	Unknown	Unknown nutrition
ASV0516	CAGTAGCGTATATTAATGTTGTTGCAGTTAAAAAGCTCGTAGTTGGATTTCTGGTTTAACGTTGCTAGTCCGCTGCGGTAACGTATGTGAGAACTGGTTCAATGTTTACCATCCTTCTAGGAAACGTGTCTGCTCTTCATTGAGTTGGACACGGGTTCTAGATCTTTTACTTTGAAAAAATTAGAGTGTTTAAAGCAGGCATTGCCGTGAATACATTAGCATGGAATAATAATTTAGGACTTCGCGCCTAGTTTATTGGTTCTCGGAACGAAGTAATGATTGATAGGGATAGTTGGGGGT	300	k__Eukaryota; s__Rhizaria; d__Cercozoa	0.995188	0.0136977	26.966	17.2043	Cercozoa	Unknown	Unknown nutrition
ASV0517	CAATAGCGTATATTAAAGTTGTTGCAGTTAAAAAGCTCGTAGTTGGATTTCTGGTATGGTGTGCCTGGTCCGCCGCGGTTACGCGTGTGAGTGCCGGTGCGCGCCTGCCATCCTTGTAGAGAACGTTTCTACCCTTCACTGGGCCGGACTCGCGATCTGCATCTTTTACTTTGAAAAAATTAGAGTGTTCAAAGCAGGCTCTCGCTGTGAATACATTAGCATGGAATAATAACATAGGACTTTAGTTCTATTTTGTTGGTTTCTAGGACTGAAGTAATGATTGATAGGGATAGTTGGGGG	300	k__Eukaryota; s__Rhizaria; d__Cercozoa	0.995812	0.00389929	26.9699	4.30108	Cercozoa	Unknown	Unknown nutrition
ASV0518	CAGTAGCGTATATTAAAGTTGTTGCAGTTAAAAAGCTCGTAGTTGGATTTCTGGCTGATCGAGATAACCCGGTTCTAATGGACTGAGTCGTTGTCATCGCATTTGCCATCCTTCCAGGGAGTTGCGCCTACCGCTAACGCGGCCGGGTGCTGCGATCTGGATCTTTTACTTTGAAAAAATTAGAGTGTTTCAAGCAGGCTTACGCTTTGAATACATTAGCATGGAATAATGAGATAGGGCTTCTTTCCTATTTTGTTGGTTTCTAAGAAGGAAGTAATGATTGATAGGGATAGTTGGGGG	300	k__Eukaryota; s__Rhizaria; d__Cercozoa	0.910292	0.00433552	26.9743	7.52688	Cercozoa	Unknown	Unknown nutrition
ASV0519	CAGTAGCGTATATTAAAGTTGTTGCAGTTAAAAAGCTCGTAGTTGGATTTCTGGTTTTATGCATCTAGTCCGCTGCGGTAACGTATGTGAGTACCAGTTTGCATTTGCCATCCTTCTAGGAAACGCGTCTACTCTTCACTGAGCTGGTCGTGGGTTCTAGATCTTTTACTTTGAAAAAATTAGAGTGTTTAAAGCAGGCGTTGCCGTGAATACATTAGCATGGAATAATAATTTAGGACTCAGCTCCTAGTTTGTTGGTTCTTGGAATTGAGTAATGATTGATAGGGATAGTTGGGGGTG	300	k__Eukaryota; s__Rhizaria; d__Cercozoa	0.995992	0.0495679	27.0238	46.2366	Cercozoa	Unknown	Unknown nutrition
ASV0520	CAGTAGCGTATATTAAAGTTGTTGCAGTTAAAAAGCTCGTAGTTGGATTTCTGGCATAATAAGCCCGATCCGGTACCAAGTACTGAGTGTCGGTTGCTCATTTGCCATCCTTCCAGAGAACGACAATACTGTTCATTCAGCCGTTGTCGCAATCTGGGACTTTTACTTTGAAAAAATTAGAGTGTTCAAAGCAGGCGTTTACGCTATGAATACATTAGCATGGAATAATAATTTAGGACTTTTGTTCTATTTTGTTGGTCTCTAGGACGAAAGTAATGATTGATAGGGATAGTTGGGGGT	300	k__Eukaryota; s__Rhizaria; d__Cercozoa	0.986686	0.00112745	27.025	3.22581	Cercozoa	Unknown	Unknown nutrition
ASV0521	CAGTAGCGTATATTAAAGTTGTTGCAGTTAAAAAGCTCGTAGTTGGATTTCTGGTTCAGTGCGCGGGATCCGCTTCCTTTACGGCAGTGAGTATCTCGCTGCACTTTACCATCCTTCTAGAGAACGCTATCTACTCTTCACTGAGCTGGGTAGCGGGTTCTAGGACTTTTACTTTGAAAAAATTAGAGTGTTCAAAGCAGGCCTTGCGCCGTGAATACATTAGCATGGAATAATAATTTAGGACTCAGCTCCTAGTTTATTGGTTCTCGGAATTGAGTAATGATTGATAGGGATAGTTGG	300	k__Eukaryota; s__Rhizaria; d__Cercozoa	0.914851	0.00277209	27.0277	4.30108	Cercozoa	Unknown	Unknown nutrition
ASV0522	CAGTAGCGTATATTAAAGTTGTTGCAGTTAAAAAGCTCGTAGTTGGATTTCTGGTTTTTCACGTCTAGTCCGCTGCGGTAACGTATGTCGAGTACCAGGTCGTGTTAGCCATCCTTCTAGGAAACGGGTCTACTCTTCACTGAGTTGGGCACGGATTCTAGATCTTTTACTTTGAAAAAATTAGAGTGTTTAAAGCAGGCTTTGCCGTGAATACATTAGCATGGAATAATAATTTAGGACTTCCGTCCTAGTTTGTTGGTTCTGAGATGGAAGTAATGATTGATAGGGATAGTTGGGGGT	300	k__Eukaryota; s__Rhizaria; d__Cercozoa	0.997807	0.0363483	27.0641	27.957	Cercozoa	Unknown	Unknown nutrition
ASV0523	CAATAGCGTATATTAAAGTTGTTGCAGTTAAAAAGCTCGTAGTTGGATTTCTGGTTCAGAAAGCCTGGCCCGTGACCAAATTTCGGTTCATGGGTGCCGGAGTTTTCGTACCATCCTTCCGGTGATTTCTTCTGTTCCCCTTCATTGGGCGGGCAGGGTGCTCCGGATCTTTTACTTTGAAAAAATTAGAGTGTTTAAAGCAAGCAGTGCGTTGAATATATTAGCATGGAATAATAATCTAGGACTTTGGTTCTATTTTGTTGGTTTAGCGCCAAAGTAATGATTGATAGGGATAGTTGG	300	k__Eukaryota; s__Rhizaria; d__Cercozoa	0.922014	0.00502952	27.0691	2.15054	Cercozoa	Unknown	Unknown nutrition
ASV0524	CAATAGCGTATATTAAAGTTGCTGCAGTTAAAAAGCTCGTAGTTGGATATCTGGCTAGGATACCTGGCATGCGCTGTTTACACGGTGCAAGCCGGACGTAACCTTGCCATCCTTCCGAAGAACACTTTGACCCTCACGGGATGAGGTGTAATTTGGAACTTTTACTTTGAAAAAATTAGAGTGTTCAAAGCAAGCGTTTTGCTTGAATACATTAGCATGGAATAATAAAATTGGACTTCGGTCTATTTTGTTGGTTCTAGACTTGAAGTAATGATTGATAGGGATAGTTGGGGGTGCTTG	300	k__Eukaryota; s__Rhizaria; d__Cercozoa	0.744908	0.00407113	27.0732	7.52688	Cercozoa	Unknown	Unknown nutrition
ASV0525	CAGTAGCGTATATTAAAGTTGTTGCTGTTAAAAAGCTCGTAGTTGGATTTCTGGTACGCCTGGTCTGATCCGCTCCCGATAGGGTAGTGTGTATCGGTACCTGGTTGCCATCCTTCTAGAAAACCCGTTCTACCCTTAACTGGGCCGGGGCGGCGATCTAGAACTTTTACTTTGAAAAAATTAGAGTGTTCAAAGCAGGCTTGCGCTATGAATACATTAGCATGGAATAATAATTTAGGACTCGGGTTCTATTTTATTGGTTTCTAGGAATCGAGTAATGATTGATAGGGACAGTTGGGG	300	k__Eukaryota; s__Rhizaria; d__Cercozoa	0.994577	0.00160064	27.0748	3.22581	Cercozoa	Unknown	Unknown nutrition
ASV0526	CAATAGCGTATATTAAAGTTGTTGCAGTTAAAAAGCTCGTAGTTGGATTTCTGGTTCAGAGAACCTGGCCCGTGGCCAAATTTAGGCTCATGGGTGCCGGAGTTTTCGTACCATCCTTCTGGTGATTTCTCCAGGTCCGCTTCATTGCGTGATCTGGGTGCTCCAGATCTTTTACTTTGAAAAAATTAGAGTGTTTAAAGCAAGCAGTGTGTTGAATACATTAGCATGGAATAATAATCTAGGACTTTTGGTTCTATTTTGTTGGTTTCTAGCGCCAAAGTAATGATTGATAGGGATAGT	300	k__Eukaryota; s__Rhizaria; d__Cercozoa	0.889027	0.00474051	27.0795	6.45161	Cercozoa	Unknown	Unknown nutrition
ASV0527	CAGTAGCGTATATTAAAGTTGTTGCAGTTAAAAAGCTCGTAGTTGGATTTCTGGTTGAATGCGTATGGTCCGGTGTCTTCAAGATGCTGTGTACCGTCGCGTCCTGCCATCTTTTCAGTGAGTAGTGCCTACCGCCTCGTGCGGAAGGGCGCCGCATCTCTGGATCGGTTACTTTGAAAAAATTAGAGTGTTTCAAGCAGGCTTATGCCTTGTATATATCAGCATGGAATAATAATATAGGATTTCTGTTCTATTTTGTTGGTTTTCAGGACAAAAATAATGATTGATAGGGGTAGTTGG	300	k__Eukaryota; s__Rhizaria; d__Cercozoa	0.700722	0.0031126	27.0826	2.15054	Cercozoa	Unknown	Unknown nutrition
ASV0528	CAGTAGCGTATACTAATGTTGCTGCAGTTAAAAAGCTCGTAGTTGGATTTCTGTGTGACGTCGATGGTCCGCCGGTCCTAGACTGCGTGAGTACCGTTGGATGTCATTCATCCTATCGGGGCTTGGCTTCGTGCTAAGTTTTCCGGTTCTTTTACTTTGAAAAAATTAGAGTGTTCAAAGCAGGCTTGCGCAATTGAATACATTAGCATGGAATAATAATATAGGACTTTGATCTTATTTTGTTGGTTTCTAAGGCCAAAGTAATGATTGATAGGGATAGTTGGGGGTGCTAGTATTGGG	300	k__Eukaryota; s__Rhizaria; d__Cercozoa	0.983652	0.0142626	27.0969	4.30108	Cercozoa	Unknown	Unknown nutrition
ASV0529	CAATAGCGTATATTAAAGTTGTTGCAGTTAAAAAGCTCGTAGTTGGATTTCTGGTATGCTGCGCCTGGCCCGCCTAGGTTACTAGTGTGAGTGCCGGTGCGCGGTTACCATCCTTCTGGTCAACAAGTCTACCCTTCACTGGGCCGGACTTGCGAACCAGATCATTTACTTTGAAAAAATTAGAGTGTTTAAAGCAGGCTTACGCTATGAATACATTAGCATGGAATAATAATTTAGGACTTTGGTTCTATTTTGTTGGTATGGAACTGAAGTAATGATTGATAGGGATAGTTGGGGGTG	300	k__Eukaryota; s__Rhizaria; d__Cercozoa	0.999607	0.00213455	27.099	3.22581	Cercozoa	Unknown	Unknown nutrition
ASV0530	CAGTAGCGTATATTAATGTTGTTGCAGTTAAAAAGCTCGTAGTTGGATTTCTAGTCGACATGCGTGGTCCGCTTCGCTTTATGCGTCGTGAGTTTACCGCAGCGTGTCGTCTATCCTATTCGTTTGCCTTCTCCTTTCGGGGGGGAGGTCGACGGGTTCGTTTACTTTGAAAAAATTAGAGTGTTTAAAGCAGGCGTTTTCGCCTTGAATACATTAGCATGGAATAATAACATAGGACTTCGGTCTTTCTATTTTGTTGGTTTCTGGAACTGAAGTAATGATTGACAGGGATAGTTGGGG	300	k__Eukaryota; s__Rhizaria; d__Cercozoa	0.841476	0.0125852	27.1116	12.9032	Cercozoa	Unknown	Unknown nutrition
ASV0531	CAATAGCGTATATTAAAGTTGTTGCAGTTAAAAAGCTCGTAGTTGGATTTCTGGCTAAATGTCCTGGTCCGCTTCTAAGAAGTGTGAGATCGGTTGATCTTTAGCCATCTTTCGTGGAAACTATATCGACTCTTCATTGAGTTCGTTATAGAATCGCGATCTTTTACTTTGAGAAAATTAGAGTGTTCAAAGCAGGCTTATGCTCTGAATACATTAGCATGGAATAATAAGATAAGACTTTGGTCTTATTTTGTTGGTTTCTAGGACTAAAGTAATGATTGATAGGGATAGTTGGGGGTG	300	k__Eukaryota; s__Rhizaria; d__Cercozoa	0.820345	0.00317044	27.1148	8.60215	Cercozoa	Unknown	Unknown nutrition
ASV0532	CAATAGCGTATATTAAAGTTGTTGCAGTTAAAAAGCTCGTAGTTGGATTTCTGGTTCAGAGAACCTGGCCTGTGACATACATGTCATGGGTGCCGGTGTTTTCGTACCATCCTTCCGGATTTTTCTCGGGTCCCCTTCATTGGGTGTATTCGGGTGTTCCGGATCTTTTACTTTGAAAAAATTAGAGTGTTTAAAGCAAGCAGTGTGTTGAATACATTAGCATGGAATAATAATCTAGGACTTTGGTTCTATTTTGTTGGTTTCTAGCGCCAAAGTAATGATTGATAGGGATAGTTGGGG	300	k__Eukaryota; s__Rhizaria; d__Cercozoa	0.829656	0.00227976	27.1171	5.37634	Cercozoa	Unknown	Unknown nutrition
ASV0533	CAATAGCGTATATTAAAGTTGTTGCAGTTAAAAAGCTCGTAGTTGGATTTCTGGTCTGAGAAACCCAATCCTCTTCTAACGAAGTAGCGATTGGTGTTTTTCGACCATCCTTCGTGGAGAACTTGTCGACTCTTAACTGAGTTCGGTAAGGGACCCCGATCAATTACTTTGAAAAAATTAGAGTGTTCAAAGCAGGCTTATGCTATGAATACATTAGCATGGAATAATAAGATAGGACTTTTGTTCTATTTTGTTGGTTTCTAGGACGAAAGTAATGATTGATAGGGATAGTTGGGGGTG	300	k__Eukaryota; s__Rhizaria; d__Cercozoa	0.834547	0.0013323	27.1184	3.22581	Cercozoa	Unknown	Unknown nutrition
ASV0534	CAATAGCGTATATTAAAGTTGCTGCAGTTAAAAAGCTCGTAGTTGGATTTCTGGTTTGCAATGCCTAGCCTACCGCCATCAGGCGGTCAGTGCTGGAGCGTTCGAACCATCCTTTTAGATCTCGTTCCTGCCCTTCATTGGGTTGGGTGCGCGGACTAAATCATTTACTTTGAAAAAATTAGAGTGTTTAAAGCAGGCGTTTGCATTGAATACATTAGCATGGAATAATAATCTAGGACTTGTGTCTTATTTTGTTGGTTTCTAAGGCCGAGTAATGATTGATAGGGATAGTTGGGGGTG	300	k__Eukaryota; s__Rhizaria; d__Cercozoa	0.971722	0.00622433	27.1246	12.9032	Cercozoa	Unknown	Unknown nutrition
ASV0535	CAATAGCGTATATTAAAGTTGTTGCAGTTAAAAAGCTCGTAGTTGGATTTCTGGTCTGATGAGCCTAGCCCGTCGTGGAAACACTGATGAGTGCTGGTGCATATCTGCCATCCTTCCAGGAAACGGTTCTGCCATTTATTTGGCCGGAGCCGCGATCTGGATCTTTTACTTTGAAAAAATTAGAGTGTTTAAAGCAGGCATTTTGCTATGAATACATTAGCATGGAATAATAACATAGGACTTTGGTTCTATTTTGTTGGTTTCCTGAACTAAAGTAATGATTGATAGGGATAGTTGGGG	300	k__Eukaryota; s__Rhizaria; d__Cercozoa	0.975773	0.00466928	27.1293	9.67742	Cercozoa	Unknown	Unknown nutrition
ASV0536	CAAGAGCGTATGCTAAAATTGTTGCAGTTAAAAAGCTCGTAGTTGAACTTCTGGTATGTCACGCCTGGTCCGTCCCGTTACGGTGTATGTGTACCGGTGCATGTCTGCCATCCATCGAGGGAGTGTTTCTACCCTTTATTGGGCTGGATTTCACCACCTTGATCTTTTACTTTGAAAAAATTAGAGTGTTTCAAGCAGGCATTTTGCCTTGAATACATTAGCATGGAATAATAACATAGGACTTGGGTTCTATTTTGTTGGTTTCTGGAACTGAAGTAATGATTGATAGGGACAGTTGGG	300	k__Eukaryota; s__Rhizaria; d__Cercozoa	0.822829	0.00316661	27.1325	9.67742	Cercozoa	Unknown	Unknown nutrition
ASV0537	CAAAAGCGTATATTAAAGTTGTTGCAGTTAAAAAGCTCGTAGTTGGATTTCTGGTAGTACGCACCTGACCCGCCTCTTTGAGGTGTGTGTCGGAGCGCGTCTACCATCTTGTCAGGGAACAGGCGTGCTCTTCACTGAGTGTGTTTGCAAACTGGCTCATTTACTTTGAAAAAATTAGAGTGTCCAAAGCAGGCGATTGCCTTGAATACATTAGCATGGAATAATAACTTAGGACTTCGGTACCTATTTTGTTGGTTTTCAGGACGAAGTAATGATTGATAGGGATAGTTGGGGGTGCTA	300	k__Eukaryota; s__Rhizaria; d__Cercozoa	0.867664	0.00708509	27.1396	3.22581	Cercozoa	Unknown	Unknown nutrition
ASV0538	CAATAGCGTATATTAAAGTTGTTGCAGTTAAAAAGCTCGTAGTTGGATTTCTGGTATAAAGAACTTGGTCCGCCTCTAACGAGGTGTGTGATCATGGTTTTTTATCCATCCTTCGTGGCGAATATATTGATACTTGATTGTATTTAATATAGGAGCCCGATCATTTACTTTGAAAAAATTAGAGTGTTCAAAGCAGGCTTAAGCTATGAATACATTAGCATGGAATAATAAAATAGGACTTTAGTTTTATTTTGTTGGTTTCTAGGACTAAAGTAATGATTGATAGGGATAGTTGGGGGT	300	k__Eukaryota; s__Rhizaria; d__Cercozoa	0.81267	0.0030436	27.1426	4.30108	Cercozoa	Unknown	Unknown nutrition
ASV0539	CAATAGCGTATATTAAAGTTGTTGCAGTTAAAAAGCTCGTAGTTGAATTTCTGGTACACTGCGCCTGGCCCGCCTCGGTTACGAGTGCGAGTGCCGGCGCGCGGTTGCCATCCTTCTAGGGAACGCGGTTGCCTTTACTGGTAGCCGCGGAATCTAGATCTTTTACTTTGAAAAAATTAGAGTGTTTAAAGCAGGCTTGCGCTATGAATACATTAGCATGGAATAATAATTTAGGACTTTGGTTCTATTTTGTTGGTTATAGGACTGAAGTAATGATTGATAGGGATAGTTGGGGGTGCT	300	k__Eukaryota; s__Rhizaria; d__Cercozoa	0.999048	0.00361416	27.1462	4.30108	Cercozoa	Unknown	Unknown nutrition
ASV0540	CAATAGCGTATATTAAAGTTGTTGCAGTTAAAAAGCTCGTAGTTGGATTTCTGGTTCAGAGGGCTTGGCCCATGGCCAATTCTAGGTTCATGAGTGCCGATGCTTTCGTACCATCCTTCCGGTGATGATTCAGGTCCCCTTCATTGGGTCAGCCTGGTTGTTCCGGATCTTTTACTTTGAAAAAATTAGAGTGTTTAAAGCAAGCTGTGTGTTGAATACATTAGCATGGAATAATAATCTAGGACTTTGGTTCTATTTTGTTGGTTTCTAGCGCCAAAGTAATGATTGATAGGGATAGTT	300	k__Eukaryota; s__Rhizaria; d__Cercozoa	0.733411	0.130232	27.2764	66.6667	Cercozoa	Unknown	Unknown nutrition
ASV0541	CAGTAGCGTATATTAAAGTTGTTGCAGTTAAAAAGCTCGTAGTTGGATTTCTGGTAGTACGCGTCCGGTCCGCTGCGGTAACGTATGTGAGTACTGGTTCGCGTTTGCCATCCTTCTAGGAAACGTGCCTTCTCTTCACTGAGTCGGGTACGGGTTCTAGATCTTTTACTTTGAAAAAATTAGAGTGTTTAAAGCAGGCGTTGCCGTGAATACATTAGCATGGAATAATAATTTAGGACTTCGGTTCCTAGTTTGTTGGTTCTTGGAGCGAAGTAATGATTGATAGGGATAGTTGGGGGT	300	k__Eukaryota; s__Rhizaria; d__Cercozoa	0.994318	0.011499	27.2879	26.8817	Cercozoa	Unknown	Unknown nutrition
ASV0542	CAGTAGCGTATATTAAAGTTGTTGCAGTTAAAAAGCTCGTAGTTGGATTTCTGGCCTGACGTGTCTGACCCGCCGCAGATCATGTGTGTGAGTGTCGGTACGCGTCTGCCATCCTTCTGGAAAACGTGTCTACCTTTCATTAGGCCGGATACGCGATCCAGATCTTTTACTTTGAAGAAATTAGAGTGTTCAAAGCAGGCTTGCGCTATGAATACATTAGCATGGAATAATAATTTAGGACTACGGTTCTATTTTGTTGGTTTCTAGGACTGAAGTAATGATTGATAGGGATAGTTGGGG	300	k__Eukaryota; s__Rhizaria; d__Cercozoa	0.999925	0.0183572	27.3063	25.8065	Cercozoa	Unknown	Unknown nutrition
ASV0543	CAGTAGCGTATATTAAAGTTGTTGCAGTTAAAAAGCTCGTAGTTGGATTTCTGACTTGACGCTGCTGACCCGCCTCCGTTAGGAGCGTGTGTGTCGGTTTTTAGTGTCTGTCATCCTTCCAGATTCCGCCCTTACCCTTCACTGGGCCGAGGGTGTGTTCTGGGACTTTTACTTTGAAAAAATTAGAGTGTTCAAAGCAGGCTCGCGCTATGAATACATTAGCATGGAATAATAATATAGGACTTTTGGCCTATTTTGTTGGTTTTCAGACCGAAAGTAATGATTGATAGGGATAGTTGG	300	k__Eukaryota; s__Rhizaria; d__Cercozoa	0.936076	0.00422977	27.3105	4.30108	Cercozoa	Unknown	Unknown nutrition
ASV0544	CAGTAGCGTATATTAAAGTTGTTGCAGTTAAAAAGCTCGTAGTTGGATTTCTGGTCTGACGCGCCTGGCTCGCTTCCTTCTAGGAAGTGTGTGTTGGGTCGTGTCTGCCATCCTTGTAGGCTACACTCAGCTTCGGTTGGGTCCATGGTCTACATCTTTTACTTTGAAAAAATTAGAGTGTTTAAAGCAGGCTTACGCTATGAATACATTAGCATGGAATAATAAGATAGGACTTCGGACCTATTTTGTTGGTTTTCTGGACTGAGGTAATGATTGATAGGGATAGTTGGGGGTGCTAGT	300	k__Eukaryota; s__Rhizaria; d__Cercozoa	0.995994	0.0077784	27.3183	6.45161	Cercozoa	Unknown	Unknown nutrition
ASV0545	CAGTAGCGTATATTAAAGTTGTTGCAGTTGAAAAGCTCGTAGTTGGATTTCTGGTTTGGCGCAGCTGGTCCGCCTCGGTTACGAGTGTGAGTATCGGCCCGCGCCTTCCATCCTCCCAGAGAACGTGTCTGCCCTTCATTGGGTGGGGCACGCAATCTGGGACTTTTACTTTGAAAAAATTGGAGTGTTCAAGGCAGGCAATTGCCACGTACAGATTAGCATGGAATAATGATTTAGGACTTTCGTTTCTATTTTGTTGGTTTCTAGGAATGAGGTAATGATTGATAGGGATAGTTGGGG	300	k__Eukaryota; s__Rhizaria; d__Cercozoa	0.879584	0.00225704	27.3206	4.30108	Cercozoa	Unknown	Unknown nutrition
ASV0546	CAGTAGCGTATATTAAAGTTGTTGCAGTTGAAAAGCTCGTAGTTGGATTTCTGGTTTGGCGCAGCTGGCCCGCCTCGGTTACGAGTGTGAGTGTCGGCCCGCGCCTTCCATCCTCCCAGAGAACGTGCCTGCCCTTCACTGGGTCGGGCACGCAATCTGGGACATTTACTTTGAAAAAATTGGAGTGTTCAAGGCAGGCGATTGCCACGTACAGATTAGCATGGAATAATAATTTAGGACTTTGGTTCTATTTTGTTGGTTTCTAGGACTGAAGTAATGATTGATAGGGATAGTTGGGGG	300	k__Eukaryota; s__Rhizaria; d__Cercozoa	0.994062	0.00464865	27.3252	6.45161	Cercozoa	Unknown	Unknown nutrition
ASV0547	CAGTAGCGTATATTAAAGTTGTTGCAGTTAAAAAGCTCGTAGTTGGATTTCTGGCCTGACAAAACTGATCCGCACCGGTTACGGTCGTGAGTATCGGGCTTTGTCTGCCATCCTTCCTGAGAACGCTGGCTACCCTTCATTGGGCCGGTCTCGCAATCAGGAACGTTTACTTTGAAAAAATTAGAGTGTTCAAAGCAGGCTTACGCTGTGAATACATTAGCATGGAATAATAATTTAGGACTTCGGTTCTATTTTGTTGGTTTCTAGAATTGGAGTAATGATTGATAGGGATAGTTGGGG	300	k__Eukaryota; s__Rhizaria; d__Cercozoa	0.980359	0.011319	27.3365	12.9032	Cercozoa	Unknown	Unknown nutrition
ASV0548	CAGTAGCGTATATTAACGTTGTTGCAGTTAAAAAGCTCGTAGTTGGATTTCTGGTTTGACATACTTGGCCCGCCCCGTTAGGTGTGTGAGTGCCGAGCTTTGTCTACCATCCTTCTAGAAAACGTATCCCCTCTTCATTGGGTGGGATCCGGGATCTAGATCTTTTACTTTGAAAAAATTAGAGTGTTCAAAGCAGGCTTGCGCTATGAATACATTAGCATGGAATAATAACATAGGACCTTGGTTCTATTTTGTTGGTTTCTAGGACTAAGGTAATGATTGATAGGGATAGTTGGGGGT	300	k__Eukaryota; s__Rhizaria; d__Cercozoa	0.991215	0.00706738	27.3436	9.67742	Cercozoa	Unknown	Unknown nutrition
ASV0549	CAGTAGCGTATATTAACGTTGTTGCAGTTAAAAAGCTCGTAGTTGGATTTCTGACGTGATGCGCTTGGCCCGCTGCCGTCAGGCAGTGTGTGCCGAGGTGCGTCTGTCATCCTGCCAGAGAACGGCTGTGCGCTTTATTGTGTGCGGTTCGGTATCTGGCTCATTTACTTTGAAGAAACTAGAGTGTTCAAAGCAAGCTTACGCTGTGAATATATTAGCATGGAATAATAATCTAGGACTTCGGTTCTATTTTGTTGGTTCAGGAACTGAAGTAATGATTGATAGGGATAGTTGGGGGTG	300	k__Eukaryota; s__Rhizaria; d__Cercozoa	0.978607	0.00637599	27.35	3.22581	Cercozoa	Unknown	Unknown nutrition
ASV0550	CAGTAGCGTATATTAAAGTTGTTGCAGTTAAAAAGCTCGTAGTTGGATTTCTGGTTAGCGCGTCTAGCCCGCTTCTTTTATGTTGTGTGTGCTGGTATGCGCTTGCCATCCTGCCAGAATACCGTTTCTGTCCTTAACTGGTCTGGATTCGGGGTCTGGCTCTTTTACTTTGAAAAAATTAGAGTGTTTAAAGCAGGCTTCGCTATGAATACATTAGCATGGAATAATGATCTAGGACTTTGGTTCTATTTTGTTGGTTTCTAGTACTGAAGTAATGATTGATAGGGATAGTTGGGGGTG	300	k__Eukaryota; s__Rhizaria; d__Cercozoa	0.995767	0.00663553	27.3566	13.9785	Cercozoa	Unknown	Unknown nutrition
ASV0551	CAGTAGCGTATATTAAAGTTGTTGCAGTTAAAAAGCTCGTAGTTGGATTTCTGGCAGAGTACGTTTTGCCCGCGTCGGTTACGGCGTGAGTGTGAGGTGGACCTGCCATCCTTCTGGGGAGTCTTAGTTCGCCTTTATTGGTGACGCTAAGGCGAACCGGATCTGTTACTTTGAAAAAATTAGGGTGTTCAAAGCAGGCTTGCGCTATGAATACATTAGCATGGAATAACAAAATAGGACTTTTGTTCTAGTTTTGTTGGTTTCTAGGATGGAAGTAATGATTGATAGGGATAGTTGGGG	300	k__Eukaryota; s__Rhizaria; d__Cercozoa	0.966173	0.00220285	27.3588	2.15054	Cercozoa	Unknown	Unknown nutrition
ASV0552	CAATAGCGTATATTAAAGTTGTTGCAGTTAAAAAGCTCGTAGTTGGATTTCTGGTTCAGAGAACCTGGCCCGTGACCAAATTTCGGTTCATGGGTGCCGGAGTTTTCGTACCATCCTTCCGGTGATTTCTCCGGGTCCCTTTCATTAGGTGGCTCGGGTGCTCCGGATCTTTTACTTTGAAAAAATTAGAGTGTTTAAAGCAAGCAGTGTGTTGAATACATTAGCATGGAATAATAATCTAGGACTTTGGTTCTATTTTGTTGGTTTCTAGCGCCAAAGTAATGATTGATAGGGATAGTT	300	k__Eukaryota; s__Rhizaria; d__Cercozoa	0.834927	0.00486252	27.3637	8.60215	Cercozoa	Unknown	Unknown nutrition
ASV0553	CAGTAGCGTATATTAAAGTTGTTGCTGTTAAAAAGCTCGTAGTTGGATTTCTGGTACGCTTGGTCTGATCCGCTCCGGTTACGGCAGTGTGTATCGGTACCTAGTTGCCATCCTTCCAGAAAAACCGTTCTACCCTTAACTGGGCCGGGACGGCGATCTGGAACTTTTACTTTGAAAAAATTAGAGTGTTCAAAGCAGGCTTGCGCTATGAATACATTAGCATGGAATAATAATTTAGGACTCGAGTTCTATTTTTATTGGTTTCAAGAATTTGAGTAATGATTGATAGGGATAGTTGGG	300	k__Eukaryota; s__Rhizaria; d__Cercozoa	0.996531	0.00147204	27.3652	4.30108	Cercozoa	Unknown	Unknown nutrition
ASV0554	CAGTAGCGTATATTAAAGTTGTTGCAGTTAAAAAGCTCGTAGTTGGATTTCTGACATGACTCCTCTGACCCGCGTTCTTTCGAGCGTGTGAGCTCGGTTGGAGTCTGTCATCCTTCCGGAGAATCATCTACCCTTTATTGGTGTGGGTGTTGGACCCGGAACTTTTACTTTGAAGAAATTAGAGTGTTCAAAGCAGGCTTGCGCATTTGAATATTACAGCATGGAATAATAATCTAGGACTTCTGTTCTATTTTGTTGGTTTCTAGGACTGAAGTAATGATTGATAGGGATAGTTGGGGG	300	k__Eukaryota; s__Rhizaria; d__Cercozoa	0.931224	0.00203545	27.3672	4.30108	Cercozoa	Unknown	Unknown nutrition
ASV0555	CAGTAGCGTATATTAAAGTTGTTGCAGTTGAAAAGCTCGTAGTTGGATTTCTGGTTTGGCGCAGCTGACCCGCCACGGTTACGTGTGTGAGTGTCGGCGCGCGCCTTCCATCCTTCTAGAGAACGCGTCTGGCCTTCACTGGTTCGGGCGTGCAATCTAGAACTTTTACTTTGAAAAAATTGGAGTGTTCAAGGCAGGCGATTGCCACGTACAGATTAGCATGGAATAATAATTTAGGACTTTGGTTCTATTTTGTTGGTTTCTAGGACTGAAGTAATGATTGATAGGGATAGTTGGGGG	300	k__Eukaryota; s__Rhizaria; d__Cercozoa	0.99728	0.00475797	27.3719	2.15054	Cercozoa	Unknown	Unknown nutrition
ASV0556	CAATAGCGTATATTAAAGTTGTTGCAGTTAAAAAGCTCGTAGTTGGATTTCTGGTGCGATGCACCTGCCCCGCTCTTTGTTGAGTGTGCGTCGGGTCGCGTCCATCATCCTCCCAGGGAACGTATCTGCTCTTCGTTGAGTTGGGTACGCAAACTGGGGCATTTACTTTGAAAAAATTAGAGTGTTTAAAGCAGGCTATTGCTATGAATACATTAGCATGGAATAATAACTTAGGACTTCGGTTCTATTTTGTTGGTTTTCAGAATTGAAGTAATGATTGATAGGGATAGTTGGGGGTGC	300	k__Eukaryota; s__Rhizaria; d__Cercozoa	0.944592	0.0117665	27.3837	6.45161	Cercozoa	Unknown	Unknown nutrition
ASV0557	CAGTAGCGTATATTAATGTTGTTGCAGTTAAAAAGCTCGTAGTTGGATTTCTGGCAAGACGAGACTGATCCGGTACGCAAGTACTGAGTGTCGGTTCTCGTCTGCCATCCTTCCAGAAAACTCTTCTACCCTTCATTGGGCCGGGAGAGCGATCTGGAACTTTTACTTTGAAAAAATTAGAGTGTTCAAAGCAGGCTTGCGCTATGAATACATTAGCATGGAATAATAATATAGGATTTCGGTTCTATTTTGTTGGTTTCTAGGACTGGAGTAATGATTGATAGGGATAGTTGGGGGTGC	300	k__Eukaryota; s__Rhizaria; d__Cercozoa	0.999243	0.0178705	27.4016	27.957	Cercozoa	Unknown	Unknown nutrition
ASV0558	CAGTAGCGTATATTAAAGTTGTTGCAGTTAAAAAGCTCGTAGTTGGATTTCTGGCTGGAGAGCGCTGATCCGCCCTCAGTGGTGAGTGTCGGTTGTCTGTCCGCCATCCTTCCACAGCGCATTTCTACCCTTCATTGGGACGGACTTGCAATGTGGAACTTTTACTTTGAAAAAATTAGAGTGTTCAAAGCAGGCTTGCGCCATTGAATACATTAGCATGGAATAATAATTTAGGACTTTGGTTCTATTTTGTTGGTTTTCAGGATCGAAGTAATGATTGATAGGGATAGTTGGGGGTGC	300	k__Eukaryota; s__Rhizaria; d__Cercozoa	0.985305	0.0132532	27.4148	18.2796	Cercozoa	Unknown	Unknown nutrition
ASV0559	CAGTAGCGTATATTAAAGTTGTTGCAGTTAAAAAGCTCGTAGTTGGATTTCTGGCTTTACACGTCTAGTCCGCTGCGGTAACGTATGTGAGTACCAGTTCGTGTTTGCCATCCTTCTAGGAAACCTGGCTGCTCTTCATTGAGTTGGTCAGGGGTTCTAGATCTTTTACTTTGAAAAAATTAGAGTGTTTAAAGCAGGCTTTGCCGTGAATACATTAGCATGGAATAATAATTTAGGACCCGTGTCCTAGTTTGTTGGTTCTTGGAAATGGGTAATGATTGATAGGGATAGTTGGGGGTG	300	k__Eukaryota; s__Rhizaria; d__Cercozoa	0.988212	0.00133386	27.4162	5.37634	Cercozoa	Unknown	Unknown nutrition
ASV0560	CAGTAGCGTATATTAATGTTGTTGCAGTTAAAAAGCTCGTAGTTGGATTTCTAGGCTACATCGCTGTCCCCGTGGTCTTAGATCACGGCGTGATGTGCGATGTTGTCTATCCTATTAATCTGTTAGGCTTCGGTCTAGTAGGTTGATTCTTTTACTTTGAAAAAATTAGAGTGTTTAAAGCAGGCTTTGCCATGAATACATTAGCATGGAATAATAACATAGGACTTCGTTTCTATTTTGTTGGTTTCGAGATATGAAGTAATGATTGATAGGGATAGTTGGGGGTGCTAGTATTGAGCG	300	k__Eukaryota; s__Rhizaria; d__Cercozoa	0.970791	0.00474197	27.4209	7.52688	Cercozoa	Unknown	Unknown nutrition
ASV0561	CAGTAGCGTATATTAATGTTGTTGCAGTTAAAAAGCTCGTAGTTGGATTTCTGGCAAGGCGAACCCGACCCGGTACTCTGTACCGAGTGTTGGTTGTTTGTCTGCCATCCTTCCAGAGAACGACGATACCGTTTATTCGGCCGTCGTCGCAATCTGGAACTTTTACTTTGAAAAAATTAGAGTGTTCAAAGCAGGCGTTACGCTATGAATACATTAGCATGGAATAATAATTTAGGACTTTTGTTCTATTTTGTTGGTCTCTAGGACGAAAGTAATGATTGATAGGGATAGTTGGGGGTG	300	k__Eukaryota; s__Rhizaria; d__Cercozoa	0.995845	0.0155579	27.4365	19.3548	Cercozoa	Unknown	Unknown nutrition
ASV0562	CAGTAGCGTATATTAAAGTTGTTGCAGTTAAAAAGCTCGTAGTTGGATTTCTGGTTTGACAAGAATGAGTTCGCTAGCCGTCAGGCGCGTGGACCAGTACTCGTCTACCATCCTTCCAAAGAACACGATACTACCCTTCACTGGGCCGGGCGTGTAATTTGGATCTTTTACTTTGAAGAAATTAGAGTGTTCAAAGCAGGCTTTCGCTATGAATACATTAGCATGGAATAATAATTTAGGACTTTGTTTCTATTTTGTTGGTCTATAGAAATAAAGTAATGATTGATAGGGATAGTTGGG	300	k__Eukaryota; s__Rhizaria; d__Cercozoa	0.993683	0.00529171	27.4418	8.60215	Cercozoa	Unknown	Unknown nutrition
ASV0563	CAGTAGCGTATACTAATGTTGCTGCAGTTAAAAAGCTCGTAGTTGGATTTCTGTGTGACGTCGATGGTCCGCCGGTCCTAGACTGCGTGAGTACCGTTGGATGTCATTCATCCTATCGGGGCTTGGCTTCGTGCTAAGTTTCCGGTTCTTTTACTTTGAAAAAATTAGAGTGTTCAAAGCAGGCTTGCGCAATTGAATACATTAGCATGGAATAATAATATAGGACTTTGATCTTATTTTGTTGGTTTCTAAGGCCAAAGTAATGATTGATAGGGATAGTTGGGGGTGCTAGTATTGGGC	300	k__Eukaryota; s__Rhizaria; d__Cercozoa	0.981585	0.00503208	27.4468	6.45161	Cercozoa	Unknown	Unknown nutrition
ASV0564	CAGTAGCGTATATTAAAGTTGTTGCAGTTAAAAAGCTCGTAGTTGGATCTCTGACTGGCCCGGTTGGCCCGGTAACCTTCGGGTGCTGAGTAGCCGATTGGGTTGTGTCATCCTTCCAGAGCCGTGATGCCTACCGCTCTGCGGCCGGGCGCACGATCTGGATCGTTTACTTTGAAAAAATTAGAGTGTTTCAAGCAGGCTTTCGCTTTGAATACATTAGCATGGAATAATGACATAGGGCTTAGGCTTTATTTTGTTGGTTTCTAGAGCTTAAGTAATGATTGACAGGGATAGTTGGGG	300	k__Eukaryota; s__Rhizaria; d__Cercozoa	0.705354	0.00794918	27.4547	6.45161	Cercozoa	Unknown	Unknown nutrition
ASV0565	CAATAGCGTATATTAAAGTTGTTGCAGTTAAAAAGCTCGTAGTTGGATTTCTGGTTTTTGAGAACTGGGATCGTGAAACATTTTTGTCTCATGAGTCCTGCGTTTTCGAACCATCCTTCTAGATTCTAACAGGTTCTATTTACTTAGTTGCTTGTTGGGTTTCTAGATCTTTTACTTTGAATAAATTAGAGTGTTTAAAGCAGGCGGTGTGTTGAATACATTAGCATGGAATAATAACATAGGACTTTGGTTCTATTTTGTTGGTTTTCAGCGCCAAAGTAATGATTGATAGGGACCGTT	300	k__Eukaryota; s__Rhizaria; d__Cercozoa	0.828555	0.00618888	27.4609	4.30108	Cercozoa	Unknown	Unknown nutrition
ASV0566	CAATAGCGTATATTAAAGTTGTTGCAGTTAAAAAGCTCGTAGTTGGATTTCTGTTTCAGAGAACCTGGCCCGTGACCAAATTTCGGTTCATGGGTGCCGGTGTTTTCGTAACATCCTTCCGGTGATTTCTTCTGGTCCCTTTCATTAGGTGGCTAGAGTGCTCCGGATCTTTTACTTTGAAAAAATTAGAGTGTTTAAAGCAAGCAGTGTGTTGAATACATTAGCATGGAATAATAATCTAGGGCTTTGGTTCTATTTTGTTGGTTTCTAGCGCCAAGTAATGATTGATAGGGATAGTTG	300	k__Eukaryota; s__Rhizaria; d__Cercozoa	0.702774	0.0114452	27.4724	23.6559	Cercozoa	Unknown	Unknown nutrition
ASV0567	CAGTAGCGTATATTAAAGTTGTTGCAGTTAAAAAGCTCGTAGTTGGATTTCTGGTATTGCAGTTTTGGTCCACTGGTTTTCGGATTGGTGAGTTGCCGGGGCTTGGTGTCATCCTCTCAGAGTGCCGTGCCTGCCCTTTACTGGGTTGGGCATGTTTGCGTTCTGGGACTTTTACTTTGAAAAAATTAGAGTGTTTAAAGCAGGCTTACGCTTTTGTATAGATTAGCATGGAATAATAATATAGGACAAAGTCTCTATTTTGTTGGTTTATTGGGATTTTGTAATGATTGATAGGGATAG	300	k__Eukaryota; s__Rhizaria; d__Cercozoa	0.877987	0.00106854	27.4734	1.07527	Cercozoa	Unknown	Unknown nutrition
ASV0568	CAGTAGCGTATATTAAAGTTGTTGCAGTTAAAAAGCTCGTAGTTGGATTTCTGGTTTAACGTGTCTAGTCCGCTGCGGTAACGTATGTCGAGTACCAGTTCGCGTTTGCCATCCTTCTAGGAAACGTGACTACTCTTCACTGAGTCGGTCATTGGATTCTAGATCTTTTACTTTGAAAAAATTAGAGTGTTTAAAGCAGGCTTTGCCGTGAATACATTAGCATGGAATAATAATTTAGGACTTCAATCCTAGTTTGTTGGTTCTTGGAATGAAGTAATGATTGATAGGGATAGTTGGGGG	300	k__Eukaryota; s__Rhizaria; d__Cercozoa	0.997862	0.00717057	27.4806	9.67742	Cercozoa	Unknown	Unknown nutrition
ASV0569	CAGTAGCGTATATTAAAGTTGTTGCAGTTAAAAAGCTCGTAGTTGGATTTCTGGCTTGACATTTCTGGCCTGCCGCCTATTTGGAGGTACGTGCCGGTTGGTGTCTGCCATCCTTCTAGAAAACGAATCTACCATTCATTTGGCCGGGTTCGCGATCTAGATCTTTTACTTTGAAGAAATTAGAGTGTTCAAAGCAGGCTTACGCTATGAATACATTAGCATGGAATAATAATTTAGGACTTTGGTTCTATTTTGTTGGTTTCTAGAACTAAAGTAATGATTGATAGGGATAGTTGGGGG	300	k__Eukaryota; s__Rhizaria; d__Cercozoa	0.999835	0.0135657	27.4942	17.2043	Cercozoa	Unknown	Unknown nutrition
ASV0570	CAATAGCGTATACTAAAGTTGTTGCAGTTAAAAAGCTCGTAGTTGGATTTCTGGCTTGACAGACCCGGACCGCTCCTAACGGAGTTGTGACTGTGGTTTATCGGCCATCCTTCGTGGAGAACATTTCGGCTCTTCATTGAGTTCGGAGTGGAATCCCGATCAGTTACTTTGAAAAAATTAGAGTGTTCAAAGCAGGCTTACGCTGTGAATACATTAGCATGGAATAACAAGATAGGACTTTGGTACTATTTTGTTGGTTTCTAGGACCGAAGTAATGATTGATAGGGATAGTTGGGGGTG	300	k__Eukaryota; s__Rhizaria; d__Cercozoa	0.753669	0.00161432	27.4958	4.30108	Cercozoa	Unknown	Unknown nutrition
ASV0571	CAGTAGCGTATATTAATGTTGTTGCAGTTAAAAAGCTCGTAGTTGGATTTCTAGGCTACATCGCTGTCCCCGTGGTCTTAGATCACGGCGTGATGTGCGATGTTGTCTATCCTATTAATCTGGTAGGCTTCGGTCTATTAGGTTGATTCTTTTACTTTGAAAAAATTAGAGTGTTTAAAGCAGGCTTTGCCATGAATACATTAGCATGGAATAATAACATAGGACTTCGTTTCTATTTTGTTGGTTTCGAGATATGAAGTAATGATTGATAGGGATAGTTGGGGGTGCTAGTATTGAGCG	300	k__Eukaryota; s__Rhizaria; d__Cercozoa	0.962094	0.00306678	27.4989	7.52688	Cercozoa	Unknown	Unknown nutrition
ASV0572	CAGTAGCGTATATTAAAGTTGTTGCAGTTAAAAAGCTCGTAGTTGGATTTCTGATTTGACAAGAATGCGGTCGCTAGGCGTTAGCCGCGTGACCCAGAACTGTCTATCATCCTTCTAGAAAGCGCGCCTACCCTTCACTGGGCTGGGCGCGTGCTCTAGATCTTTTACTTTGAAGAAATTAGAGTGTTCAAAGCAGGCTTGCGCTATGAATACATTAGCATGGAATAATAATTTAGGACTTCGGTTTTATTTTGTTGGTCTATAAAACAGAAGTAATGATTGATAGGGATAGTTGGGGGT	300	k__Eukaryota; s__Rhizaria; d__Cercozoa	0.997976	0.0228957	27.5218	23.6559	Cercozoa	Unknown	Unknown nutrition
ASV0573	CAATAGCGTATATTAATGTTGTTGCAGTTAAAAAGCTCGTAGTTGGATTTCTGACAGAATGCACCTGGCCCTGTCCTCACGGACTGAGTAGTCGGCGCGCATCTATCATCCTCCCAGGAAACTTCGACGACATTCACTTGTTGACGTTGCGAACTGGGTCTTTTACTTTGAAAAAATTAGAGTGTTTAAAGCAGGCTTTTGCTATGAATACATTAGCATGGAATAATAACTTAGGACTTTGGTTCTATTTTGTTGGTTTCTAGATCCGAAGTAATGATTGATAGGGATAGTTGGGGGTGC	300	k__Eukaryota; s__Rhizaria; d__Cercozoa	0.939996	0.00223457	27.524	3.22581	Cercozoa	Unknown	Unknown nutrition
ASV0574	CAATAGCGTATATTAAAGTTGTTGCAGTTAAAAAGCTCGTAGTTGAATTTCTGGTATACTGCGCCTGGCCCGCCTCGGTTACGAGTGCGAGTGCCGGTGCGCGGTTGCCATCCTTCTAGAGAACGTGTCTGCTCTTCACTGAGCCGGATACGGAATCTAGATCTTTTACTTTGAAAAAATTAGAGTGTTTAAAGCAGGCTAGCGCTATGAATACATTAGCATGGAATAATAATTTAGGACTTTGGTTCTATTTTGTTGGTTATAGGACTGAAGTAATGATTGATAGGGATAGTTGGGGGT	300	k__Eukaryota; s__Rhizaria; d__Cercozoa	0.998217	0.0028527	27.5268	4.30108	Cercozoa	Unknown	Unknown nutrition
ASV0575	CAGTAGCGTATATTAAAGTTGTTGCTGTTAAAAAGCTCGTAGTTGGATTTCTGGTATGCCTGGTCTGATCCGCTCCGGTTACGGTAGTGTGTATCGGTACCTGGTTGCCATCCTTCTAGAAAACCCGTTCTACCCTTAGTTGGGCCGGGACGGCGATCTAGAACTTTTACTTTGAAAAAATTAGAGTGTTCAAAGCAGGCTTGCGCTATGAATACATTAGCATGGAATAATAATTTAGGACTCGGGTTCTATTTTATTGGTTTCTAGAAACCGAGTAATGATTGATAGGGACAGTTGGGG	300	k__Eukaryota; s__Rhizaria; d__Cercozoa	0.995658	0.00485802	27.5317	6.45161	Cercozoa	Unknown	Unknown nutrition
ASV0576	CAGTAGCGTATATTAAAGTTGTTGCAGTTAAAAAGCTCGTAGTTGGATTTCTGGCTTGACGCGTCTGACCCGCCGTGTTACGCGTGTGAGTGTCGGTTCGCGTCTGCCATCCTTCCAGAAATCGTTTCTGCCCTTCACTGGGTTGGATTCGCGCTCTGGAACATTTACTTTGAAGAAATTAGAGTGTTCAAAGCAGGCTTGCGCTGTGAATACATTAGCATGGAATAATAACTTAGGACTTTGGTTCTATTTTGTTGGTTTCTAGGACTGAAGTAATGATTGATAGGGATAGTTGGGGGT	300	k__Eukaryota; s__Rhizaria; d__Cercozoa	0.999975	0.00501179	27.5367	8.60215	Cercozoa	Unknown	Unknown nutrition
ASV0577	CAGTAGCGTATATTAAAGTTGTTGCAGTTAAAAAGCTCGTAGTTGGATTTCTGGTATGACAAGTCTGACCCGCCTGGTTTATCTGGGTGATGCGTCGGTACATGTCTGCCATCCTTGTAGAAAGTTTGTCTACCCTTCACTGGGCTGGATTTGTCGATCTACATCTTTTACTTTGAAGAAATTAGAGTGTTCAAAGCAGGCTCGCGCTATGAATACATTAGCATGGAATAATAATTTAGGACTTGGATCCTATTTTGTTGGTTTCTAGGATTTAAGTAATGATTGATAGGGATAGTTGGG	300	k__Eukaryota; s__Rhizaria; d__Cercozoa	0.999317	0.017162	27.5539	11.828	Cercozoa	Unknown	Unknown nutrition
ASV0578	CAGTAGCGTATATTAAAGTTGTTGCAGTTGAAAAGCTCGTAGTTGGATTTCTGGTTTGGCGCAGCTGGTCCGCCTCGGTTACGAGTGTGAGTATCGGCGCGCGCCTTCCATCCTTCCAGAGAGCGCGTCTGGCCTTCACTGGTTCGGGCGTGCAATCTGGAACATTTACTTTGAAAAAATTGGAGTGTTCAAGGCAGGCGATTGCCACGTACAGATTAGCATGGAATAATAATTTAGGACTTTGGTTCTATTTTGTTGGTTTCTAGGACTGAAGTAATGATTGATAGGGATAGTTGGGGG	300	k__Eukaryota; s__Rhizaria; d__Cercozoa	0.987466	0.00211623	27.556	3.22581	Cercozoa	Unknown	Unknown nutrition
ASV0579	CAGTAGCGTATATTAAAGTTGTTGCAGTTAAAAAGCTCGTAGTTGGATTTCTGGCCTGACAGAACTGATCCGCACCGGTTACGGTCGTGAGTATCGGGCTCTGTCTGCCATCCTTCCTGAGAACGCTGGCTACCCTTCATTGGGCCGGTCTCGCAATCAGGAACGTTTACTTTGAAAAAATTAGAGTGTTCAAAGCAGGCTTACGCTGTGAATACATTAGCATGGAATAATAATTTAGGACTTCGGTTCTATTTTGTTGGTTTCTAGAATTGGAGTAATGATTGATAGGGATAGTTGGGG	300	k__Eukaryota; s__Rhizaria; d__Cercozoa	0.987532	0.0361794	27.5922	24.7312	Cercozoa	Unknown	Unknown nutrition
ASV0580	CAGTAGCATATATTAAAATTGTTGCAGTTAAAAAGCTCGTAGTTGGATTTCTGGTATGACGTGCTTGGTCCGCTCCCGATAGGGACGTGTGTGCCGTGTATTGTCTACCATCCTTCCAGTGCCTTGCGTCTGTCTTTAATTAGATTGGATGTCAATGGTCTGGATCATTTACTTTGAGAAAATTAGAGTGTTTAAAGCAGGCTTACGCTATGAATACATTAGCATGGAATAATAATATAGGACTTTTGTTCTATTTTGTTGGTTTCTAGGACGAGAGTAATGATTGATAGGGATAGTTGG	300	k__Eukaryota; s__Rhizaria; d__Cercozoa	0.9953	0.0125566	27.6047	22.5806	Cercozoa	Unknown	Unknown nutrition
ASV0581	CAATAGCGTATATTAATGCTGTTGCAGTTAAAAAGCTCGTAGTTGGATTTCTGGTTTGGATTTGCAACTCCGCCTCGCAAGAGTGTGTGTTGTTGCGAATCCTGCCATCCTTCTGGAGGGTTCTTCTTGCCTTAACTGGTTTGGGAGAATCACTCTAGATCGTTTACTTTGAAAAAATTAGAGTGTTCAAAGCAGGCATTAACGCTGTGAATACATTAGCATGGAATAATAAGATAGGACTTTGGTTCTATTTTGTTGGTTTCTAGAACTGAAGTAATGATTGATAGGGATAGTTGGGGG	300	k__Eukaryota; s__Rhizaria; d__Cercozoa	0.873091	0.00129794	27.606	3.22581	Cercozoa	Unknown	Unknown nutrition
ASV0582	ACATGGTGTATCTTTTAGTTATTGCAGTTAAAACGTTCGTAGTTTAATTTTCGAATTTTGAGTACTTTGTTGTACTTTTATAATTTACTGTGAATAAACTGGATTGTTTAAGAACAAATACATGTTAGCATGGAATAATGAGATACGGCTTTTAGTCTGTTTGGTTTCAATAGCAAAAAGTAATGATGGATAGGATCAGTTGGGGGTGCTAGTATTCTGCGGCCAGAGGTGAAATTCATGGATTCGCGGACGACTGACTACTGCGCAAGCATTCACCAAGGATGTATTCTTTAATCAAGA	300	k__Eukaryota; s__Rhizaria; d__Cercozoa	0.897684	0.00296818	27.609	4.30108	Cercozoa	Unknown	Unknown nutrition
ASV0583	CAGTAGCGTATATTAAAGTTGTTGCAGTTAAAAAGCTCGTAGTTGGATTTCTGGTTGACCGCGTATGGTCCGGTTTTTTCCTTCGGGTTAATCGTGCACCGTCGCGTGTTTTCCATCCTTCCAGAGAGTTATGCCTACCGCCTTGCGCGGCCGGGCGTTGCGATCTGGATCGTTTACTTTGAAAAAATTAGAGTGTTTCACGCAGGCTTACGCCTTGAATACATTAGCATGGAATAATAATATAGGACTTCTGTCCTATTTTGTTGGTTTTCAGGACCGGGGTAATGATTGATAGGGACA	300	k__Eukaryota; s__Rhizaria; d__Cercozoa	0.795924	0.00985432	27.6188	11.828	Cercozoa	Unknown	Unknown nutrition
ASV0584	CAATAGCGTATATTAAAGTTGTTGCAGTTAAAAAGCTCGTAGTTGGATTTCTGGTTCAGAGAACCTGGCCCGTGACCAAATTTCGGTTCATGGGTGCCGGAGTTTTCGTACCATCCTTCCGGTGATTTCTCCAGGTCCCCTTCATTGGGTGGCCTGGGTGCTCCGGATCTTTTACTTTGAAAAAATTAGAGTGTTTAAAGCAAGCAGTGTGTTGAATACATTAGCATGGAATAATAATCTAGGACTTTGGTTCTATTTTGTTGGTTTCTAGCGCCAAAGTAATGATTGATAGGGATAGTT	300	k__Eukaryota; s__Rhizaria; d__Cercozoa	0.89236	0.0353647	27.6542	17.2043	Cercozoa	Unknown	Unknown nutrition
ASV0585	CAGTAGCGTATATTAAAGTTGTTGCAGTTAAAAAGCTCGTAGTTGGATTTCTGGTACGGAGCGACTGCTCCGCACCCTTCATCGGGTGTGTGTAACGGTTTGTTCCTGCCATCCTTCCGGAGAAACCCAGTTGCTATTTATTTAGCGACTGGACAGATCTGGATCTTTTACTTTGAAAAAATTAGAGTGTTTAAAGCAGGCTTACGCTATGAATACATTAGCATGGAATAATAATTTAGGACTTTGGTTCTATTTTGTTGGTTTTCAGGACTAAAGTAATGATTGATAGGGATAGTTGGG	300	k__Eukaryota; s__Rhizaria; d__Cercozoa	0.994762	0.00257988	27.6568	2.15054	Cercozoa	Unknown	Unknown nutrition
ASV0586	CAATAGCGTATATTAAAGTTGTTGCAGTTAAAAAGCTCGTAGTTGGATTTCTGGTTCAGAGAACCTGGCCCGTGACCAAATTTCGGTTCATGGGTGCCGGAGTTTTCGTACCATCCTTCCGGTGATTTCTCCGTGTCCCTTTCATTAGGCGGCTCGGGTGCTCCGGATCTTTTACTTTGAAAAAATTAGAGTGTTTAAAGCAAGCAGTGTGTTGAATACATTAGCATGGAATAATAATCTAGGACTTTGGTTCTATTTTGTTGGTTTCTAGCGCCAAAGTAATGATTGATAGGGATAGTT	300	k__Eukaryota; s__Rhizaria; d__Cercozoa	0.824324	0.00339286	27.6602	8.60215	Cercozoa	Unknown	Unknown nutrition
ASV0587	CAGTAGCGTATATTAAAGTTGTTGCAGTTAAAAAGCTCGTAGTTGGATTTCTGGTGTGTGCGACCTGATCGCCACCGTTAGGTGCGCTTTCTTGTTCGCGTTCGCCATCCTTCTAGGGAGGCGTCGTTCTCTTCATTGAGTTCGGCGTCGGCCTAGGACGTTTACTTTGAAAAAATTAGAGTGTTCAAAGCAGGCAAGCGCTGTGAATACATTAGCATGGAATAATAATCTAGGACTTTGGTTCTATTTTGTTGGTTTCTGGGACTGAAGTAATGATTGATAGGGATAGTTGGGGGTGCT	300	k__Eukaryota; s__Rhizaria; d__Cercozoa	0.975171	0.00725156	27.6674	11.828	Cercozoa	Unknown	Unknown nutrition
ASV0588	CAGTAGCGTATATTAAAGTTGTTGCAGTTAAAAAGCTCGTAGTTGGATTTCTGGCAAGGCAGAGCTGACCTGGTACTATGTATCGTGTGTTGGACTCGGTCTGCCATCCTTCCAGAAACGCACTGTACCTTTCATTAGGCCGTGGTGTTGATCTGGAACTTTTACTTTGAAAAAATTAGAGTGTTTAAAGCAGGCTTTTGCTATGAATACATTAGCATGGAATAATAATCTAGGACTTCGGTTCTATTTTGTTGGTTTCTAGTACTGAAGTAATGATTGATAGGGATAGTTGGGGGTGCT	300	k__Eukaryota; s__Rhizaria; d__Cercozoa	0.999587	0.00253378	27.67	7.52688	Cercozoa	Unknown	Unknown nutrition
ASV0589	CAATAGCGTATATTAAAGTTGTTGCAGTTAAAAAGCTCGTAGTTGGATTTCTGGTTCAGAGAACCTGGCCCGTGACCAAATTTCGGTTCATGGGTGCCGGAGTTTTCGTACCATCCTTCCGGTGATTTCTCCCAGTCGCATTCATTTGTTGGCTGGGGTGCTCCGGATCTTTTACTTTGAAAAAATTAGAGTGTTTAAAGCAAGCAGTGTGTTGAATACATTAGCATGGAATAATAATCTAGGACTTTGGTTCTATTTTGTTGGTTTCTAGCGCCAAAGTAATGATTGATAGGGATAGTT	300	k__Eukaryota; s__Rhizaria; d__Cercozoa	0.910515	0.00352852	27.6735	9.67742	Cercozoa	Unknown	Unknown nutrition
ASV0590	CAATAGCGTATATTAATTTTGTTGCAGTTAAAACGCTCGTAGTTGGATTTCTGGTTCGGGAGTTTCCGCACGGCGCCTTTGGTGTTTGCGGTAGACTTCCGGTCCATCCTTCGCGGAGAACGCTTGGGGTCTTGACTGATTCTGGGCGCGATCCCGATCTTTTACTTTGAAAAAATTAGAGTGTTCAAAGCAGGCTTACGCTGTGAATACATTAGCATGGAATAATAAAATAGGGCTTCGGTTTTATTTTGTTGGTTCTGAAACTGGAGTAATGATTGATAGGGATAGTTGGGGGTGCTT	300	k__Eukaryota; s__Rhizaria; d__Cercozoa	0.820986	0.0123523	27.6859	8.60215	Cercozoa	Unknown	Unknown nutrition
ASV0591	CAAGAACGTATATTAATGTTGCTGCAGTTAAAAAGCTCGTAGTTGGACCTCTGGTACGATTCACTTGGCCCGCTCGAAAGAGTTGAGTGCTGATGTGCATCTGCCATCCTTCTGGTTATGCTTCGCTCTCGAAAGAGTTGCGTCGTCTGATCCAGATCTTTTACTTTGAAAAAATTAGAGTGTTTAAAGCAGGCTTACGCTATGAACATTAGAGCATGGAATGAAAAGATAGGGCTTCGGCTCCATTTTGTTGGTTCTGGGAACTGAAGTAATGATTGATAGGGATGGTTGGGGGTGCTA	300	k__Eukaryota; s__Rhizaria; d__Cercozoa	0.988917	0.00272958	27.6886	6.45161	Cercozoa	Unknown	Unknown nutrition
ASV0592	CAATAGCGTATATTAAAGTTGTTGCAGTTAAAAAGCTCGTAGTTGGATTTCTGGTTCAGAGGGCTTGGCCCGTGGCCAATTTAGGTTCACGAGTGCCGATGCTTTCGTACCATCCTTTCGGTGACGATTCAGGTCCCCTTCATTGGGTTCGCCTGGTTGTTCCGGATCTTTTACTTTGAAAAAATTAGAGTGTTTAAAGCAAGCTGTGTGTTGAATACATTAGCATGGAATAATAATCTAGGACTTTGGTTCTATTTTGTTGGTTTCTAGCGCCAAAGTAATGATTGATAGGGATAGTTG	300	k__Eukaryota; s__Rhizaria; d__Cercozoa	0.847481	0.00952431	27.6981	6.45161	Cercozoa	Unknown	Unknown nutrition
ASV0593	CAGTAGCGTATATTAATGTTGTTGCAGTTAAAAAGCTCGTAGTTGGATTTCTAGGCTACATCGCTGTCCCCGTGGTCTTAGATCACGGCGTGATGCGCGATGTTGTCTATCCTATTAATCTGTCAGGCTTCGGCTTGATAGGTTGATTCTTTTACTTTGAAAAAATTAGAGTGTTTAAAGCAGGCTTTGCCATGAATACATTAGCATGGAATAATAACATAGGACTTCGTTTCTATTTTGTTGGTTTCGAGATATGAAGTAATGATTGATAGGGATAGTTGGGGGTGCTAGTATTGAGCG	300	k__Eukaryota; s__Rhizaria; d__Cercozoa	0.980942	0.00424943	27.7024	7.52688	Cercozoa	Unknown	Unknown nutrition
ASV0594	CAGTAGCGTATATTAAAGTTGTTGCAGTTAAAAAGCTCGTAGTTGGATTTCTGGCTGACCGAGATGGCCCGGTTCTCTTTTGAGGCTGAGTGCTGTCTGTGCGTCTGCCATCCTTCCAGAAAACTGTGCCTACCGCTTAACGCGGCCGGGCGCTGTGATCTGGATCTTTTACTTTGAAAAAATTAGAGTGTTCCAAGCAGGCTTACGCTTTGAATACATTAGCATGGAATAATAATATAGGACTCTTGGTCTTATTTTGTTGGTTTCTAAGACCGAAGTAATGATTGACAGGGATAGTTG	300	k__Eukaryota; s__Rhizaria; d__Cercozoa	0.984635	0.00462315	27.707	7.52688	Cercozoa	Unknown	Unknown nutrition
ASV0595	CAGAAGCGTATATTAAAGTTGTTGCAGTTAAAAAGCTCGTAGTTGGATTTCTGGTGCGAGGTGCCTGGCCCGCCGGGGCTTTCCCGTGCGAGTGCCGGAGCGCCTCCGCCATCCTTCGGGGGACCGCGCCTACCCTTAACTGGGCCGGGCGCGTGAGCCCGATCGTTTACTTTGAAAAAATTAGAGTGTTCCACGCAGGCTCGTGCTGTGAATACATTAGCATGGAATAATGACTTAGGACTTTGGTTCTATTTTGTTGGTTTCTGGGACTGAAGTAATGATTGATAGGGATAGTTGGGG	300	k__Eukaryota; s__Rhizaria; d__Cercozoa	0.900407	0.0023015	27.7093	2.15054	Cercozoa	Unknown	Unknown nutrition
ASV0596	CAGTAGCGTATATTAAAGTTGTTGCAGTTAAAAAGCTCGTAGTTGGATTTCTGGTATTACGCGTCTAGTCCGCTGCGGTAACGTATGTGAGTACCAGTTCGTGTTTGCCATCCTTCTAGGAAAGGCGGCTGCTCTTCACTGAGATGGTCGTCGGTTCTAGATCTTTTACTTTGAAAAAATTAGAGTGTTTAAAGCAGGCATTGCCGTGAATACATTAGCATGGAATAATAATTTAGGACTCTCGTCTTAGTTTGTTGGTTCTCGGAAGGGAGTAATGATTGATAGGGATAGTTGGGGGTG	300	k__Eukaryota; s__Rhizaria; d__Cercozoa	0.993075	0.00042396	27.7097	1.07527	Cercozoa	Unknown	Unknown nutrition
ASV0597	CAATAGCGTATATTAAAGTTGTTGCAGTTAAAAAGCTCGTAGTTGGATTTCTGGTCTGAGAAACCCAATCCTCTCCTAACGGAGTAGCGGTTGGTGTTTTTCGACCATCCTTCGTGGAGAACTTGTCGACTCTTCATTGAGTTCGGCAAGGGACCCCGATCAATTACTTTGAAAAAATTAGAGTGTTCAAAGCAGGCTTACGCTATGAATACATTAGCATGGAATAATAAGATAGGACTTTGGTTTTATTTTGTTGGTTTCTAGGACTAAAGTAATGATTGATAGGGATAGTTGGGGGTG	300	k__Eukaryota; s__Rhizaria; d__Cercozoa	0.860047	0.00275831	27.7125	7.52688	Cercozoa	Unknown	Unknown nutrition
ASV0598	CAGTAGCGTATACTAATGTTGCTGCAGTTAAAAAGCTCGTAGTTGGATTTCTGGTTGACAAGCGTGGTCCGCCGCTCCTAGAGTGTGTGAGTACCGCTTGTTTGTCTGCCATCCTATCGGGATTTTCGGGCCTCGGTCTGGAAGTTTCGGTTCTTTTACTTTGAAAAAATTAGAGTGTTTAAAGCAGGCTTTGCAATTGAATACATTAGCATGGAATAATAATATAGGACTTTGATCTTATTTTGTTGGTTTCTAAGGCCAAAGTAATGATTGATAGGGATAGTTGGGGGTGCTAGTATT	300	k__Eukaryota; s__Rhizaria; d__Cercozoa	0.996602	0.00452999	27.717	1.07527	Cercozoa	Unknown	Unknown nutrition
ASV0599	CAGTAGCGTATATTAAAGTTGCTGCAGTTAAAAAGCTCGTAGTTGGATTTCTGGCAAGACAAAGCTGGCCTGGCTCTTCGTGAGTCGTGTGCTGGTCTTTATCTGCCATCCTTCCAGAGAACGATAATACCATTTACTTGGCCGTTGTCGCAATCTGGGACTTTTACTTTGAAAAAATTAGAGTGTTCAAAGCAGGCAATATCGCTGTGAATACATTAGCATGGAATAATAATTTAGGACTTTGGTTCTATTTTGTTGGTTCTAGGACCGAAGTAATGATTGATAGGGATAGTTGGGGGT	300	k__Eukaryota; s__Rhizaria; d__Cercozoa	0.949223	0.00164014	27.7186	4.30108	Cercozoa	Unknown	Unknown nutrition
ASV0600	CAATAGCGTATATTAAAGTTGTTGCAGTTAAAAAGCTCGTAGTTGGATTTCTGGCTTGGAGCGATCGTCCCGCTGCGTATCCGTAGTGTGTGATCGACGCTCTGGCCATCCTTCTAGAAAACGTTCCTCCTCTTCGTTGAGGTCGGATCGGGTTCTAGATCTTTTACTTTGAAAAAATTAGAGTGTTTAAAGCAGGCTTTGCTGTGAATACATTAGCATGGAATAATGACTTAGGACTTTGGTTCTATTTCGTTGGTTTAGGACCGAAGTAATGATTGATAGGGACAGTTGGGGGTGCTA	300	k__Eukaryota; s__Rhizaria; d__Cercozoa	0.945379	0.00480923	27.7234	10.7527	Cercozoa	Unknown	Unknown nutrition
ASV0601	CAATAGCGTATATTAAAGTTGCTGCAGTTAAAAAGCTCGTAGTTGGATATCTGGCTCGGATACCTGGCAGCGCGGTTCACACTGTGCAGCCGGACGTAACCTTGCCATCCTTCCGAAGAACATTTTGACCCTCACGGGATGAGATGTAATTTGGAACTTTTACTTTGAAAAAATTAGAGTGTTCAAAGCAAGCGTTTTGCTTGAATACATTAGCATGGAATAATAAAATTGGACTTCGGTCTATTTTGTTGGTTCTAGATCTGAAGTAATGATTGATAGGGATAGTTGGGGGTGCTTGTA	300	k__Eukaryota; s__Rhizaria; d__Cercozoa	0.798441	0.00446552	27.7279	8.60215	Cercozoa	Unknown	Unknown nutrition
ASV0602	CAGTAGCATATATTAAAATTGTTGCAGTTAAAAAGCTCGTAGTTGGATTTCTGGTATGATGTGCTTGGTCCGCTCCCGTTAGGGATGTGTGTGCCGAGTATTGTCTACCATCCTTTCAGAGTCCCACATCTGTCCTTAATTGGATCGGGTGCTGGTATCTGAATCATTTACTTTGAGAAAATTAGAGTGTTTAAAGCAGGCTTACGCTATGAATACATTAGCATGGAATAATAATATAGGACTTTTGTTTTATTTTGTTGGTTTCTAGGACGAGAGTAATGATTGATAGGGATAGTTGGG	300	k__Eukaryota; s__Rhizaria; d__Cercozoa	0.99326	0.00196615	27.7299	6.45161	Cercozoa	Unknown	Unknown nutrition
ASV0603	CAGTAGCGTATATTAAAGTTGTTGCAGTTAAAAAGCTCGTAGTTGGATTTCTGGCTTGACAAAACTGACCTGCTGCTTCATTGTGGTGTGTGTCATGGTTTGTCTGCCATCCTTCTAGAAAACGTTCCTACCCTTCATTGGGCCGGGTTCGCGATCTAGAACTTTTACTTTGAAAAAATTAGAGTGTTCAAAGCAGGCTTGCGCTATGAATACATTAGCATGGAATAATAATTTAGGACTTCGGTTCTATTTTGTTGGTTTCTAGGACTTAAGTAATGATTGATAGGGATAGTTGGGGGT	300	k__Eukaryota; s__Rhizaria; d__Cercozoa	0.999792	0.00571673	27.7356	8.60215	Cercozoa	Unknown	Unknown nutrition
ASV0604	CAGTAGCGTATATTAAAGTTGCTGCAGTTAAAAAGCTCGTAGTTGGATTTCTGGCTTGACGCGCCTGGCCCGCTGCCGTTAGGTATGTGAGTGCCGGTGCGCGTCTGCCATCCTGGTAGAAGGTCCGTCTGCTCTTAATTGAGTTGGGCGGTATCCTCTACCTCATTTACTTTGAAAAAATTAGAGTGTTTAAAGCAGGCGTTTTGCTATGAATACATTAGCATGGAATAATAATATAGGATTTTTTACCTATTTTGTTGGTTTCTAGGTATGAAATAATGATTGACAGGGATAGTTGGG	300	k__Eukaryota; s__Rhizaria; d__Cercozoa	0.975675	0.00257984	27.7382	2.15054	Cercozoa	Unknown	Unknown nutrition
ASV0605	CAGTAGCGTATATTAAAGTTGTTGCAGTTAAAAAGCTCGTAGTTGGATTTCTGGTTACTTGGCCCGGCCCTCCTCCCTCTCGGAGGACGCGTGCTAGGTCTTTGTTACCATCCTTCCAGACAGCCATGCCTGCCCTTCATTGGGTCGGGCGTGCGCAATCTGGATCATTTACTTTGAAAAAATTAGAGTGTTCAAAGCAAGCTTACGCTGTGAATACATTAGCATGGAATAATAATATAGGACTTTGGTTCTATTTTGTTGGTTTCTAGGACTGAAGTAATGATTGATAGGGATCGTTGG	300	k__Eukaryota; s__Rhizaria; d__Cercozoa	0.971075	0.00710438	27.7453	1.07527	Cercozoa	Unknown	Unknown nutrition
ASV0606	CAATAGCGTATATTAAAGTTGTTGCAGTTAAAAAGCTCGTAGTTGGATTTCTGGTCTGAGAAACCCAATCCTCTCTTAACGGAGTAGCGGTTGGTGTTTTTCGACCATCCTTCGTGGAGAACTTATCGACTCTTCATTGAGTTCGGCAAGGGACCCCGATCAATTACTTTGAAAAAATTAGAGTGTTCAAAGCAGGCTTACGCTATGAATACATTAGCATGGAATAATAAGATAGGACTTTGGTTTTATTTTGTTGGTTTCTAGGACTAAAGTAATGATTGATAGGGATAGTTGGGGGTG	300	k__Eukaryota; s__Rhizaria; d__Cercozoa	0.91185	0.0249697	27.7702	26.8817	Cercozoa	Unknown	Unknown nutrition
ASV0607	CAATAGCGTATATTAAAGTTGTTGCAGTTAAAAAGCTCGTAGTTGGATTTCTGGTTCAGAGAGACTGGCCTGTGGCCAAATTTAGGTTTCATGGGTGCCGGTACTTTCGAGCCATCCTTCCGGTGATTTCGGGAGTCCCTTTTATTAGGTGATTTCAGTGCTCCGGATCTTTTACTTTGAAAAAATTAGAGTGTTTAAAGCAAGCAGTGTGTTGAATACATTAGCATGGAATAATAATCTAGGACTTTGGTTCTATTTTGTTGGTTTCTAGCGCCAAAGTAATGATTGATAGGGATAGTT	300	k__Eukaryota; s__Rhizaria; d__Cercozoa	0.803401	0.00213818	27.7724	5.37634	Cercozoa	Unknown	Unknown nutrition
ASV0608	CAATAGCGTATATTAAAGTTGTTGCAGTTAAAAAGCTCGTAGTTGGATTTCTGGTTCAGAGAACCTGGCCCGTGACCAAATTTCGGTTCATGGGTGCCGGAGTTTTCGTACCATCCTTCCGGTGATTTCTCCGAGTCCCATTCATTTGGTGGCTCGGGTGCTCCGGATCTTTTACTTTGAAAAAATTAGAGTGTTTAAAGCAAGCAGTGTGTTGAATACATTAGCATGGAATAATAATCTAGGACTTTGGTTCTATTTTGTTGGTTTCTAGCGCCAAAGTAATGATTGATAGGGATAGTT	300	k__Eukaryota; s__Rhizaria; d__Cercozoa	0.905103	0.00714436	27.7795	6.45161	Cercozoa	Unknown	Unknown nutrition
ASV0609	CAATAGCGTATATTAAAGTTGTTGCAGTTAAAAAGCTCGTAGTTGGATTTCTGGTTCAGAGAACCTGGCCCGTGACCAAATTTGGTTCATGGGTGCCGGAGTTTTCGTACCATCCTTCCGGTGATTTCTTGGGTCCCTTTGATTAGGTTGGCTCAGGTGCTCCGGATCTTTTACTTTGAAAAAATTAGAGTGTTTAAAGCAAGCAGTGTGTTGAATACATTAGCATGGAATAATAATCTAGGACTTTGGTTCTATTTTGTTGGTTTCTAGCACCAAAGTAATGATTGATAGGGATAGTTG	300	k__Eukaryota; s__Rhizaria; d__Cercozoa	0.84917	0.00236232	27.7819	3.22581	Cercozoa	Unknown	Unknown nutrition
ASV0610	CAGTAGCGTATATTAAAGTTGTTGCAGTTAAAAAGCTCGTAGTTGGATTTCTGACGCGACGAGCCCGGTCCATCACCCTCGTGGTTTTGGTGCTGTGTGCATGTCCGTCATCTTTCTAGATCGTGGCATTGATGCTTTACTGTGTCAGTGTTATGTCTGGAACTTTTACTTTGAAAAAATTAGAGTGTTCAAAGCAGGCTATTGCTGTGAATACATTAGCATGGAATAATAATATAGGACTTTGTTTCTATTTTGTTGGTTTCTAGGAATAAAGTAATGATTGATAGGGATAGTTGGGGG	300	k__Eukaryota; s__Rhizaria; d__Cercozoa	0.938005	0.00525034	27.7871	9.67742	Cercozoa	Unknown	Unknown nutrition
ASV0611	CAGTAGCGTATATTAAAGTTGTTGCAGTTAAAAAGCTCGTAGTTGGATTTCTGGTTTAGCACGTCTAGTCCGCTGCGGTAACGTATGTTGAGTACTGGTTCGTGCTTGCCATCCTTCTAGGAAACGCGTCTACTCTTCACTGAGTTGGGCGCGGGTTCTAGATCTTTTACTTTGAAAAAATTAGAGTGTTTAAAGCAGGCATTGCCGTGAATACATTAGCATGGAATAATAATTTAGGACTTCGGTTTCCTAGTTTGTTGGTTCTTGGAGCGAAGTAATGATTGATAGGGATAGTTGGGG	300	k__Eukaryota; s__Rhizaria; d__Cercozoa	0.994221	0.00545943	27.7926	11.828	Cercozoa	Unknown	Unknown nutrition
ASV0612	CAATAGCGTATATTAAAGTTGTTGCAGTTAAAAAGCTCGTAGTTGGATTTCTGGCTGTACATGGTTGGCCCGCGTCCGTAAGGGCTGTGAGTGCCGATTGTGTTAGTCATCCTTCCAGGTAGCGCGTGTGTGCTTTACTGTACGTGCGTTAGCGAACTGGATCATTTACTTTGAGTAAATTAGAGTGTTTAAAGCAGGCTTAGGCTATGAATACATTAGCATGGAATAATAATTTAGGACTTTGGTTTTATTTTGTTGGTTTTGAGGACTGAAGTAATGATTGATAGGGATAGTTGGGGG	300	k__Eukaryota; s__Rhizaria; d__Cercozoa	0.995732	0.00757934	27.8002	13.9785	Cercozoa	Unknown	Unknown nutrition
ASV0613	CAATAGCGTATATTAAAGTTGTTGCGGTTAAAAAGCTCGTAGTTGGATTTCTGGCATAGCGTCTCTGACCCGCACTCGCAAGAGTGTGAGCGCACGGAGGTCGCTTGTCATCTGTCTAGAAAGCGGCGCTGCCCTTCACTGGACCGGCGTCGCGATCTAGGTCTTTTACTTTGAAAAAATTAGAGTGTTTAAAGCAGGCTTGCGCCTTGAATACATTAGCATGGAATAATAATTTAGGACTTCGTTCCTATTTTGTTGGTTCTCTGGAATGAAGTAATGATTGATAGGGATAGTTGGGGG	300	k__Eukaryota; s__Rhizaria; d__Cercozoa	0.989803	0.0118876	27.8121	12.9032	Cercozoa	Unknown	Unknown nutrition
ASV0614	CAGTAGCGTATATTAACGTTGTTGCAGTTAAAAAGCTCGTAGTTGGATTTCTGACGTGACGCGCTTGGCCCGCTGCCGTCAGGCGGTGTGTGCCGAGGTGTGTCTGTCATCCTGCCAGAAAACGTCCGTGCTCTTTATTGAGTGCGGTTTCGGTATCTGGCTCATTTACTTTGAAGAAACTAGAGTGTTCAAAGCAAGCTTACGCTGTGAATATATTAGCATGGAATAATAATCTAGGACTTTGGTTCTATTTTGTTGGTTCAGGAACTGAAGTAATGATTGATAGGGATAGTTGGGGGT	300	k__Eukaryota; s__Rhizaria; d__Cercozoa	0.944883	0.0063813	27.8184	10.7527	Cercozoa	Unknown	Unknown nutrition
ASV0615	CAGTAGCGTATATTAACGTTGTTGCAGTTAAAAAGCTCGTAGTTGGATTTCTGGTTTTACGGGTCTAGTCCGCTGCGGTAACGTATGTGAGCACCAGTTCCCGTTTACCATCCTTCTAGGAAACGCCTCTGCTCTTCACTGAGTCTGGGGGTGGGTTCTAGATCTTTTACTTTGAAAAAATTAGAGTGTTTAAAGCAGGCGTTGCCGTGAATACATTAGCATGGAATAATAATTTAGGACTCAGCTCCTAGTTTGTTGGTTCTCGGAATTGAGTAATGATTGATAGGGATAGTTGGGGGT	300	k__Eukaryota; s__Rhizaria; d__Cercozoa	0.992807	0.034455	27.8529	41.9355	Cercozoa	Unknown	Unknown nutrition
ASV0616	CAATAGCGTATATTAAAGTTGTTGCAGTTAAAAAGCTCGTAGTTGGATTTCTGGTTCAGAGAACCTGGCCCGTGACCAAATTTCGGTTCATGGGTGCCGGAGTTTTCGTACCATCCTTCCGGTGATTTCTTCGGGTCCCTTTCATTAGGTGGCTCGGGTGCTCCGGATCTTTTACTTTGAAAAAATTAGAGTGTTTAAAGCAAGCAGTGTGTTGAATACATTAGCATGGAATAATAATCTAGGACTTTGGTTCTATTTTGTTGGTTTCTAGCGCCAAAGTAATGATTGATAGGGATAGTT	300	k__Eukaryota; s__Rhizaria; d__Cercozoa	0.840579	0.00706039	27.86	9.67742	Cercozoa	Unknown	Unknown nutrition
ASV0617	CAATAGCGTATATTAAAGTTGTTGCAGTTAAAAAGCTCGTAGTTGGATTTCTGGTTCAGAGGGCTTGGCCCATGGCCAATTTAGGTTCATGAGTGCCGATGCTTTCGTACCATCCTTCCGGTGATGATTCAGGTCCCCTTCATTGGGTCAGCCTGGTTGTTCCGGATCTTTTACTTTGAAAAAATTAGAGTGTTTAAAGCAAGCTGTGTGTTGAATACATTAGCATGGAATAATAATCTAGGACTTTGGTTCTATTTTGTTGGTTTCTAGCGCCAAAGTAATGATTGATAGGGATAGTTG	300	k__Eukaryota; s__Rhizaria; d__Cercozoa	0.773587	0.0312253	27.8912	36.5591	Cercozoa	Unknown	Unknown nutrition
ASV0618	CAATAGCGTATATTAAAGTTGTTGCAGTTAAAAAGCTCGTAGTTGGATTTCTGGTTCAGAGAACCTGGCCCGTGACCAAATTTCGGTTCATGGGTGCCGGTGTTTTCGTACCATCCTTCCGGTGATTTCTCGGGTTCCTTTCATTAGGTGGCTCGGGTGCTCCGGATCTTTTACTTTGAAAAAATTAGAGTGTTTAAAGCAAGCAGTGTGTTGAATACATTAGCATGGAATAATAATCTAGGACTTTGGTTCTATTTTGTTGGTTTCTAGCGCCAAAGTAATGATTGATAGGGATAGTTG	300	k__Eukaryota; s__Rhizaria; d__Cercozoa	0.870362	0.00124157	27.8924	4.30108	Cercozoa	Unknown	Unknown nutrition
ASV0619	CAATAGCGTATATTAAAGTTGTTGCAGTTAAAAAGCTCGTAGTTGGATTTCTGGTACGGTGTGCCTAGTCCGCCACGGTTACGTGTGTGAGTGCTGGTGCGCGCCTGCCATCCTCGTAGAGAACGTTTCTACCCTTCACTGGGCCGGACTCGCGATCTGCGTCTTTTACTTTGAAAAAATTAGAGTGTTCAAAGCAGGCTTTCGCTGTGAATACATTAGCATGGAATAATAACATAGGACTTTAGTTCTATTTTGTTGGTTTCTAGGACTGAAGTAATGATTGATAGGGATAGTTGGGGG	300	k__Eukaryota; s__Rhizaria; d__Cercozoa	0.993204	0.0182742	27.9107	20.4301	Cercozoa	Unknown	Unknown nutrition
ASV0620	CAGTAGCGTATATTAAAGTTGTTGCAGTTAAAAAGCTCGTAGTTGGATTTCTGGTATGGTATGCCTAGCCCGCCACGGTTACGTGTGTGAGTGCTGGTGTGTACTTGCCATCCTTCTAGAGAACGCGTCTACCATTAACTTGGCCGGGCGTGGGATCTAGATCTTTTACTTTGAAAAAATTAGAGTGTTTAAAGCAGGCATTTTCGCTATGAATACATTAGCATGGAATAATAATTTAGGACTTTGGTTCTATTTTGTTGGTCTCTAGGACTAAAGTAATGATTGATAGGGATAGTTGGG	300	k__Eukaryota; s__Rhizaria; d__Cercozoa	0.999852	0.00290599	27.9136	6.45161	Cercozoa	Unknown	Unknown nutrition
ASV0621	CAGTAGCGTATATTAAAGTTGTTGCAGTTGAAAAGCTCGTAGTTGGATTTCTGGTTTGGCGCAGCTGGTCCGCCACGGTTACGTGTGTGAGTATCGGCGCGCGCCTTCCATCCTCTTAGAGAACCGGTCTGCCCTTCACTGGGTTGGGCTTGGCAATCTAAGACATTTACTTTGAAAAAATTGGAGTGTTCAAGGCAGGCGTTTGCCTATGTACAGATTAGCATGGAATAATAATTTAGGACTTTGGTTCTATTTTGTTGGTTTCTAGGACTGAAGTAATGATTGATAGGGATAGTTGGG	300	k__Eukaryota; s__Rhizaria; d__Cercozoa	0.981247	0.000683683	27.9143	2.15054	Cercozoa	Unknown	Unknown nutrition
ASV0622	CAATAGCGTATATTAATGTTGCTGCAGTTAAAAAGCTCGTAGTTGGATTTCTGACCAGGAGCGCCTGGCCCGTGGTTTAACGACCATGAGCGCCGGATGCGCTTCGGTCATCTGCCTAGTTGCCACAACTGCCCTTTATTGGGTTGGTTGTTTTGGTGCCTGGGCCATTTACTTTGAAGAAAATAGAGTGTTCAAAGCAGGCGTTTCGCTATGAATACTTCAGCATGGAATAATAAGATAGGACTTTGGTTTTATTTTGTTGGTTTCTAAAACTAAAGTAATGATTGATAGGGACGGTTG	300	k__Eukaryota; s__Rhizaria; d__Cercozoa	0.726966	0.00191037	27.9162	2.15054	Cercozoa	Unknown	Unknown nutrition
ASV0623	CAATAGCGTATATTAAAGTTGTTGCAGTTAAAAAGCTCGTAGTTGGATTTCTGGTTCAGAGAACCTGGCCCGTGACCAAATTTCGGTTCATGAGTGCCGGAGTTTTCGTACCATCCTTCCGGTGATTTCTCCTAGTCCCCTTCATTGGGTGGCTAGGGTGCTCCGGATCTTTTACTTTGAAAAAATTAGAGTGTTTAAAGCAAGCAGTGTGTTGAATACATTAGCATGGAATAATAATCTAGGACTTTGGTTCTATTTTGTTGGTTTCTAGCGCCAAAGTAATGATTGATAGGGATAGTT	300	k__Eukaryota; s__Rhizaria; d__Cercozoa	0.876812	0.010323	27.9265	21.5054	Cercozoa	Unknown	Unknown nutrition
ASV0624	CAGTAGCGTATATTAAAGTTGTTGCAGTTAAAAAGCTCGTAGTTGGATTTCTGGCGTGACGCGCCTGGCCCGCTGCTATTTGCATGTGAGTGCTGGAGCGCATCTGCCATCCTTTTACTGAACGTTGTCTCCCCTTCACTGGGCGAGATTCTGTGAAGTAAATCAATTACTTTGAAAAAATTAGAGTGTTCAAAGCAGGCTTGTGCTGTGAATACATTAGCATGGAATAATAATTTAGGACTTCGTTTCCTATTTTATTGGTTTCTAGGAATGAAGTAATGATTGATAGGGATAGTTGGG	300	k__Eukaryota; s__Rhizaria; d__Cercozoa; c__Cercozoa_X; o__Cercozoa_XX; f__Cercozoa_XXX; g__Cercozoa_XXXX; s__Cercozoa_XXXX_sp.	0.997541	0.00280187	27.9293	3.22581	Cercozoa	Unknown	Unknown nutrition
ASV0625	CAATAGCGTATATTAAAGTTGTTGCAGTTAAAAAGCTCGTAGTTGGATTTCTGACCGTGACAGCCTGATCTGTTCGCCTGCCTTCGGGCGGTTGCGGACGTGCGTCGGTGCAGTTCGGTCATCCTGCCAGAGAATGCCCCTTCCATTCACTTGGTTGGGGGCGGGATCTGGCTCTTTTACTTTGAGAAAATCAGAGTGTTCAAAGCAGGCGTTACCGCTGTGAATACATTAGCATGGAATAATAAGATAGGACTTTGGTTCTATTTTGTTGGTTTCTAGGACCGGAGTAATGATTGATAG	300	k__Eukaryota; s__Rhizaria; d__Cercozoa; c__Cercozoa_X; o__Cercozoa_XX; f__Cercozoa_XXX; g__Cercozoa_XXXX; s__Cercozoa_XXXX_sp.	0.90511	0.00552998	27.9349	9.67742	Cercozoa	Unknown	Unknown nutrition
ASV0626	CAGTAGCGTATATTAAAGTTGTTGCAGTTAAAAAGCTCGTAGTTGGATTTCTGACTTCAGGCGCCTGGCCCGCCGCTTAACGCGTGTGAGTGCCGGAGCGCCTGTATCATCCTTTCAGAGAATGCGTCTGCTGTTAACGCGGTTGGACGTAGGATCTGGATCTTTTACTTTGAAGAAATTGGAGTGTTTAAAGCAGGCTTACGCCAGAACATATTAGCATGGAATAATAATTTAGGACTTTTGTCCTATTTTGTTGGTTTCTAGGACGAAAGTAATGATTGATAGGGATAGTTGGGGGTG	300	k__Eukaryota; s__Rhizaria; d__Cercozoa; c__Cercozoa_X; o__Cercozoa_XX; f__Cercozoa_XXX; g__Cercozoa_XXXX; s__Cercozoa_XXXX_sp.	0.979035	0.0589078	27.9938	50.5376	Cercozoa	Unknown	Unknown nutrition
ASV0627	CAATAGCGTATATTAAAGTTGTTGCAGTTAAAAAGCTCGTAGTTGGATTTCTGGTCACGACAGCCTGGTCTGTTCGCCTGCCTTCGGGCGGTTGCGGACGTGTGCCGGTGCAGTTTGACCATCCTGCCGGAGAATGCCCCTTCCCTTCACTGGGTTTGGGGGCGGGATCTGGCTCTTTTACTTTGAGAAAATCAGAGTGTTCAAAGCAGGCGTTACCGCTGTGAATACATTAGCATGGAATAATAAGATAGGACTTTGGTTCTATTTTGTTGGTTTCTAGGACCGGAGTAATGATTGATA	300	k__Eukaryota; s__Rhizaria; d__Cercozoa; c__Cercozoa_X; o__Cercozoa_XX; f__Cercozoa_XXX; g__Cercozoa_XXXX; s__Cercozoa_XXXX_sp.	0.97536	0.0112475	28.005	12.9032	Cercozoa	Unknown	Unknown nutrition
ASV0628	CAGTAGCGTATATTAAAGTTGTTGCTGTTAAAAAGCTCGTAGTTGGATTTCTGGTATGCCTGGTCTGATCCGCTCCGGTTACGGTAGTGTGTATCGGTACCTGGTTGCCATCCTTCTAGAAAACCCGTTCTACCCTTAATTGGGCCGGGACGGCGATCTAGAACTTTTACTTTGAAAAAATTAGAGTGTTCAAAGCAGGCTTGCGCTATGAATACATTAGCATGGAATAATAATTTAGGACTCGGGTTCTATTTTATTGGTTTCTAGAAACCGAGTAATGATTGATAGGGACAGTTGGGG	300	k__Eukaryota; s__Rhizaria; d__Cercozoa; c__Cercozoa_X; o__Cercozoa_XX; f__Cercozoa_XXX; g__Cercozoa_XXXX; s__Cercozoa_XXXX_sp.	0.902541	0.00317717	28.0082	7.52688	Cercozoa	Unknown	Unknown nutrition
ASV0629	CAGTAGCGTATATTAAAGTTGTTGCAGTTAAAAAGCTCGTAGTTGGATTTCTGGTTGACCGGCAGGGCCCGCCTCCATCTCGGAGGTTGTGTGCTATGTGTGCGTTTACCATCCTTCCAGACAGCTGTGCCTACCCTTTATTGGGCAGGGCGCGTGCCATCTGGATCATTTACTTTGAAAAAATTAGAGTGTTCAAAGCAGGCTTACGCTGTGAATACATTAGCATGGAATAATAACATAGGACTTTGGTTCTATTTTGTTGGTTTCTAGGACTAAAGTAATGATTGATAGGGATCGTTG	300	k__Eukaryota; s__Rhizaria; d__Cercozoa; c__Cercozoa_X; o__Cercozoa_XX; f__Cercozoa_XXX; g__Cercozoa_XXXX; s__Cercozoa_XXXX_sp.	0.99951	0.00400359	28.0122	5.37634	Cercozoa	Unknown	Unknown nutrition
ASV0630	CAAGAGCGTATGCTAAAATTGTTGCAGTTAAAAAGCTCGTAGTTGAACTTCTGGTATGTCACGCCTGGTCCGTCCCGTTACGGTGTATGTGTACCGGTGCATGTCTGCCATCCATCGAGGGAGTGTTTCTACCCTTTATTGGGCTGGATTTCACCACCTTGATCTTTTACTTTGAAAAAATTAGAGTGTTTCAAGCAGGCATTATGCCTTGAATACATTAGCATGGAATAATAACATAGGACTTGGGTTCTATTTTGTTGGTTTCTGGAACTGAAGTAATGATTGATAGGGACAGTTGGG	300	k__Eukaryota; s__Rhizaria; d__Cercozoa; c__Cercozoa_X; o__Cercozoa_XX; f__Cercozoa_XXX; g__Cercozoa_XXXX; s__Cercozoa_XXXX_sp.	0.729644	0.00500839	28.0172	6.45161	Cercozoa	Unknown	Unknown nutrition
ASV0631	CAGTAGCGTATATTAAAGTTGTTGCAGTTAAAAAGCTCGTAGTTGGATTTCTGACTTCAGATACCTGACCCTCCCTCGCTAGAGGTGTGTGTGCCGGAGTATTTGTATCATCCTTTCAGTGATCGGTTCTACCCTTAACCGGGTTGGAGCTGTTAACTGGATCTTTTACTTTGAAGAAATTGGAGTGTTTAAAGCAGGCTTACGCCAGAACATATTAGCATGGAATAATAATTTAGGACTTTTGTTCTATTTTGTTGGTTTCTAGGACGAAAGTAATGATTGATAGGGATAGTTGGGGGT	300	k__Eukaryota; s__Rhizaria; d__Cercozoa; c__Cercozoa_X; o__Cercozoa_XX; f__Cercozoa_XXX; g__Cercozoa_XXXX; s__Cercozoa_XXXX_sp.	0.999314	0.00913495	28.0263	20.4301	Cercozoa	Unknown	Unknown nutrition
ASV0632	CAGTAGCGTATATTAAAGTTGTTGCAGTTAAAAAGCTCGTAGTTGGATTTCTGACTTCAGACGCCTGACCCTCCCTCGCTAGAGGTGTGTGTGCCGGAGCGTCTGTATCATCCTTTCAGATTTGGTCTCTGCCCTTAACCGGGTTGGAGTCTTTGATCTGGATCTTTTACTTTGAAGAAATTGGAGTGTTTAAAGCAGGCTTACGCCAGAACATATTAGCATGGAATAATGATTTAGGACTTTTGTTCTATTTTGTTGGTTTCTAGGACGAAAGTAATGATTGATAGGGATAGTTGGGGG	300	k__Eukaryota; s__Rhizaria; d__Cercozoa; c__Cercozoa_X; o__Cercozoa_XX; f__Cercozoa_XXX; g__Cercozoa_XXXX; s__Cercozoa_XXXX_sp.	0.999708	0.00253508	28.0289	5.37634	Cercozoa	Unknown	Unknown nutrition
ASV0633	CAGTAGCGTATATTAAAGTTGTTGCAGTTAAAAAGCTCGTAGTTGGATTTCTGGCGTGACGTGTCTGACCCGCCACAATTATGTGTGTGAGTGTCGGTTCGCGTCTGCCATCCTTCTGAAGAACGTGTCTACCTTTAATAGAGGCCGGGCGCGCGATTCAGATCTTTTACTTTGAAGAAATTAGAGTGTTCAAAGCAGGCTTGCGCTGTGAATACATTAGCATGGAATAATAATTTAGGACTACGGTTCTATTTTGTTGGTTTCTAGAACTGAAGTAATGATTGATAGGGATAGTTGGGG	300	k__Eukaryota; s__Rhizaria; d__Cercozoa; c__Cercozoa_X; o__Cercozoa_XX; f__Cercozoa_XXX; g__Cercozoa_XXXX; s__Cercozoa_XXXX_sp.	0.937271	0.0120131	28.0409	21.5054	Cercozoa	Unknown	Unknown nutrition
ASV0634	CAGTAGCGTATATTAAAGTTGTTGCAGTTAAAAAGCTCGTAGTTGGATTTCTGACTTGACAAGAATGTGGTCGCTGGCCGTTAGGCGCGTGACCCAGAACTGTCGGTCATCCTTCTAGAAAGCGCGCCTACCCTTCACTGGGCTGGGCGCGTGCTCTAGATCTTTTACTTTGAAGAAATTAGAGTGTTCAAAGCAGGCTTGCGCTATGAATACATTAGCATGGAATAATAATTTAGGACTCGCGTTCTATTTTGTTGGTCTATAGAATTCGAGTAATGATTGATAGGGATAGTTGGGGGT	300	k__Eukaryota; s__Rhizaria; d__Cercozoa; c__Cercozoa_X; o__Cercozoa_XX; f__Cercozoa_XXX; g__Cercozoa_XXXX; s__Cercozoa_XXXX_sp.	0.824442	0.0184439	28.0593	31.1828	Cercozoa	Unknown	Unknown nutrition
ASV0635	CAAAAGCGTATATTAAAGTTGCTGCAGTTAAAAAGCTCGTAGTTGGATTTCTGGCGTGACATGCCTAGCCCGCGTCTATATAGATGTGAGCGCTGGTGCTGTGTCTGCCATCCTTTCAGAAATTGGTGCTACCTTTCACTAGGTCGGCTGCCAAGGTCTGGATCTTTTACTTTGAAAAAATTAGAGTGTTCAAAGCAGGCTTTTCGCTGTGAATACATTAGCATGGAATAATAATTTAGGACAATCTGTCTTATTTTGTTGGTCTTTAAGATGTTTGTAATGATTGATAGGGATAGTTGG	300	k__Eukaryota; s__Rhizaria; d__Cercozoa; c__Cercozoa_X; o__Cercozoa_XX; f__Cercozoa_XXX; g__Cercozoa_XXXX; s__Cercozoa_XXXX_sp.	0.999756	0.00207238	28.0614	2.15054	Cercozoa	Unknown	Unknown nutrition
ASV0636	CAGTAGCGTATATTAAAGTTGTTGCAGTTAAAAAGCTCGTAGTTGGATTTCTGGTTGGACGAGGCTGACCCGCACCTTGTGTGTGAGCGTTGCGCTTGCGTCTGCCATCCTTCTGGATGCCAATCGTCCTTATGGGGCGGTTGTGATTCAGATCTTTTACTTTGAAGAAATTAGAGTGTTCAAAGCAGGCTTGTGCCATGAATACATTAGCATGGAATAATAATTTAGGACTTGGGTTCTATTTTGTTGGTTTCTTAGAACTTAAGTAATGATTGATAGGGATAGTTGGGGGTGCTAGTA	300	k__Eukaryota; s__Rhizaria; d__Cercozoa; c__Cercozoa_X; o__Cercozoa_XX; f__Cercozoa_XXX; g__Cercozoa_XXXX; s__Cercozoa_XXXX_sp.	0.786426	0.00147024	28.0629	2.15054	Cercozoa	Unknown	Unknown nutrition
ASV0637	CAGTAGCGTATATTAAAGTTGTTGCAGTTAAAAAGCTCGTAGTTGGATTTCTGATTTGACAAGAATGTGGTCGCTAGCCGTTAGGCGCGTGACCCAGAACTGTCTATCATCCTTCTAGAAAGCGCGCCTACCCTTCACTGGGCTGGGCGCGTGCTCTAGATCTTTTACTTTGAAGAAATTAGAGTGTTCAAAGCAGGCTTGCGCTATGAATACATTAGCATGGAATAATAATTTAGGACTTCGGTTTTATTTTGTTGGTCTATAAAACAGAAGTAATGATTGATAGGGATAGTTGGGGGT	300	k__Eukaryota; s__Rhizaria; d__Cercozoa; c__Cercozoa_X; o__Cercozoa_XX; f__Cercozoa_XXX; g__Cercozoa_XXXX; s__Cercozoa_XXXX_sp.	0.784654	0.0403919	28.1033	30.1075	Cercozoa	Unknown	Unknown nutrition
ASV0638	CAGTAGCGTATATTAAAGTTGTTGCAGTTAAAAAGCTCGTAGTTGGATTTCTGGCGTGTGCGCCTGGATCGCCACCGTTAGGTGCGCTTTCTTGTGCGCGTTCGCCATCCTTCTAGAAAGGCGCTCTTCACTTCATTGGGTTGGGCGTCGATCTAGGACGTTTACTTTGAAAAAATTAGAGTGTTCAAAGCAGGCAAGCGCTGTGAATACATTAGCATGGAATAATAATTTAGGACTTTGGTTCTATTTTGTTGGTTTCTGGGACCGAAGTAATGATTGATAGGGATAGTTGGGGGTGCT	300	k__Eukaryota; s__Rhizaria; d__Cercozoa; c__Cercozoa_X; o__Cercozoa_XX; f__Cercozoa_XXX; g__Cercozoa_XXXX; s__Cercozoa_XXXX_sp.	0.740621	0.00404333	28.1073	4.30108	Cercozoa	Unknown	Unknown nutrition
ASV0639	CAGTAGCGTATATTAAAGTTGTTGCAGTTAAAAAGCTCGTAGTTGGATTTCTGGTTCCACCGAACTGGCCTGCGACCACTAGGTCGTGTGTGCCGGCTTTTTGGTGTACCATCCTTCTAGAGACCGTGCTCCATCCCTTCGTTGGGATAGACTCGTGATCTAGATCTTTTACTTTGAAGAAATTAGAGTGTTCAAAGCAGGCTCGCGCCGTGAATACATTAGCATGGAATAATAATCTAGGACTTGGTATCCTATTTTGTTGGTTTTCAGGATCTAAGTAATGATTGATAGGGATAGTTG	300	k__Eukaryota; s__Rhizaria; d__Cercozoa; c__Cercozoa_X; o__Cercozoa_XX; f__Cercozoa_XXX; g__Cercozoa_XXXX; s__Cercozoa_XXXX_sp.	0.717377	0.00352992	28.1108	5.37634	Cercozoa	Unknown	Unknown nutrition
ASV0640	CAGTAGCGTATATTAATGTTGCTGCAGTTAAAAAGCTCGTAGTTGGATTTCTGGTTTGATTCGTCTGGCCCGCTCGAAAGAGTTGAGTGCTTTGATGCATCTGCCATCCTTCTAGTAAGGCTGCGCTGCCGAAAGGTTTGCGTTGTCCAAGCTAGATCTTTTACTTTGAAAAAATTAGAGTGTTTAAAGCAGGCTTACGCTTATGAATACATTAGCATGGAATAATAATATAGGGCTTCGGTTCTATTTTGTTGGTTCTAGGAACTGAAGTAATGATTGATAGGGACAGTTGGGGGTGCT	300	k__Eukaryota; s__Rhizaria; d__Cercozoa; c__Cercozoa_X; o__Cercozoa_XX; f__Cercozoa_XXX; g__Cercozoa_XXXX; s__Cercozoa_XXXX_sp.	0.999906	0.0130467	28.1239	25.8065	Cercozoa	Unknown	Unknown nutrition
ASV0641	CAGTAGCGTATATTAATGTTGCTGCAGTTAAAAAGCTCGTAGTTGGATTTCTGACATGATTTGTCTGGCCCGCCGCCATGCGGTGAGTGCTGTGATACATCTGTCATCCTTCTAGTAAGGCTGTGCTGCCCGAAAGGGTTGGCGCTGTTCGAACTAGATCTTTTACTTTGAAAAAATTAGAGTGTTTAAAGCAGGCTTGCGCTTCTGAATACATTAGCATGGAATAATAACATAGGACTTCGGTTTTATTTTGTTGGTTCTGAGAACTGAAGTAATGATTGATAGGGATAGTTGGGGGTG	300	k__Eukaryota; s__Rhizaria; d__Cercozoa; c__Cercozoa_X; o__Cercozoa_XX; f__Cercozoa_XXX; g__Cercozoa_XXXX; s__Cercozoa_XXXX_sp.	0.999617	0.358425	28.4823	93.5484	Cercozoa	Unknown	Unknown nutrition
ASV0642	CAGTAGCGTATATTAAAGTTGTTGCAGTTAAAAAGCTCGTAGTTGGATTTCTGACTTCAGACACCTGACCCTCCCTCGCTAGAGTGGTGTGTGCCGGAGTGTCTGTATCATCCTTTCAGAGATCGTCTCTGCCCTTAACCGGGTTTGGAGACGTTGATCTGGATCTTTTACTTTGAAGAAATTGGAGTGTTTAAAGCAGGCTTACGCCAGAACATATTAGCATGGAATAATAATTTAGGACTTTTGTTCTATTTTGTTGGTTTCTAGGACGAAAGTAATGATTGATAGGGATAGTTGGGG	300	k__Eukaryota; s__Rhizaria; d__Cercozoa; c__Cercozoa_X; o__Cercozoa_XX; f__Cercozoa_XXX; g__Cercozoa_XXXX; s__Cercozoa_XXXX_sp.	0.998316	0.0100692	28.4924	13.9785	Cercozoa	Unknown	Unknown nutrition
ASV0643	CAGTAGCGTATATTAATGTTGCTGCAGTTAAAAAGCTCGTAGTTGAACTTCTGATACGAACGATCTGGCCCGCACCGGATGGTGTGAGTGCTGTGATTGATCTATCATCCTTCTAAGGAGGCTGTGTTGTTCGAAAGGATGATGCAGTACCTGCTTAGATCTTTTACTTTGAAAAAATTAGAGTGTTTAAAGCAGGCTTGCGCTTTGAATATATTAGCATGGAATAATAATATAGGGCTTCGGTCTCTATTTTGTTGGTTCTAAGAGCTGAAGTAATGATTGATAGGGATAGTTGGGGGT	300	k__Eukaryota; s__Rhizaria; d__Cercozoa; c__Cercozoa_X; o__Cercozoa_XX; f__Cercozoa_XXX; g__Cercozoa_XXXX; s__Cercozoa_XXXX_sp.	0.981645	0.00670873	28.4991	3.22581	Cercozoa	Unknown	Unknown nutrition
ASV0644	CAGTAGCGTATATTAAAGTTGTTGCAGTTAAAAAGCTCGTAGTTGGATTTCTGACTTCAAACACCTGACCCTCCCTCGCTAGAGGTGTGTGTGCCGGAGTGTTTGTATCATCCTTTCAGTGATCGGTTCTACCCTTAACCGGGTCGGAACTGTTAACTGGATCTTTTACTTTGAAGAAATTGGAGTGTTTAAAGCAGGCTTACGCCAGAACATATTAGCATGGAATAATAATTTAGGACTTTTGTTCTATTTTGTTGGTTTCTAGGACGAAAGTAATGATTGATAGGGATAGTTGGGGGT	300	k__Eukaryota; s__Rhizaria; d__Cercozoa; c__Cercozoa_X; o__Cercozoa_XX; f__Cercozoa_XXX; g__Cercozoa_XXXX; s__Cercozoa_XXXX_sp.	0.999855	0.111469	28.6106	70.9677	Cercozoa	Unknown	Unknown nutrition
ASV0645	CAGTAGCGTATATTAAAGTTGTTGCAGTTAAAAAGCTCGTAGTTGGATTTCTGAACGACCGCACTGGCCCGCCTTCGATAAGAGGGTGTGTTGCCGGTATGAGTTGTTCATCCTTTCAGAGAGCCGACGCCTACCATTCACTTGGTCGGGCTCGTGCGATCTGGATCTTTTACTTTGAAAAAATTAGAGTGTTTAAAGCAGGCTTACGCTATGAATACATTAGCATGGAATAATAAGATAGGACTTGGGTTTTATTTTGTTGGTTTCTAAAACTGAAGTAATGATTGATAGGGACAGTTG	300	k__Eukaryota; s__Rhizaria; d__Cercozoa; c__Cercozoa_X; o__Cercozoa_XX; f__Cercozoa_XXX; g__Cercozoa_XXXX; s__Cercozoa_XXXX_sp.	0.842088	0.00211795	28.6127	4.30108	Cercozoa	Unknown	Unknown nutrition
ASV0646	CAGTAGCGTATATTAATGTTGCTGCAGTTAAAAAGCTCGTAGTTGGATTTCTGATATGATTCAATTGGCCCGCCAGCAATGCTGTGTGTGTGCTTTGTTGCATCTATCATCCTTCAAGTAAGGCTGTGCTGCCGAAAGGTTGGCGCTGTTCGAACTTGATCTGTTACTTTGAAAAAATTAGAGTGTTTAAAGCAAGCTTACGCTTATGAATACCTTAGCATGGAATGACGATATAGGACTTCGGTCTCTATCTTGTTGGTTCAGGAGCTGAAGTAATGATTGATAGGGATGGTTGGGGGT	300	k__Eukaryota; s__Rhizaria; d__Cercozoa; c__Cercozoa_X; o__Cercozoa_XX; f__Cercozoa_XXX; g__Cercozoa_XXXX; s__Cercozoa_XXXX_sp.	0.906113	0.00121213	28.6139	2.15054	Cercozoa	Unknown	Unknown nutrition
ASV0647	CAATAGCGTATACTAAATTTGCTGCAGTTAAAAAGCTCGTAGTTGAATTTCTGGCTGAAGATGCCTAGCCCGCCTCTATGAGTGTGAGTTGCTGGTGCGTCTCGGCCATCCTTCCGGAGGGCATTTCATACCTTAATTGGTTTGGAGTGACCAAAGGATCGTTTACTTTGAAAAAATTAGAGTGTTCAAAGCAGGCGTAACGCCTTGAATACATTAGCATGGAATAATAAGATAGGGCTTCGGTACCTATTTTGTTGGTTTCTAGGACTGAAGTAATGATTGATAGGGATAGTTGGGGGT	300	k__Eukaryota; s__Rhizaria; d__Cercozoa; c__Cercozoa_X; o__Cercozoa_XX; f__Cercozoa_XXX; g__Cercozoa_XXXX; s__Cercozoa_XXXX_sp.	0.805046	0.00377762	28.6177	6.45161	Cercozoa	Unknown	Unknown nutrition
ASV0648	CAGTAGCGTATATTAAAGTTGTTGCAGTTAAAAAGCTCGTAGTTGGATTTCTGACTTCAGGCGCCTGGCCCGCCTTTTATAGTGTGAGTGCCGGTGCGCGTGTATCATCCTTTCAGAGAATGCGTCTGCCCTTAACGGGGTGGGATGTAGGATCTGGATCTTTTACTTTGAAGAAATTGGAGTGTTTAAAGCAGGCTTACGCCAGAACATATTAGCATGGAATAATAATTTAGGACTTTTGTCCTATTTTGTTGGTTTCTAGGACGAAAGTAATGATTGATAGGGATAGTTGGGGGTGCT	300	k__Eukaryota; s__Rhizaria; d__Cercozoa; c__Cercozoa_X; o__Cercozoa_XX; f__Cercozoa_XXX; g__Cercozoa_XXXX; s__Cercozoa_XXXX_sp.	0.981343	0.00562065	28.6233	6.45161	Cercozoa	Unknown	Unknown nutrition
ASV0649	CAATAGCGTATATTAAAGTTGTTGCAGTTAAAAAGCTCGTAGTTGGATTTCTGGTTCTGAGAACCTGGTCCGTCGCCGTTTGGTTGATGAGTGCCGGAGTTCCCGAACCATCCTTCTGAAGTCTGTTGGATTCCCTTCATTGGGTTGTTCAGCAGGTTTTCAGATCTTTTACTTTGAATAAATTAGAGTGTTTAAAGCAAGCTGTGTGTTGAATACATTAGCATGGAATAATAACATAGGACTTTGGTTCTATTTTGTTGGTTTTCAGCGCCAAAGTAATGATTGATAGGGACAGTTGGG	300	k__Eukaryota; s__Rhizaria; d__Cercozoa; c__Cercozoa_X; o__Cercozoa_XX; f__Cercozoa_XXX; g__Cercozoa_XXXX; s__Cercozoa_XXXX_sp.	0.738591	0.00197643	28.6253	6.45161	Cercozoa	Unknown	Unknown nutrition
ASV0650	CAGTAGCGTATATTAAAGTTGTTGCAGTTAAAAAGCTCGTAGTTGGATTTCTGACTTCAGATACCTGACCCTCCCTCGCTAGAGGTGTGTGTGCCGGAGTATTTGTATCATCCTTTCAGTGATCGGCTCTACCCTTAACCGGGTCGGAGCTGCTAGCTGGATCTTTTACTTTGAAGAAATTGGAGTGTTTAAAGCAGGCTTACGCCAGAACATATTAGCATGGAATAATAATTTAGGACTTTTGTTCTATTTTGTTGGTTTCTAGGACGAAAGTAATGATTGATAGGGATAGTTGGGGGT	300	k__Eukaryota; s__Rhizaria; d__Cercozoa; c__Cercozoa_X; o__Cercozoa_XX; f__Cercozoa_XXX; g__Cercozoa_XXXX; s__Cercozoa_XXXX_sp.	0.999856	0.00419371	28.6295	9.67742	Cercozoa	Unknown	Unknown nutrition
ASV0651	CAGTAGCGTATATTAAAGTTGTTGCAGTTAAAAAGCTCGTAGTTGGATTTCTGACTTGACGCTGCTGACCCGCCTCCGTTAGGAGCGTGTGTGTCGGTTTTTAGTGTCTGTCATCCTTCCAGATTCCGCCCTTACCCTTCACTGGGCCGAGGGTGTGTTCTGGGACTTTTACTTTGAAAAAATTAGAGTGTTCAAAGCAGGCTCGCGCTATGAATACATTAGCATGGAATAATAATATAGGACTTTTGTTCTATTTTGTTGGTTTTCAGGACGAAAGTAATGATTGATAGGGATAGTTGG	300	k__Eukaryota; s__Rhizaria; d__Cercozoa; c__Cercozoa_X; o__Cercozoa_XX; f__Cercozoa_XXX; g__Cercozoa_XXXX; s__Cercozoa_XXXX_sp.	0.831735	0.0030446	28.6325	3.22581	Cercozoa	Unknown	Unknown nutrition
ASV0652	CAGTAGCGTATATTAAAGTTGTTGCAGTTAAAAAGCTCGTAGTTGGATTTCTGGCGTGACGCGCCTGGCCCGCTGCTATTTGTATGTGAGTGCTGGAGCGCATCTGCCATCCTTTTACTGAAGGTTATCTACCCTTCACTGGGCGAGATTCTCTGAAGTAAATCAATTACTTTGAAAAAATTAGAGTGTTCAAAGCAGGCTTGTGCTGTGAATACATTAGCATGGAATAATAATTTAGGACTTCGTTTCCTATTTTATTGGTTTCTAGGAATGAAGTAATGATTGATAGGGATAGTTGGG	300	k__Eukaryota; s__Rhizaria; d__Cercozoa; c__Cercozoa_X; o__Cercozoa_XX; f__Cercozoa_XXX; g__Cercozoa_XXXX; s__Cercozoa_XXXX_sp.	0.999686	0.0250976	28.6576	9.67742	Cercozoa	Unknown	Unknown nutrition
ASV0653	CAGTAGCGTATATTAAAGTTGTTGCAGTTAAAAAGCTCGTAGTTGGATTTCTGACTTCAGACACCTGACCCTCCCTCGCTAGAGGTGTGTGTGCCGGAGTGTTTGTATCATCCTTTCAGTAATCGGTTCTACCCTTAACCGGGTCGGAGCTGGGAGCTGGATCTTTTACTTTGAAGAAATTGGAGTGTTTAAAGCAGGCTTACGCCAGAACATATTAGCATGGAATAATGATTTAGGACTTTTGTTCTATTTTGTTGGTTTCTAGGACGAAAGTAATGATTGATAGGGATAGTTGGGGGT	300	k__Eukaryota; s__Rhizaria; d__Cercozoa; c__Cercozoa_X; o__Cercozoa_XX; f__Cercozoa_XXX; g__Cercozoa_XXXX; s__Cercozoa_XXXX_sp.	0.999723	0.00214401	28.6597	6.45161	Cercozoa	Unknown	Unknown nutrition
ASV0654	CAGTAGCGTATATTAAAGTTGTTGCAGTTAAAAAGCTCGTAGTTGGATTTCTGACTTCAGGCGCCTGGCCCGCCTTTTAAAGTGTGAGTGCCGGTGCGCGTGTATCATCCTTTCAGAGAATGCGTCTGCTCTTAACGGGGTGGGACGTAGGATCTGGATCTTTTACTTTGAAGAAATTGGAGTGTTTAAAGCAGGCTTACGCCAGAACATATTAGCATGGAATAATAATTTAGGACTTTTGTCCTATTTTGTTGGTTTCTAGGACGAAAGTAATGATTGATAGGGATAGTTGGGGGTGCT	300	k__Eukaryota; s__Rhizaria; d__Cercozoa; c__Cercozoa_X; o__Cercozoa_XX; f__Cercozoa_XXX; g__Cercozoa_XXXX; s__Cercozoa_XXXX_sp.	0.973167	0.0286122	28.6884	44.086	Cercozoa	Unknown	Unknown nutrition
ASV0655	CAGTAGCGTATATTAAAGTTGTTGCAGTTAAAAAGCTCGTAGTTGGATTTCTGGCCTTATGCATCCGGTCCGCTGCGGTAACGTATGTGAGTACCAGTTTGCATTTGCCATCCTTCTAGGGAACGCGTCTACTCTTCACTGAGCCGGGCGCGGGTTCTAGATCTTTTACTTTGAAAAAATTAGAGTGTTTAAAGCAGGCTTTGCCGTGAATACATTAGCATGGAATAATAATTTAGGACTCAGCTCCTAGTTTGTTGGTTCTTGGAATTGAGTAATGATTGATAGGGATAGTTGGGGGTG	300	k__Eukaryota; s__Rhizaria; d__Cercozoa; c__Cercozoa_X; o__Cercozoa_XX; f__Cercozoa_XXX; g__Cercozoa_XXXX; s__Cercozoa_XXXX_sp.	0.724592	0.0191837	28.7075	35.4839	Cercozoa	Unknown	Unknown nutrition
ASV0656	CAATAGCGTATATTAAAGTTGTTGCAGTTAAAAAGCTCGTAGTTGGATTTCTGGCCGTGACAGCCTGATCTGTTCGCCTGCCCTCGGGCGGTTGCGGACGTGCGTCGGTGCAGTTCGGCCATCCTGCCGGAGAATGCCCCTTCCATTCACTTGGTTGGGGGCGGGATCTGGCTCTTTTACTTTGAGAAAATCAGAGTGTTCAAAGCAGGCGTTACCGCTGTGAATACATTAGCATGGAATAATAAGATAGGGCTTCAGTTCTATTTTGTTGGTTTCTAGAGTTGGAGTAATGATTGATAG	300	k__Eukaryota; s__Rhizaria; d__Cercozoa; c__Cercozoa_X; o__Cercozoa_XX; f__Cercozoa_XXX; g__Cercozoa_XXXX; s__Cercozoa_XXXX_sp.	0.960369	0.00225678	28.7098	2.15054	Cercozoa	Unknown	Unknown nutrition
ASV0657	CAAAAGCGTATATTAAAGTTGCTGCAGTTAAAAAGCTCGTAGTTGGATTTCTGGCGTGACATGCCTAGCCCGCGTCTATATAGATGTGAGCGCTGGTGCTGTGTCTGCCATCCTTTCAGAAATTGATGCTACCTTTCACTAGGTCGGCGTCAAGGTCTGGATCTTTTACTTTGAAAAAATTAGAGTGTTCAAAGCAGGCTTTTTGCTGTGAATACATTAGCATGGAATAATAATTTAGGACAATCTGTCTTATTTTGTTGGTCTTTAAGATGTTTGTAATGATTGATAGGGATAGTTGGG	300	k__Eukaryota; s__Rhizaria; d__Cercozoa; c__Cercozoa_X; o__Cercozoa_XX; f__Cercozoa_XXX; g__Cercozoa_XXXX; s__Cercozoa_XXXX_sp.	0.999665	0.00680258	28.7166	6.45161	Cercozoa	Unknown	Unknown nutrition
ASV0658	CAGTAGCGTATATTAAAGTTGTTGCAGTTAAAAAGCTCGTAGTTGGATTTCTGACTTCAAACACCTGACCCTCCCTCGCTAGAGGTGTGTGTGCCGGAGTGTTTGTATCATCCTTCCAGATGTCGTCTCTGCCCTTAACCGGGACTGGAGATTGTCTTATCTGGATCTTTTACTTTGAAGAAATTGGAGTGTTTAAAGCAGGCTTACGCCAGAACATATTAGCATGGAATAATGATTTAGGACTTTTGTTCTATTTTGTTGGTTTCTAGGACGAAAGTAATGATTGATAGGGATAGTTGG	300	k__Eukaryota; s__Rhizaria; d__Cercozoa; c__Cercozoa_X; o__Cercozoa_XX; f__Cercozoa_XXX; g__Cercozoa_XXXX; s__Cercozoa_XXXX_sp.	0.999924	0.0271305	28.7437	32.2581	Cercozoa	Unknown	Unknown nutrition
ASV0659	TAGTAGCGTATATTAAAGTTGTTGCAGTTAAAAAGCTCGTCGTTGGATTTCTGGCGTGACGAGCCCGGCCCGCTCGGTTTTCCGATGTGAGTGCTGGTGCTTATCCGCCATCCTTCTAGAGAAACGTGACTCCCGTTCTGCGGTGTGGTTGCGGTGCTCTAGATCTTTTACTTTGAAAAAATTAGAGTGTTTAAAGCAGGCTTGCGCTTATGAATACATTAGCATGGAATAATAATATAGGACTTCGGCCTATTTTATTGGTTTCTGGACGAAGTAATGATTGATAGGGATAGTTGGGGG	300	k__Eukaryota; s__Rhizaria; d__Cercozoa; c__Cercozoa_X; o__Cercozoa_XX; f__Cercozoa_XXX; g__Cercozoa_XXXX; s__Cercozoa_XXXX_sp.	0.977237	0.00215876	28.7459	5.37634	Cercozoa	Unknown	Unknown nutrition
ASV0660	CAGTAGCGTATATTAAAGTTGTTGCAGTTAAAAAGCTCGTAGTTGGATTTCTGACTTCAGGCGCCTGGCCCGCCGTTTATAGCGTGTGAGTGCCGGAGCGCCTGTATCATCCTTTCAGAGAATGCGTCTGCTCTTTAACGGAGTTGGACGTAGGATCTGGATCTTTTACTTTGAAGAAATTGGAGTGTTTAAAGCAGGCTTACGCCAGAACATATTAGCATGGAATAATAATTTAGGACTTTTGTCCTATTTTGTTGGTTTCTAGGACGAAAGTAATGATTGATAGGGATAGTTGGGGGT	300	k__Eukaryota; s__Rhizaria; d__Cercozoa; c__Cercozoa_X; o__Cercozoa_XX; f__Cercozoa_XXX; g__Cercozoa_XXXX; s__Cercozoa_XXXX_sp.	0.982696	0.0290501	28.7749	44.086	Cercozoa	Unknown	Unknown nutrition
ASV0661	CAGTAGCGTATATTAAAGTTGTTGCAGTTAAAAAGCTCGTAGTTGGATTTCTGGTTGACCGGCAGGGCCCGCCTCCATCTCGGAGGTTGTGTGCTATGCGTGCGTTTACCATCCTTCCAGACAGCTGTGCCTACCCTTGATTGGGCAGGGCGCGTGCCATCTGGATCATTTACTTTGAAAAAATTAGAGTGTTCAAAGCAGGCTTACGCTGTGAATACATTAGCATGGAATAATAATATAGGACTTTGGTTCTATTTTGTTGGTTTCTAGGACTAAAGTAATGATTGATAGGGATCGTTG	300	k__Eukaryota; s__Rhizaria; d__Cercozoa; c__Cercozoa_X; o__Cercozoa_XX; f__Cercozoa_XXX; g__Cercozoa_XXXX; s__Cercozoa_XXXX_sp.	0.998114	0.00272653	28.7777	5.37634	Cercozoa	Unknown	Unknown nutrition
ASV0662	CAGTAGCGTATATTAAAGTTGTTGCAGTTAAAAAGCTCGTAGTTGGATTTCTGACTTCAAACACCTGACCCTCCCTCGCTAGAGGTGTGTGTGCCGGAGTGTTTGTATCATCCTTTCAGTGATCGGTTCTACCCTTAACCGGGTCGGAACTGCTAACTGGATCTTTTACTTTGAAGAAATTGGAGTGTTTAAAGCAGGCTTACGCCAGAACATATTAGCATGGAATAATAATTTAGGACTTTTGTTCTATTTTGTTGGTTTCTAGGACGAAAGTAATGATTGATAGGGATAGTTGGGGGT	300	k__Eukaryota; s__Rhizaria; d__Cercozoa; c__Cercozoa_X; o__Cercozoa_XX; f__Cercozoa_XXX; g__Cercozoa_XXXX; s__Cercozoa_XXXX_sp.	0.999966	0.00861149	28.7863	15.0538	Cercozoa	Unknown	Unknown nutrition
ASV0663	CAATAGCGTATATTAAAGTTGTTGCAGTTAAAAAGCTCGTAGTTGGATTTCTGGCCGTGACAGCCTGATCTGTTCGCCTGCCTTCGGGCGGTTGCGGACGTGCGTCGGTGCAGTTCGGCCATCCTGCCAGAGAATGCCCCTTCCATTCACTTGGTTGGGGGCGGGATCTGGCTCTTTTACTTTGAGAAAATCAGAGTGTTCAAAGCAGGCGTTACCGCTGTGAATACATTAGCATGGAATAATAAGATAGGACTTTGGTTCTATTTTGTTGGTTTCTAGGACCGGAGTAATGATTGATAG	300	k__Eukaryota; s__Rhizaria; d__Cercozoa; c__Cercozoa_X; o__Cercozoa_XX; f__Cercozoa_XXX; g__Cercozoa_XXXX; s__Cercozoa_XXXX_sp.	0.939519	0.00296335	28.7892	6.45161	Cercozoa	Unknown	Unknown nutrition
ASV0664	CAGTAGCGTATATTAAAGTTGTTGCAGTTAAAAAGCTCGTAGTTGGATTTCTGGTTGACCGCGATGGCCCGGTTCCTCACGGGACTGAGTGCCGTTGCGCGTTTACCATCCTTTCAGTAAGTTGCGCCTACCGTTCTGCGGCAGGGCGCTGCGAACTGAATCTTTTACTTTGAAAAAATTAGAGTGTTTCAAGCAGGCTTACGCTTTGAATACATTAGCATGGAATAATAATATAGGACTTCGTTCTTATTTTGTTGGTTTCTAGGGATGAAGTAATGATAAATAGGGATAGTTGGGGGT	300	k__Eukaryota; s__Rhizaria; d__Cercozoa; c__Cercozoa_X; o__Cercozoa_XX; f__Cercozoa_XXX; g__Cercozoa_XXXX; s__Cercozoa_XXXX_sp.	0.810489	0.0580547	28.8473	56.9892	Cercozoa	Unknown	Unknown nutrition
ASV0665	CAAAAGCATATATTAAAGTTGTTGCAGTTAAAAAGCTCGTAGTTGGATTTCTGGTATTATGCACCTGACCCGCCCCTTTGGGGTGTGCGTTGGAGCGCATATACCATCTTGTCAGGGAACAGGTGTGCCCTTCATTGGGTGTGCTTGCAAACTGGCTCGTTTACTTTGAAAAAATTAGAGTGTTTAAAGCAGGCAATTGCCTTGAATACATTAGCATGGAATAATAACTTAGGACTTCGGTTCTATTTTGTTGGTTTCTAGGACGAAGTAATGATTGATAGGGACAGTTGGGGGTGCTAG	300	k__Eukaryota; s__Rhizaria; d__Cercozoa; c__Cercozoa_X; o__Cercozoa_XX; f__Cercozoa_XXX; g__Cercozoa_XXXX; s__Cercozoa_XXXX_sp.	0.79764	0.0264798	28.8738	9.67742	Cercozoa	Unknown	Unknown nutrition
ASV0666	CAGTAGCGTATATTAATGTTGCTGCAGTTAAAAAGCTCGTAGTTGGATTTCTGACATGATACGTCTGGCCCGCCGCTCTGCGGTGAGTGCCGTGATGCATCTGTCATCCTTCTGGTAAGGCTGTGCTGCCCGAAAGGGTTGGCGCTGTTTCCGAACCAGATCTTTTACTTTGAAAAAATTAGAGTGTTTAAAGCAGGCTTGCGCTTCTGAATACATTAGCATGGAATAATAACATAGGACTTTGGTTCTATTTTGTTGGTTCTGAGAACTGAAGTAATGATTGATAGGGATAGTTGGGGG	300	k__Eukaryota; s__Rhizaria; d__Cercozoa; c__Cercozoa_X; o__Cercozoa_XX; f__Cercozoa_XXX; g__Cercozoa_XXXX; s__Cercozoa_XXXX_sp.	0.989303	0.0171472	28.8909	23.6559	Cercozoa	Unknown	Unknown nutrition
ASV0667	TAGTAGCGTATATTAATGTTGCTGCAGTTAAAAAGCTCGTAGTTGGATTTCTACACTGATTGGTCCGGCCCGCCTGAAAAGGTTGAGTGCTCGCGATCCATCGTGTTTCCTTTTAGTGAGGCTGCGCTGCCGAGAGGTTTGTGTTGTCCGAGCTAAATCTTTTACTTTGAAAAAATTGGAGTGTTTAAAGCAGGCGTACGCTATGAACATTACAGCATGGAATGACGATATAGGGCTTCTGTCTTATTTTGTTGGTTCTAGAGACGGAAGTAATGATTGATAGGGATGATCTGGGGGTGC	300	k__Eukaryota; s__Rhizaria; d__Cercozoa; c__Cercozoa_X; o__Cercozoa_XX; f__Cercozoa_XXX; g__Cercozoa_XXXX; s__Cercozoa_XXXX_sp.	0.999881	0.00439893	28.8953	12.9032	Cercozoa	Unknown	Unknown nutrition
ASV0668	CAGTAGCGTATATTAAAGTTGTTGCAGTTAAAAAGCTCGTAGTTGGATTTCTGGCTTGACGAGCCTGGCCCGCTGCGGTTACGTATGTGAGTGCCGGAGCTCGTCTGCCATCCTTCTAGAAAACGTTTCTACTCTTTACTGAGCCGGATTCGCGATCTAGATCTTTTACTTTGAAAAAATTAGAGTGTTCAAAGCAGGCTCGCGCTATGAATACATTAGCATGGAATAATAATTTAGGACTTTGTTTCTATTTTGTTGGTTTCTAGAGATAAAGTAATGATTGATAGGGATAGTTGGGGG	300	k__Eukaryota; s__Rhizaria; d__Cercozoa; c__Cercozoa_X; o__Cercozoa_XX; f__Cercozoa_XXX; g__Cercozoa_XXXX; s__Cercozoa_XXXX_sp.	0.850795	0.00201845	28.8973	5.37634	Cercozoa	Unknown	Unknown nutrition
ASV0669	CAGTAGCGTATATTAAAGTTGTTGCAGTTAAAAAGCTCGTAGTTGGATTTCTGGCTTGACAGAACTGGCCCAAGTCTTTATGGCTCTGCGCGCCGGCTTTTGTCTGCCATCCTTCTAGAAAGCGTTTCTTGCCCTTCACTGGTCGAGACTCGTGATCTAGATCTTTTACTTTGAAGAAATTAGAGTGTTCAAAGCAGGCTCGCGCTATGAATACATTAGCATGGAATAATAATTTAGGACTTGATATCCTATTTTGTTGGTTTTTAGGATTTAAGTAATGATTGATAGGGATAGTTGGGG	300	k__Eukaryota; s__Rhizaria; d__Cercozoa; c__Cercozoa_X; o__Cercozoa_XX; f__Cercozoa_XXX; g__Cercozoa_XXXX; s__Cercozoa_XXXX_sp.	0.853892	0.00232239	28.8997	5.37634	Cercozoa	Unknown	Unknown nutrition
ASV0670	CAGTAGCGTATATTAATGTTGCTGCAGTTAAAAAGCTCGTAGTTGGATTTCTGACATGATTTGTCTGGCCCGCTACTCTGTAGTGAGTGCTGTGATACATCTGTCATCCTTCTGGTAAGGCTGTGCTGCCCGCAAGGGTTGGCGCTGTTTCCGAACCAGATCTTTTACTTTGAAAAAATTAGAGTGTTTAAAGCAGGCTTGCGCTTCTGAATACATTAGCATGGAATAATAACATAGGACTTTGGTTCTATTTTGTTGGTTCTAGGAACTGAAGTAATGATTGATAGGGATAGTTGGGGG	300	k__Eukaryota; s__Rhizaria; d__Cercozoa; c__Cercozoa_X; o__Cercozoa_XX; f__Cercozoa_XXX; g__Cercozoa_XXXX; s__Cercozoa_XXXX_sp.	0.997787	0.002545	28.9022	4.30108	Cercozoa	Unknown	Unknown nutrition
ASV0671	CAATAGCGTATATTAAAGTTGTTGCAGTTAAAAAGCTCGTAGTTGGATATCTGGCACGGATGCCTGGCCCGCCTAACGGTGAGTGCCGGCGCGTCTGTGCCATCCTTCTGAGAAGCGCATTCATTCTTCACTGAGTGAGTGTGTAACTCAGATCTTTTACTTTGAAAAAATTAGAGTGTTCAAAGCAGGCGTTTGCTTGAATACATTAGCATGGAATAATAAAATAGGACTCCGGTTTTATTTTGTTGGTTTTTAAGACCGAAGTAATGATTGATAGGGACAGTTGGGGGTGCTTGTATT	300	k__Eukaryota; s__Rhizaria; d__Cercozoa; c__Cercozoa_X; o__Cercozoa_XX; f__Cercozoa_XXX; g__Cercozoa_XXXX; s__Cercozoa_XXXX_sp.	0.719574	0.00303693	28.9052	6.45161	Cercozoa	Unknown	Unknown nutrition
ASV0672	CAGTAGCGTATATTAAAGTTGTTGCAGTTAAAAAGCTCGTAGTTGGATTTCTGGTTGACCGGCAGGGCCCGCCTCCATCTCGGAGGTTGTGTGCTATGTGTGCGTTTACCATCCTTCCAGAAAGCCGTGTCTACCCTTAACTGGGAAGGGCGCGTGCCATCTGGATCTTTTACTTTGAAAAAATTAGAGTGTTCAAAGCAGGCTTACGCTGTGAATACATTAGCATGGAATAATAATATAGGACTTTGGTTCTATTTTGTTGGTTTCTAGGACTGAAGTAATGATTGATAGGGATCGTTG	300	k__Eukaryota; s__Rhizaria; d__Cercozoa; c__Cercozoa_X; o__Cercozoa_XX; f__Cercozoa_XXX; g__Cercozoa_XXXX; s__Cercozoa_XXXX_sp.	0.997069	0.001057	28.9063	1.07527	Cercozoa	Unknown	Unknown nutrition
ASV0673	CAGTAGCGTATATTAAAGTTGTTGCAGTTAAAAAGCTCGTAGTTGGATTTCTGGTTATACAAAACTGGCCTGCTTCCTCATGGGAGTGTGTGCCGGTGCTTGTATGCCATCCTTCTAGAAATCGTTTTCATTCCTTCACTGGGATGGACTCGTGATCTAGATCTTTTACTTTGAAGAAATTAGAGTGTTCAAAGCAGGCTCGCGCTGTGAATACATTAGCATGGAATAATAATTTAGGACTTGGTATCCTATTTTGTTGGTTTTCAGGATCTAAGTAATGATTGATAGGGATAGTTGGGG	300	k__Eukaryota; s__Rhizaria; d__Cercozoa; c__Cercozoa_X; o__Cercozoa_XX; f__Cercozoa_XXX; g__Cercozoa_XXXX; s__Cercozoa_XXXX_sp.	0.908426	0.00372949	28.91	7.52688	Cercozoa	Unknown	Unknown nutrition
ASV0674	CAGTAGCGTATATTAAAGTTGTTGCAGTTAAAAAGCTCGTCGTTGGATTTCTGATGTGAGAAGCCCGGCCCGCTCGGGTTTTCCGAAGTGAGTGCTGGCGCTTCTCCATCATCCTTCTAGAGAAGTACAACTCCCGCTATGCGGTGTGGTTGTACCGCTCTAGATCTTTTACTTTGAAAAAATTAGAGTGTTTAAAGCAGGCTTGCGCTTATGAATACATTAGCATGGAATAATAATATAGGACTTCGTTCTATTTATTGGTTCTGGAATGAAGTAATGATTGATAGGGATAGTTGGGGG	300	k__Eukaryota; s__Rhizaria; d__Cercozoa; c__Cercozoa_X; o__Cercozoa_XX; f__Cercozoa_XXX; g__Cercozoa_XXXX; s__Cercozoa_XXXX_sp.	0.934546	0.00218115	28.9122	4.30108	Cercozoa	Unknown	Unknown nutrition
ASV0675	CAGTAGCGTATATTAAAGTTGTTGCAGTTAAAAAGCTCGTAGTTGGATTTCTGACTTCAGACGCCTGACCCTCCCTCGCTAGAGGTGTGTGTGCCGGAGCGTCTGTATCATCCTTTCAGATTTGGTTTCTGCCCTTAACCGGGTTGGAGACTTTGATCTGGATCTTTTACTTTGAAGAAATTGGAGTGTTTAAAGCAGGCTTACGCCAGAACATATTAGCATGGAATAATGATTTAGGACTTTTGTTCTATTTTGTTGGTTTCTAGGACGAAAGTAATGATTGATAGGGATAGTTGGGGG	300	k__Eukaryota; s__Rhizaria; d__Cercozoa; c__Cercozoa_X; o__Cercozoa_XX; f__Cercozoa_XXX; g__Cercozoa_XXXX; s__Cercozoa_XXXX_sp.	0.999395	0.047898	28.9601	36.5591	Cercozoa	Unknown	Unknown nutrition
ASV0676	CAGTAGCGTATATTAAAGTTGTTGCAGTTAAAAAGCTCGTAGTTGGATTTCTGGCAAACCGCATTGGCCCGCCTCCGACTGGAGGTGTGTTGCCGGTATGAGTTAGCCATCCTTCCAAAAAGCCTCCGCCTGTCGTTTATTCGGCCGGGCAGTGTGTGATTTGGATCTTTTACTTTGAAAAAATTAGAGTGTTTAAAGCAGGCTTACGCTATGAATACATTAGCATGGAATAATAAGATAGGACTTGGGTTCTATTTTGTTGGTTTCTAGAACTGAAGTAATGATTGATAGGGACAGTTG	300	k__Eukaryota; s__Rhizaria; d__Cercozoa; c__Cercozoa_X; o__Cercozoa_XX; f__Cercozoa_XXX; g__Cercozoa_XXXX; s__Cercozoa_XXXX_sp.	0.909188	0.000920615	28.961	2.15054	Cercozoa	Unknown	Unknown nutrition
ASV0677	CAGTAGCGTATATTAAAGTTGTTGCAGTTAAAAAGCTCGTAGTTGGATTTCTGGCTGACCGAGATGGCCCGGTTTCTTTTTGAGGCTGAGTGCTGTCTGTGCGTCTGCCATCCTTCCAGAAAACTGTGCCTACCGCTAACGCGGCCGGGCGCTGTGATCTGGATCTTTTACTTTGAAAAAATTAGAGTGTTCCAAGCAGGCTTACGCTTTGAATACATTAGCATGGAATAATAATATAGGACCTTGGTCTTATTTTGTTGGTTTCTAAGACCGAAGTAATGATTGACAGGGATAGTTGGG	300	k__Eukaryota; s__Rhizaria; d__Cercozoa; c__Cercozoa_X; o__Cercozoa_XX; f__Cercozoa_XXX; g__Cercozoa_XXXX; s__Cercozoa_XXXX_sp.	0.719009	0.00277457	28.9638	3.22581	Cercozoa	Unknown	Unknown nutrition
ASV0678	CAGTAGCGTATATTAAAGTTGTTGCAGTTAAAAAGCTCGTAGTTGGATTTCTGAGGTGACTGACCTGGTCCGCTCGGTTTTTCCGATGTGAGTACCGGTTTGTTAGTCCCTCATCCTTCTAGGGATTCCTCGACTCCCGTTCTGCGGTGTGGTCGGGTTGTAAGCTCTAGATCTTTTACTTTGAATAAATTAGAGTGTTTAAAGCAGGCATATTCGCCTTTTGAATACATTAGCATGGAATGATAATATAGGACTTTTGCCTATTTTGTTGGTTTCTAGGTTGAAGTAATGATTGATAGG	300	k__Eukaryota; s__Rhizaria; d__Cercozoa; c__Cercozoa_X; o__Cercozoa_XX; f__Cercozoa_XXX; g__Cercozoa_XXXX; s__Cercozoa_XXXX_sp.	0.743521	0.00149355	28.9653	2.15054	Cercozoa	Unknown	Unknown nutrition
ASV0679	CAATAGCGTATATTAAAGTTGCTGCAGTTAAAAAGCTCGTAGTTGGATATCTGGCCGAGATACCTGACCCGGCTTCGGCTGTGCGGTCGGTTGCTGTCTTGGCCATCCTTCTGGAGAGTGTTTCCATACCCTTTGGGTGTTGGGAATTCGATCTGGATCTTTTACTTTGAAAAAATTAGAGTGTTCAAAGCAGGCGTTTGCATTTGAATACATTAGCATGGAATAATAAAATAGGACTTTTGGTTCTATTTTGTTGGTTTCTAGGACCGAAGTAATGATTGATAGGGATAGTTGGGGGTG	300	k__Eukaryota; s__Rhizaria; d__Cercozoa; c__Cercozoa_X; o__Cercozoa_XX; f__Cercozoa_XXX; g__Cercozoa_XXXX; s__Cercozoa_XXXX_sp.	0.884132	0.000950273	28.9662	2.15054	Cercozoa	Unknown	Unknown nutrition
ASV0680	CAGTAGCGTATATTAAAGTTGTTGCAGTTAAAAAGCTCGTAGTTGGATTTCTGACTTCAGATACCTGACCCTCCCTCGCTAGAGGTGTGTGTGCCGGAGTATTTGTATCATCCTTTCAGAGATCGCTTCTGTCCTTAACCGGATCGGAGGTGTTATCTGGATCTTTTACTTTGAAGAAATTGGAGTGTTTAAAGCAGGCTTACGCCAGAACATATTAGCATGGAATAATAATTTAGGACTTTTGTTCTATTTTGTTGGTTTCTAGGACGAAAGTAATGATTGATAGGGATAGTTGGGGGT	300	k__Eukaryota; s__Rhizaria; d__Cercozoa; c__Cercozoa_X; o__Cercozoa_XX; f__Cercozoa_XXX; g__Cercozoa_XXXX; s__Cercozoa_XXXX_sp.	0.997001	0.00383206	28.9701	7.52688	Cercozoa	Unknown	Unknown nutrition
ASV0681	CAGTAGCGTATATTAAAGTTGTTGCAGTTAAAAAGCTCGTAGTTGGATTTCTGGCTTGACAGCGCTGACCTGCCGTCATCAAGATGGTACGTGTCGGACGCTGTCTGCCATCCTTCTAGAAAACGAATCTACTCTTTATTGAGCCGGACTCGCGATCTAGATCTTTTACTTTGAAGAAATTAGAGTGTTCAAAGCAGGCTTGCGCTATGAATACATTAGCATGGAATAATAATTTAGGACTTTGGTTCTATTTTGTTGGTTTCTAGAACTAAAGTAATGATTGATAGGGATAGTTGGGGG	300	k__Eukaryota; s__Rhizaria; d__Cercozoa; c__Cercozoa_X; o__Cercozoa_XX; f__Cercozoa_XXX; g__Cercozoa_XXXX; s__Cercozoa_XXXX_sp.	0.797063	0.00305725	28.9731	4.30108	Cercozoa	Unknown	Unknown nutrition
ASV0682	CAGTAGCGTATATTAAAGTTGTTGCAGTTAAAAAGCTCGTAGTTGGATTTCTGACTGCAGGCACCTGGCCCGCCGTCGTTAGACGTGTGAGTGCCGGAGTGCCTGTTTCATCCTTTCAGACTGCAGTTCTGCCTTCACGGGTTGGAGCTGTTATCTGGATCTTTTACTTTGAAGAAATTGGAGTGTTTAAAGCAGGCTTACGCCAGAACATATTAGCATGGAATAATAATTTAGGACTTTTGTTCTATTTTGTTGGTTTCTAGAATAAAAGTAATGATTGATAGGGATAGTTGGGGGTGC	300	k__Eukaryota; s__Rhizaria; d__Cercozoa; c__Cercozoa_X; o__Cercozoa_XX; f__Cercozoa_XXX; g__Cercozoa_XXXX; s__Cercozoa_XXXX_sp.	0.808594	0.00440077	28.9775	9.67742	Cercozoa	Unknown	Unknown nutrition
ASV0683	CAGTAGCGTATATTAATGTTGCTGCAGTTAAAAAGCTCGTAGTTGGATTTCTGGTATGATTTGTCTAGCCCGCTCGCAAGAGTTGAGTGCTTTGATCAATCTGCCATCCTTCTAGTAAGTCTTCGCTGCCGAAAGGTTTGCGTCGTACAAGCTAGATCTTTTACTTTGAAAAAATTAGAGTGTTTAAAGCAGGCTTACGCTTATGAATACATTAGCATGGAATAATAATATAGGGCTTCGGTTTTATTTTGTTGGTTCTAGGAACTGAAGTAATGATTGATAGGGATAGTTGGGGGTGCT	300	k__Eukaryota; s__Rhizaria; d__Cercozoa; c__Cercozoa_X; o__Cercozoa_XX; f__Cercozoa_XXX; g__Cercozoa_XXXX; s__Cercozoa_XXXX_sp.	0.999995	0.00120731	28.9787	2.15054	Cercozoa	Unknown	Unknown nutrition
ASV0684	CAGTAGCGTATATTAAAGTTGTTGCAGTTAAAAAGCTCGTAGTTGGATTTCTGACTTCAGGCGCCTGGCCCTCCTCTTTGAGTGTGCGTGCCGGAGCGCCTGTATCATCCTTCCAGAGAATGCGTCTGCCCTTTACGGGGTTGGACGTAGGATCTGGATCTTTTACTTTGAAGAAATTGGAGTGTTTAAAGCAGGCTTACGCCAGAACATATTAGCATGGAATAATAATTTAGGACTTTTGTCCTATTTTGTTGGTTTCTAGGACGAAAGTAATGATTGATAGGGATAGTTGGGGGTGCT	300	k__Eukaryota; s__Rhizaria; d__Cercozoa; c__Cercozoa_X; o__Cercozoa_XX; f__Cercozoa_XXX; g__Cercozoa_XXXX; s__Cercozoa_XXXX_sp.	0.846172	0.184513	29.1633	79.5699	Cercozoa	Unknown	Unknown nutrition
ASV0685	CAGTAGCGTATATTAAAGTTGTTGCAGTTAAAAAGCTCGTAGTTGGATTTCTGACTTCAGATACCTGACCCTCCCTCGCTAGAGGTGTGTGTGCCGGAGTATTTGTATCATCCTTTCAGAGATCGTTTCTGTCCTTAACCGGATCGGAGATGTTATCTGGATCTTTTACTTTGAAGAAATTGGAGTGTTTAAAGCAGGCTTACGCCAGAACATATTAGCATGGAATAATAATTTAGGACTTTTGTTCTATTTTGTTGGTTTCTAGGACGAAAGTAATGATTGATAGGGATAGTTGGGGGT	300	k__Eukaryota; s__Rhizaria; d__Cercozoa; c__Cercozoa_X; o__Cercozoa_XX; f__Cercozoa_XXX; g__Cercozoa_XXXX; s__Cercozoa_XXXX_sp.	0.997486	0.00527718	29.1685	12.9032	Cercozoa	Unknown	Unknown nutrition
ASV0686	CAGTAGCGTATATTAAAGTTGTTGCAGTTAAAAAGCTCGTAGTTGGATTTCTGGCTGACCGAGGCGGCCCGGTCTCTTTCCGAGGCTGAGTGCTGTTCTGCGTCTGCCATCCTTCCAGAAAGCTGTGCCTACCGCTTCTGCGGCCGGGCGCTGTGATCTGGATCTTTTACTTTGAAAAAATTAGAGTGTTCCAAGCAGGCTTACGCTTTGAATACATTAGCATGGAATAATAATATAGGACTTTGGTTCTATTTTGTTGGTTTCTAGGACTAAAGTAATGATTGATAGGGATAGTTGGGG	300	k__Eukaryota; s__Rhizaria; d__Cercozoa; c__Cercozoa_X; o__Cercozoa_XX; f__Cercozoa_XXX; g__Cercozoa_XXXX; s__Cercozoa_XXXX_sp.	0.902428	0.00544436	29.174	11.828	Cercozoa	Unknown	Unknown nutrition
ASV0687	TAGTAGCGTATATTAATGTTGCTGCAGTTAAAAAGCTCGTAGTTGGATTTCTACACTGATTTGTCCGGCCCGCCTGAAAAGGTTGAGTGCTCGAGATACATCGTGTTTCCTTTTAGTGAGGCTGCGCTGCCGAGAGGTTTGTGTTGTCCGAGCTAAATCTTTTACTTTGAAAAAATTGGAGTGTTTAAAGCAGGCGTACGCTATGAACATTACAGCATGGAATGACGATATAGGGCTTCTGTCTTATTTTGTTGGTTCTAGAGACGGAAGTAATGATTGATAGGGATGATCTGGGGGTGC	300	k__Eukaryota; s__Rhizaria; d__Cercozoa; c__Cercozoa_X; o__Cercozoa_XX; f__Cercozoa_XXX; g__Cercozoa_XXXX; s__Cercozoa_XXXX_sp.	0.999967	0.0023903	29.1764	5.37634	Cercozoa	Unknown	Unknown nutrition
ASV0688	CAGTAGCGTATATTAAAGTTGTTGCAGTTAAAAAGCTCGTAGTTGGATTTCTGGTCTAATACGTGGGGTCCGCCGCCTTTATAGTGGTGAGTACCCCTTCGTATTTAACCATCCTTCTAGGGAACGTGTCTACTCTTCATTGAGCTGGATACGGGTTCTAGATCTTTTACTTTGAAAAAATTAGAGTGTTCAAAGCAGGCGTTTTCGCCGTGAATACATTAGCATGGAATAATAATTTAGGACTCAGCTCCTAGTTTATTGGTTCTCGGAATTGAGTAATGATTGATAGGGATAGTTGGG	300	k__Eukaryota; s__Rhizaria; d__Cercozoa; c__Cercozoa_X; o__Cercozoa_XX; f__Cercozoa_XXX; g__Cercozoa_XXXX; s__Cercozoa_XXXX_sp.	0.837781	0.00440827	29.1808	9.67742	Cercozoa	Unknown	Unknown nutrition
ASV0689	CAGTAGCGTATATTAAAGTTGTTGCAGTTAAAAAGCTCGTAGTTGGATTTCTGACTTCAGGCGCCTGGCCCGCCTCATTGAGTGTGAGTGCCGGAGCGCCTGTATCATCCTTCCAGAAATTGCGTCTGCCCTTAACGGGGTTGGACGTAGGATCTGGATCTTTTACTTTGAAGAAATTGGAGTGTTTAAAGCAGGCTTACGCCAGAACATATTAGCATGGAATAATAATTTAGGACTTTTGTTCCTATTTTGTTGGTTTCTAGGACGAAAGTAATGATTGATAGGGATAGTTGGGGGTGC	300	k__Eukaryota; s__Rhizaria; d__Cercozoa; c__Cercozoa_X; o__Cercozoa_XX; f__Cercozoa_XXX; g__Cercozoa_XXXX; s__Cercozoa_XXXX_sp.	0.990385	0.00366759	29.1844	6.45161	Cercozoa	Unknown	Unknown nutrition
ASV0690	CAGTAGCGTATATTAAAGTTGTTGCAGTTAAAAAGCTCGTAGTTGGATTTCTGGTAGAGTGCGTTCGGCCCGCTTCGTTTTCGAAGTGAGTGCTGAACGGACCTGCCATCCTTCCGGCTAGTGGCGGTTGCACTTTATTGGGCTTCCGTCATGAACCGGATCTTTTACTTTGAAAAAATTAGAGTGTTTAAAGCAGGCTTGCGCTATGAATACATTAGCATGGAATAATGATATAGGACTTTTGTTCTAGTTTTGTTGGTTTCTAGGATAGAAGTAATGATTGATAGGGATAGTTGGGGG	300	k__Eukaryota; s__Rhizaria; d__Cercozoa; c__Cercozoa_X; o__Cercozoa_XX; f__Cercozoa_XXX; g__Cercozoa_XXXX; s__Cercozoa_XXXX_sp.	0.998992	0.0377126	29.2222	13.9785	Cercozoa	Unknown	Unknown nutrition
ASV0691	CAGTAGCGTATATTAAAGTTGCTGCAGTTAAAAAGCTCGTAGTTGGATTTCTGATTATATGAACCTGATCCGCCCCGTTTAGGTGTGTGAGTATTGGTGTTTGTTAATCATCCTTGAAGTACATGTATCTACCCTTTATTGGGCCGGGTATTTTGAACTTCATCATTTACTTTGAAAAAATTAGAGTGTTCAAAGCAGGCATTTTCGCTGTGAATACATTAGCATGGAATAATAAGATAGGACTTTGGTGCTATTTTGTTGGTTTTCAGTACTGAAGTAATGATTGATAGGATAAGTTGG	300	k__Eukaryota; s__Rhizaria; d__Cercozoa; c__Cercozoa_X; o__Cercozoa_XX; f__Cercozoa_XXX; g__Cercozoa_XXXX; s__Cercozoa_XXXX_sp.	0.878301	0.0207127	29.2429	21.5054	Cercozoa	Unknown	Unknown nutrition
ASV0692	CAGTAGCGTATATTAAAGTTGTTGCAGTTAAAAAGCTCGTAGTTGGATTTCTGACTTCAGATGCCTGACCCGCCGTCGCTAGATGGTGTGTGCCGGAGCGTCTGTATCATCCTTTCAGAGACCGTCTCTGCACTTAACCGTGTTGGAGACAGAATCTGGATCTTTTACTTTGAAGAAATTGGAGTGTTTAAAGCAGGCTTACGCCAGAACATATTAGCATGGAATAATAATTTAGGACTTTTGTTCTATTTTGTTGGTTTCTAGGACGAAAGTAATGATTGATAGGGATAGTTGGGGGTG	300	k__Eukaryota; s__Rhizaria; d__Cercozoa; c__Cercozoa_X; o__Cercozoa_XX; f__Cercozoa_XXX; g__Cercozoa_XXXX; s__Cercozoa_XXXX_sp.	0.993872	0.0327414	29.2756	34.4086	Cercozoa	Unknown	Unknown nutrition
ASV0693	CAGTAGCGTATATTAAAGTTGTTGCAGTTAAAAAGCTCGTAGTTGGATTTCTGGCTTGACATATCTGGCCTGCCGCCTATTTGGAGGTACGTGCCGGTTTGTGTCTGCCATCCTTCTAGAAAACGAATCTACCATTCATTTGGCCGGGTTCGCGATCTAGATCTTTTACTTTGAAGAAATTAGAGTGTTCAAAGCAGGCTTACGCTATGAATACATTAGCATGGAATAATAATTTAGGACTTTGGTTCTATTTTGTTGGTTTCTAGAACTAAAGTAATGATTGATAGGGATAGTTGGGGG	300	k__Eukaryota; s__Rhizaria; d__Cercozoa; c__Cercozoa_X; o__Cercozoa_XX; f__Cercozoa_XXX; g__Cercozoa_XXXX; s__Cercozoa_XXXX_sp.	0.86299	0.00332068	29.2789	5.37634	Cercozoa	Unknown	Unknown nutrition
ASV0694	CAGTAGCGTATATTAAAGTTGTTGCAGTTAAAAAGCTCGTAGTTGGATTTCTGGCTGACCGAGATGGCCCGGTTTCTTTTTGAGGCTGAGTGCTGTCTGTGCGTCTGCCATCCTTCCAGAAAACTGTGCCTACCGCTTAACGCGGCCGGGCGCTGTGATCTGGATCTTTTACTTTGAAAAAATTAGAGTGTTCCAAGCAGGCTTACGCTTTGAATACATTAGCATGGAATAATAATATAGGACTCTTGGTCTTATTTTGTTGGTTTCTAAGACTGAAGTAATGATTGACAGGGATAGTTG	300	k__Eukaryota; s__Rhizaria; d__Cercozoa; c__Cercozoa_X; o__Cercozoa_XX; f__Cercozoa_XXX; g__Cercozoa_XXXX; s__Cercozoa_XXXX_sp.	0.769597	0.0210902	29.3	32.2581	Cercozoa	Unknown	Unknown nutrition
ASV0695	CAGTAGCGTATATTAATGTTGCTGCAGTTAAAAAGCTCGTAGTTGGATTTCTGGTATGATTTGTCTAGCCCGCTCGCAAGAGTTGAGTGCTTTGATCAATCTGCCATCCTTCTAGTAAGTCTTCGCTGCCGAAAGGTTTGCGTCGTACAAGCTAGATCTTTTACTTTGAAAAAATTAGAGTGTTTAAAGCAGGCTTACGCTTATGAATACATTAGCATGGAATAATAATATAGGGCTTCGGTTCTATTTTGTTGGTTCTAGGAACTGAAGTAATGATTGATAGGGATAGTTGGGGGTGCT	300	k__Eukaryota; s__Rhizaria; d__Cercozoa; c__Cercozoa_X; o__Cercozoa_XX; f__Cercozoa_XXX; g__Cercozoa_XXXX; s__Cercozoa_XXXX_sp.	0.999991	0.0043633	29.3044	9.67742	Cercozoa	Unknown	Unknown nutrition
ASV0696	CAGTAGCGTATATTAAAGTTGTTGCAGTTAAAAAGCTCGTAGTTGGATTTCTGGTTTTATGCATCTAGTCCGCTGCGGTTAACGTATGTGAGTACCAGTTTGCATTTACCATCCTTCTAGGAAACGCGGCTACTCTTCACTGAGCTGGTCGCGGGTTCTAGATCTTTTACTTTGAAAAAATTAGAGTGTTTAAAGCAGGCATTGCCGTGAATACATTAGCATGGAATAATAATTTAGGACTCAGCTCCTAGTTTGTTGGTTCTCGGAATTGAGTAATGATTGATAGGGATAGTTGGGGGT	300	k__Eukaryota; s__Rhizaria; d__Cercozoa; c__Cercozoa_X; o__Cercozoa_XX; f__Cercozoa_XXX; g__Cercozoa_XXXX; s__Cercozoa_XXXX_sp.	0.740009	0.0196386	29.324	30.1075	Cercozoa	Unknown	Unknown nutrition
ASV0697	CAGTAGCGTATATTAAAGTTGTTGCAGTTAAAAAGCTCGTAGTTGGATTTCTGGTTTTATAGGTCTGGTCCGCCGCGGGTAACGTGTGTGAGTGCTAGTTCCTATTTACCATCCTTCTAGGAAAGGTGTCTGCTCTTCACTGAGATGGATATCGGTTCTAGATCTTTTACTTTGAAAAAATTAGAGTGTTCAAAGCAGGCATTGCCGTGAATACATTAGCATGGAATAATAATTTAGGACTCATGTCTTAGTTTGTTGGTTCTCGGAGATGAGTAATGATTGATAGGGATAGTTGGGGGT	300	k__Eukaryota; s__Rhizaria; d__Cercozoa; c__Cercozoa_X; o__Cercozoa_XX; f__Cercozoa_XXX; g__Cercozoa_XXXX; s__Cercozoa_XXXX_sp.	0.904555	0.00264001	29.3267	7.52688	Cercozoa	Unknown	Unknown nutrition
ASV0698	CAGTAGCGTATATTAAAGTTGTTGCAGTTAAAAAGCTCGTAGTTGGATTTCTGGCTGACCGAGATGGCCCGGTTCTCTTTTGAGGCTGAGTGCTGTCTGGCGTCTGCCATCCTTCCAGAAAACTGTGCCTACCGCTTAACGCGGCCGGGCGCTGTGATCTGGATCTTTTACTTTGAAAAAATTAGAGTGTTCCAAGCAGGCTTACGCTTTGAATACATTAGCATGGAATAATAATATAGGACTCTTGGTCTTATTTTGTTGGTTTCTAAGACCGAAGTAATGATTGACAGGGATAGTTGG	300	k__Eukaryota; s__Rhizaria; d__Cercozoa; c__Cercozoa_X; o__Cercozoa_XX; f__Cercozoa_XXX; g__Cercozoa_XXXX; s__Cercozoa_XXXX_sp.	0.786412	0.00601175	29.3327	8.60215	Cercozoa	Unknown	Unknown nutrition
ASV0699	CAGTAGCGTATATTAAAGTTGTTGCAGTTAAAAAGCTCGTAGTTGGATTTCTGGCTTGACAGAACTGGCCCAAGTCTTTATGGCTCTGCGCGCCGGTCTTTGTCTGCCATCCTTCTAGAAAGCGTTTCTTGCCCTTCACTGGTCGAGACTCGTGATCTAGATCTTTTACTTTGAAGAAATTAGAGTGTTCAAAGCAGGCTCGCGCTATGAATACATTAGCATGGAATAATAATTTAGGACTTGATATCCTATTTTGTTGGTTTTTAGGATTTAAGTAATGATTGATAGGGATAGTTGGGG	300	k__Eukaryota; s__Rhizaria; d__Cercozoa; c__Cercozoa_X; o__Cercozoa_XX; f__Cercozoa_XXX; g__Cercozoa_XXXX; s__Cercozoa_XXXX_sp.	0.868167	0.0516385	29.3843	32.2581	Cercozoa	Unknown	Unknown nutrition
ASV0700	CAATAGCGTATATTAATGTTGTTGCAGTTAAAAAGCTCGTAGTTGGATATCTGGCCTTTGCGTTGACGACCCGCCCTTTTTTGGGATGAGAGTTGGAGACGTGGGTCTATTTTCCGGTTGGTGTCCATTCCACTTTATTGGGGCGTGGTTCACGATCCGGATCGTTTACTTTGAAAAAATTCGAGTGTTCATAGCAGGCTTACGCCGTGAAGATCGCAGCATGGAATAATAACATAGGACTTGGTGTTCTATTTTGTTGGTTCTGGAACCTAAGTAATGATTGATAGGGACAGTTGGGGG	300	k__Eukaryota; s__Rhizaria; d__Cercozoa; c__Chlorarachniophyceae; o__Chlorarachnida; f__Chlorarachnida_X; g__Chlorarachnida_XX; s__Chlorarachnida_XX_sp.	0.999369	0.00331076	29.3876	4.30108	Cercozoa	Unknown	Unknown nutrition
ASV0701	CAATAACGTATATTAAAGTTGTTGCAGTTAAAAAGCTCGTAGTTGGATATCTGGCAAGCGATGACGGCCCGCCTTCGGGATGTGCGCTGGATTCGTGAGCCTATCTTTCGGTTGGTGTCTTTTCCCTTTATTGGGCGAGGTTCACGATCCGGATCAGTTACTTTGAATAAAAACGGGTGTTCAACGCAGGCAGATGCCTGAAGTATGCAGCATGGAATAGCAACCATAGGACTGTAGTGTTCTATTTGTTGGTTCTGGGACCTCAGTAATGATTGATACGGACAGTTGGGGGTGCTGCTA	300	k__Eukaryota; s__Rhizaria; d__Cercozoa; c__Chlorarachniophyceae; o__Chlorarachnida; f__Chlorarachnida_X; g__Gymnochlora; s__Gymnochlora_stellata	0.877695	0.0158662	29.4035	9.67742	Cercozoa	Phototroph	Phototroph
ASV0702	CAATAGCGTATATTAAAGTTGTTGCAGTTAAAAAGCTCGTAGTTGGATTTCTGGTTCGATGCGCCTGGCCCGCTACGGTTTACGTATGTGAGTGCCGGTGCGCGTCTGCCATCCTTCTAGAGAACGTTTCTACGGTTCATTCCGGCGGATTCGCGATCTAGATCTTTTACTTTGAAAAAATTAGAGTGTTTAAAGCAGGCATTTGCTATGAATACATTAGCATGGAATAATAATTTAGGACTTTGGTTCTATTTTGTTGGTTTCCGGAACTGAAGTAATGATTGATAGGGATTGTTGGGG	300	k__Eukaryota; s__Rhizaria; d__Cercozoa; c__Filosa; o__Filosa_X; f__Filosa_XX; g__Discomonas; s__Discomonas_retusa	0.974761	0.00983648	29.4133	20.4301	Cercozoa	Consumer	Unknown consumer
ASV0703	CAATAGCGTATATTAAAGTTGTTGCAGTTAAAAAGCTCGTAGTTGGATTTCTGGTTAGATGCGCCTGGCCCGCCGACGTTCAGTCGTGTGAAGTGCTGGTGCGCAACTGCCATCCTTCTAGAGAAGGGACCAACGGTTCATTCCGGCTCGGTTCACAATCTAGATCTTTTACTTTGAAAAAATTAGAGTGTTTAAAGCAGGCTTATGCTATGAATACATTAGCATGGAATAATAATTTAGGACTTTGTTTCTATTTTGTTGGTTTCTGGAAACGAAGTAATGATTGATAGGGATTGTTGG	300	k__Eukaryota; s__Rhizaria; d__Cercozoa; c__Filosa; o__Filosa_X; f__Filosa_XX; g__Discomonas; s__Discomonas_retusa	0.910369	0.0198963	29.4332	33.3333	Cercozoa	Consumer	Unknown consumer
ASV0704	CAATAGCGTATATTAAAGTTGTTGCAGTTAAAAAGCTCGTAGTTGGATTTCTGGTTTGATGCGCCTGGCCCGCTACGGTTTACGTATGTGAGTGCCGGTGCGCGTCTGCCATCCTTCTAGAAAACGTGTCTACGGTTCATTCCGGCGGATACGCGATCTAGATCTTTTACTTTGAAAAAATTAGAGTGTTTAAAGCAGGCATTTGCGATGAATACATTAGCATGGAATAATAATTTAGGACTTTGGTTCTATTTTGTTGGTTTCCGGAACTGAAGTAATGATTGATAGGGATTGTTGGGG	300	k__Eukaryota; s__Rhizaria; d__Cercozoa; c__Filosa; o__Filosa_X; f__Filosa_XX; g__Discomonas; s__Discomonas_retusa	0.904688	0.112535	29.5458	74.1935	Cercozoa	Consumer	Unknown consumer
ASV0705	CAGTAGCGTATATAAAAGTTGTTGCAGTTGAAAAGCTCGTAGTTGGATTTCTGGTTCGGAACACCTGGCCCGCTGCGGTTACGTAGTGAGTGCCGGCGTGATCCAGCCATCCTTCCGAGGAACGCATCTGCCCTTCATTGGGTTGGGTGTGGCACTCGGATCATTTACTTTGAAAAAATTAGAGTGTTCAAAGCAGGCCTACGCCTTGAATACATTAGCATGGAATAATAACATAGGACTTTGGTTCTATTTTGTTGGTTTCTAGGACTAAAGTAATGATTGATAGGGATAGTTGGGGGT	300	k__Eukaryota; s__Rhizaria; d__Cercozoa; c__Filosa; o__Filosa_X; f__Filosa_XX; g__Micrometopion; s__Micrometopion_nutans	0.991073	0.00960763	29.5554	8.60215	Cercozoa	Consumer	Eukaryvore
ASV0706	CAGTAGCGTATATAAAAGTTGTTGCAGTTGAAAAGCTCGTAGTTGGATTTCTGGTTTGGAACAACTGGCCCGCTGCGTTTCGTAGTGAGTGCTGGCTTGATCTAGCCATCCTTCCAAGGAACGCACCTGCCCTTCATTGGGTTGGGTGTGGAACTTGGATCGTTTACTTTGAAAAAATTAGAGTGTTCAAAGCAGGCCTACGCCTTGAATACATTAGCATGGAATAATAACATAGGACTTTGGTTCTATTTTGTTGGTTTCTAGGACTAAAGTAATGATTGATAGGGATAGTTGGGGGTG	300	k__Eukaryota; s__Rhizaria; d__Cercozoa; c__Filosa; o__Filosa_X; f__Filosa_XX; g__Micrometopion; s__Micrometopion_nutans	0.966786	0.0088305	29.5642	12.9032	Cercozoa	Consumer	Eukaryvore
ASV0707	CAGTAGCGTATATAAAAGTTGTTGCAGTTGAAAAGCTCGTAGTTGGATTTCTGGTTTGGAACAACTGGCCCGCTGCGGTTACGTAGTGAGTGCTGGCTTGATCTAGCCATCCTTCCAAGGAACGCACCTGCCCTTCATTGGGTTGGGTGTGGAACTTGGATCGTTTACTTTGAAAAAATTAGAGTGTTCAAAGCAGGCCTACGCCTTGAATACATTAGCATGGAATAATAACATAGGACTTTGGTTCTATTTTGTTGGTTTCTAGGACTAAAGTAATGATTGATAGGGATAGTTGGGGGT	300	k__Eukaryota; s__Rhizaria; d__Cercozoa; c__Filosa; o__Filosa_X; f__Filosa_XX; g__Micrometopion; s__Micrometopion_nutans	0.937455	0.00266902	29.5669	3.22581	Cercozoa	Consumer	Eukaryvore
ASV0708	CAGTAGCGTATACTAAAGTTGTTGCAATTAAAAAGCTCGTAGTTGGATTTCTGGTGCTGATGCAGCCGACCCGCCCGCGTAAGCGGCGCGTAGTGTCGGCGGCATCCACCATCCTTCCGGAGAGCGTGCCCGCCTTTAACGAGGTGCGGTTCGCGATCTGGATCGTTTACTTTGAAAAAATTAGAGTGTTCAAAGCAGGCTCGCGCTGTGAATACATTAGCATGGAATAATAAGATAGGACTTCGGTTTTATTTTGTTGGTTTCTAGGACTGAAGTAATGATTGATAGGGACAGTTGGGG	300	k__Eukaryota; s__Rhizaria; d__Cercozoa; c__Filosa-Granofilosea	0.710601	0.00483042	29.5717	5.37634	Cercozoa	Consumer	Unknown consumer
ASV0709	CAATAGCGTATATTAAAGTTGTTGCAGTTAAAAAGCTCGTAGTTGGATTTCTGGTAGGCCGACCTGGTCCGCCCCGATAAGGTGGTGAGTACCGGAGCCTGTCTACCATCCTTTTAAGGAGTGCGTCTACCCTTGATTGGGCTGGACGTTCAACTTAAATCGTTTACTTTGAAGAAATTAGAGTGTTTAAAGCAGGCTTATCGCTTTGAATATATTAGCATGGAATAATAAGATAGGACTCTGATCCTATTTTGTTGGTTTCTAGGACCAGAGTAATGATTAATAGGGACAGTTGGGGGT	300	k__Eukaryota; s__Rhizaria; d__Cercozoa; c__Filosa-Granofilosea; o__Cryptofilida; f__Nanofilidae; g__Nanofila; s__Nanofila_sp.	0.99698	0.00788786	29.5796	2.15054	Cercozoa	Consumer	Bacterivore
ASV0710	CAATAGCGTATATTAAAGTTGTTGCAGTTAAAAAGCTCGTAGTTGGATTTCTGGTAGGGCCGGCCTGGTCCGCCCCGTTAAGGAGGTGAGTACCGGAGCCAGTCTGCCATCCTTCTAGGGAGTGTACCTACCCTTGATTGGGCCGGGTGCTCGACCTGGATCGTTTACTTTGAAGAAATTAGAGTGTTTAAAGCAGGCTTATCGCTTTGAATATATTAGCATGGAATAATAAGATAGGACTCTGATCCTATTTTGTTGGTTTCTAGGACTAGAGTAATGATTAATAGGGACAGTTGGGGG	300	k__Eukaryota; s__Rhizaria; d__Cercozoa; c__Filosa-Granofilosea; o__Cryptofilida; f__Nanofilidae; g__Nanofila; s__Nanofila_sp.	0.999977	0.00231076	29.5819	4.30108	Cercozoa	Consumer	Bacterivore
ASV0711	CAATAGCGTATATTAAAGTTGTTGCAGTTAAAAAGCTCGTAGTTGGATTTCTGGTAGGCCGACCTGGTCCGCCCCGATAAGGTGGTGAGTACCGGAGCCAGTCTGCCATCCTTCTAGGGAGTGCACCTACCCTTGATTGGGCCGGGTGTTCGACCTGGATCGTTTACTTTGAAGAAATTAGAGTGTTTAAAGCAGGCTTATCGCTTTGAATATATTAGCATGGAATAATAAGATAGGACTCTGATCCTATTTTGTTGGTTTCTAGGACTAGAGTAATGATTAATAGGGACAGTTGGGGGT	300	k__Eukaryota; s__Rhizaria; d__Cercozoa; c__Filosa-Granofilosea; o__Cryptofilida; f__Nanofilidae; g__Nanofila; s__Nanofila_sp.	0.999837	0.00273673	29.5846	5.37634	Cercozoa	Consumer	Bacterivore
ASV0712	CAATAGCGTATATTAAAGTTGTTGCAGTTAAAAAGCTCGTAGTTGGATTTCTGGTTACTTTAGCCTGGTCCGCCCGGTTAACGGTGTGAGTACTGGCGCTAATGGGCCATCCTTCTGGGGAGTGTATCTACCCTTGATTGGGCCGGATGCTCGACCTGGATCGTTTACTTTGAAGAAATTAGAGTGTTTAAAGCAGGCTTATCGCTTTGAATATATTAGCATGGAATAATATGATAGGGCTTTGATCCTATTTTGTTGGTTTCTGGGATTAAAGTAATGATTAATAGGGACAGTTGGGGG	300	k__Eukaryota; s__Rhizaria; d__Cercozoa; c__Filosa-Granofilosea; o__Cryptofilida; f__Nanofilidae; g__Nanofila; s__Nanofila_sp.	0.99785	0.00450168	29.5891	4.30108	Cercozoa	Consumer	Bacterivore
ASV0713	CAATAGCGTATATTAAAGTTGTTGCAGTTAAAAAGCTCGTAGTTGGATTTCTGGTTACTTTAGCCTGGTCCGCCCGGTTAACGGTGTGAGTACTGGCGCTATGGAACCATCCTTCTAGGAAGTGTACCTACCCTTAATTGGGCCGGGTGCTCGACCTGGATCGTTTACTTTGAAGAAATTAGAGTGTTTAAAGCAGGCTTATCGCTTTGAATATATTAGCATGGAATAATAAGATAGGACTCTGATCCTATTTTGTTGGTTTCTGGGATTAGAGTAATGATTAATAGGGACAGTTGGGGG	300	k__Eukaryota; s__Rhizaria; d__Cercozoa; c__Filosa-Granofilosea; o__Cryptofilida; f__Nanofilidae; g__Nanofila; s__Nanofila_sp.	0.999996	0.0116844	29.6008	11.828	Cercozoa	Consumer	Bacterivore
ASV0714	CAATAGCGTATATTAAAGTTGTTGCAGTTAAAAAGCTCGTAGTTGGATTTCTGGCTCCGCTTGCGGCGGTCCGGCGTTATTCGTCTGTGTACTGCCCGCTAGCAGCCATCCTTCCGGGAAGTGTCTCTACCCTTCACTGGGCCGGGGGCATGACCTGGATCGTTTACTTTGAAAAAATTAGAGTGTTTAAAGCAGGCGTTACAGCCTTGAATACATTAGCATGGAATAATAAGATAGGACTCTGGTCCTATTTTGTTGGTTTCTAGGACGAGAGTAATGATTGATAGGGACAGTTGGGGG	300	k__Eukaryota; s__Rhizaria; d__Cercozoa; c__Filosa-Granofilosea; o__Cryptofilida; f__Novel-Gran-1; g__Novel-Gran-1_X; s__Novel-Gran-1_X_sp.	0.999457	0.00591192	29.6067	7.52688	Cercozoa	Unknown	Unknown nutrition
ASV0715	CAATAGCGTATATTAAAGTTGTTGCAGTTAAAAAGCTCGTAGTTGGATTTCTGGTACGGCGTACCTGGTCCGCCCCTTTTACGGTGTGTGTGTACCGGAGTGCGCCTGCCATCCTCCCGGGGAGCGTTGTGCCTACCCTTCACTGGGCCGGGCCCGCGACCCGGGTCGTTTACTTTGAAAAAATTAGAGTGTTCAAAGCAGGCTTACGGCCTTGAATACATTAGCATGGAATAATAAGATAGGACTCTGGTTCTATTTTGTTGGTTTCTAGGACGAGAGTAATGATTGATAGGGACAGTT	300	k__Eukaryota; s__Rhizaria; d__Cercozoa; c__Filosa-Granofilosea; o__Cryptofilida; f__Novel-Gran-1; g__Novel-Gran-1_X; s__Novel-Gran-1_X_sp.	0.848281	0.00414644	29.6109	5.37634	Cercozoa	Unknown	Unknown nutrition
ASV0716	CAATAGCGTATATTAAAGTTGTTGCAGTTAAAAAGCTCGTAGTTGGATTTCTGGTTTCGCTTGCGGCGGTCCGGCCTTAATGGTCTGTGTATCGCTCGCTAGCAACCATCCTTCCGGGGAGTGAGTCTACCCTTTACTGGGCGGGATTCACGACCTGGATCGTTTACTTTGAAAAAATTAGAGTGTTTAAAGCAGGCGTATAGCTCTGAATACATTAGCATGGAATAATAATATAGGACTCTGGTCCTATTTTGTTGGTTTCTAGGACGAGAGTAATGATTGATAGGGACAGTTGGGGGT	300	k__Eukaryota; s__Rhizaria; d__Cercozoa; c__Filosa-Granofilosea; o__Cryptofilida; f__Novel-Gran-1; g__Novel-Gran-1_X; s__Novel-Gran-1_X_sp.	1	0.0213161	29.6322	8.60215	Cercozoa	Unknown	Unknown nutrition
ASV0717	CAATAGCGTATATTAAAGTTGTTGCAGTTAAAAAGCTCGTAGTTGGATTTCTGGTACGGTGTACCTGGTCCGCCCCTTTTATGGTGTGTGTGTACCGGAGTGCGCCTGCCATCCTCCCGGGGAGCGTTGTTGCCTACCCTTCATTGGGCCGGGCCCGCGACCCGGGTCGTTTACTTTGAAAAAATTAGAGTGTTCAAAGCAGGCTTACGGCTGTGAATACATTAGCATGGAATAATAAGATAGGACTCTGGTTCTATTTTGTTGGTTTCTAGGACGAGAGTAATGATTGATAGGGACAGT	300	k__Eukaryota; s__Rhizaria; d__Cercozoa; c__Filosa-Granofilosea; o__Cryptofilida; f__Novel-Gran-2; g__Novel-Gran-2_X; s__Novel-Gran-2_X_sp.	0.829822	0.00647902	29.6387	9.67742	Cercozoa	Unknown	Unknown nutrition
ASV0718	CAATAGCGTATATTAAAGTTGTTGCAGTTAAAAAGCTCGTAGTTGGATTTCTGGTACGGCGTACCTGGTCCGCCCCTTTTACGGTGTGTGTGTACCGGAGTGCGCCTGCCATCCTCGCGCGGAGCGTTGCGCCTACCCTTCACTGGGCCGGGCCCGCGACGCGCGTCGTTTACTTTGAAAAAATTAGAGTGTTCAAAGCAGGCTTACGGCTGTGAATACATTAGCATGGAATAATAAGATAGGACTCTGGTTCTATTTTGTTGGTTTCTAGGACGAGAGTAATGATTGATAGGGACAGTT	300	k__Eukaryota; s__Rhizaria; d__Cercozoa; c__Filosa-Granofilosea; o__Cryptofilida; f__Novel-Gran-2; g__Novel-Gran-2_X; s__Novel-Gran-2_X_sp.	0.80178	0.00235839	29.641	6.45161	Cercozoa	Unknown	Unknown nutrition
ASV0719	CAATAGCGTATATTAAAGTTGTTGCAGTTAAAAAGCTCGTAGTTGGATTTCTGGTACGGTGTACCTGGTCCGCCCCTTTATGGTGTGTGTGTACCGGAGTGCGCCTGCCATCCTTCCGGGGAGCGCTGTCTACCCTTTACTGGGCCGGACTCGTGACCCGGATCGTTTACTTTGAAAAAATTAGAGTGTTCAAAGCAGGCTTATCGCCTTGAATACATTAGCATGGAATAATAAGATAGGACTCTGGTCCTATTTTGTTGGTTTCTAGGACTGTAGTAATGATTGATAGGGACAGTTGGG	300	k__Eukaryota; s__Rhizaria; d__Cercozoa; c__Filosa-Granofilosea; o__Cryptofilida; f__Novel-Gran-2; g__Novel-Gran-2_X; s__Novel-Gran-2_X_sp.	0.970562	0.014975	29.656	16.129	Cercozoa	Unknown	Unknown nutrition
ASV0720	CAATAGCGTATATTAAAGTTGTTGCAGTTAAAAAGCTCGTAGTTGGATTTCTGGTACGGTGCGCCTGGTCCGCCGCTTCATAGCGGTGTGTACCGGCGCGCGCCTGCCATCCTTCCGGGGAGCGCGGCCTACCCTTCACTGGGCCGGGCCCGCGACTCGGATCGTTTACTTTGAAAAAATTAGAGTGTTCAAAGCAGGCTTTTAGCTCTGAATATTACAGCATGGAATAATAAGATAGGACTCTGGTCCTATTTTGTTGGTTTCTAGGACGAGAGTAATGATTGATAGGGACAGTTGGGG	300	k__Eukaryota; s__Rhizaria; d__Cercozoa; c__Filosa-Granofilosea; o__Cryptofilida; f__Novel-Gran-2; g__Novel-Gran-2_X; s__Novel-Gran-2_X_sp.	0.928522	0.000555982	29.6566	1.07527	Cercozoa	Unknown	Unknown nutrition
ASV0721	CAGTAGCGTATATTAAAGTTGTTGCAGTTAAAAAGCTCGTAGTTGGATTTCTGGCGTGGTGCGCCCGGCCCACCGCCGCTAAGGCGGTGAGTGCTGGTGTGCGCCTGCCATCCTTCCGGAGAGTGTGCCTGCCCTTTACTGGGTTGGGCACGCGATCTGGATCGTTTACTTTGAAAAAATTAGAGTGTTTAAAGCAGACCGTAAGGTTTCTGAATACATTAGCATGGAATAATAAGATAGGACTTTGGTCTTATTTCGTTGGTTTCTTAAGACAAAAGTAATGATTGATAGGGACAGTTG	300	k__Eukaryota; s__Rhizaria; d__Cercozoa; c__Filosa-Granofilosea; o__Filosa-Granofilosea_X; f__Massiteriidae; g__Massisteria; s__Massisteria_sp.	0.793827	0.00811253	29.6647	13.9785	Cercozoa	Consumer	Bacterivore
ASV0722	CAATAGCGTATATTAATGTTGCTGCAGTTAAAAAGCTCGTAGTTGGATTTCTGGCACGTCGCACCTGGTCCGGGGCCCTCTGGGCCGCTGTGTACCGGCGTGCGGCTGCCATCCTGTCGGGGAGCGTCCGCCTACCCTTCACTGGGCCGGGCGCGCGACCCGGCTCGTTTACTTTGAAAAAATTAGAGTGTTCAAAGCAGGCGTTGCCGCTGCTGAATACATTAGCATGGAATAATGAGATAGGACTTGGGTTCTATTTTGTTGGTTTCTAGGACCGAAGTAATGATTGATAGGGACAGT	300	k__Eukaryota; s__Rhizaria; d__Cercozoa; c__Filosa-Granofilosea; o__Filosa-Granofilosea_X; f__Novel-Gran-234; g__Novel-Gran-234_X; s__Novel-Gran-234_X_sp.	0.999634	0.00656867	29.6712	5.37634	Cercozoa	Unknown	Unknown nutrition
ASV0723	CAATAGCGTATATTAAAGTTGTTGCAGTTAAAAAGCTCGTAGTTGGATTTCTGGTATGGTGCGCCTGGTCCGCCCCGTTTAGGTGTGTGAGTACCGGCGCGCGCCTGCCATCCTTCTAGAGAGTGGCGCTACCCTTCACTGGGCCGGCGTCACGATCTAGATCGTTTACTTTGAAAAAATTAGAGTGTTTCAAGCAGGCATACTCGCTTTGAATACATTAGCATGGAATAATAAGATAGGACTTGGGTTCTATTTTGTTGGTTTCTAGGACCGAAGTAATGATTGATAGGGACAGTTGGG	300	k__Eukaryota; s__Rhizaria; d__Cercozoa; c__Filosa-Granofilosea; o__Filosa-Granofilosea_X; f__Novel-Gran-234; g__Novel-Gran-234_X; s__Novel-Gran-234_X_sp.	0.996721	0.0103441	29.6816	11.828	Cercozoa	Unknown	Unknown nutrition
ASV0724	CAATAGCGTATATTAAAGTTGTTGCAGTTAAAAAGCTCGTAGTTGGATTTCTGGCACGGCGCGCCTGGTCCGCCCCGTTTTAGGTGTGTGAGTACCGGCGCGCGCCTGTCATCCTGCCGCGGAGCGCGCCCTGCCCTTCACTGGGTTGGGGCCGCGACGCGGCTCGTTTACTTTGAAAAAATTAGAGTGTTTCAAGCAGGCTTCTCGCTTTGAATACATTAGCATGGAATAATAAGATAGGACTTTGGTTCTATTTTGTTGGTTTCTAGAACTGAAGTAATGATTGATAGGGACAGTTGG	300	k__Eukaryota; s__Rhizaria; d__Cercozoa; c__Filosa-Granofilosea; o__Filosa-Granofilosea_X; f__Novel-Gran-234; g__Novel-Gran-234_X; s__Novel-Gran-234_X_sp.	0.999829	0.00289013	29.6845	5.37634	Cercozoa	Unknown	Unknown nutrition
ASV0725	CAATAGCGTATATTAAAGTTGCTGCAGTTAAAAAGCTCGTAGTTGGATTTCTGGCATGGTGCGCCTGGTCCGCCCCGTTTCAGGTGTGTGAGTGCCGGTGCGCGCCTGTCATCCTGTTGAGGAGCGTGCTCTGCCCTTCACTGGGTGTGAGCCGCGACTCCGCTCATTTACTTTGAAAAAATTAGAGTGTTTCAAGCAGGCTTCTCGCTGTGAATACATTAGCATGGAATAATAAGATAGGACTTTGGTTCTATTTTGTTGGTTTCTAGAACTGAAGTAATGATTGATAGGGACCGTTGG	300	k__Eukaryota; s__Rhizaria; d__Cercozoa; c__Filosa-Granofilosea; o__Filosa-Granofilosea_X; f__Novel-Gran-234; g__Novel-Gran-234_X; s__Novel-Gran-234_X_sp.	0.998535	0.00246701	29.6869	2.15054	Cercozoa	Unknown	Unknown nutrition
ASV0726	CAATAGCGTATATTAAAGTTGTTGCAGTTAAAAAGCTCGTAGTTGGATTTCTGGCACGGCGCGCCTGGTCCGCCCCGTTTTAGGTGTGTGAGTACCGGTGCGCGCCTGTCATCCTGCTGAGGAGCGCGTTCGGCCCTTCATTGGGAACGGACCGCGACTCAGCTCGTTTACTTTGAAAAAATTAGAGTGTTTCAAGCAGGCTTCTCGCTGTGAATACATTAGCATGGAATAATAAGATAGGACTTTGGTTCTATTTTGTTGGTTTCTAGAACTGAAGTAATGATTGATAGGGACCGTTGG	300	k__Eukaryota; s__Rhizaria; d__Cercozoa; c__Filosa-Granofilosea; o__Filosa-Granofilosea_X; f__Novel-Gran-234; g__Novel-Gran-234_X; s__Novel-Gran-234_X_sp.	0.999685	0.00742775	29.6944	4.30108	Cercozoa	Unknown	Unknown nutrition
ASV0727	CAATAGCGTATATTAAAGTTGTTGCAGTTAAAAAGCTCGTAGTTGGATTTCTGGTATGGCGCGCCTGGTCCGCCCCGTTTTAGGTGTGTGAGTATCGGCGCGCGCCTGCCATCCTTCCGCGGAGCGTTTCTACCTTTTACTAGGCCGGGATCGCAACGTGGATCGTTTACTTTGAAAAAATTAGAGTGTTTCAAGCAGGCTTATGCCGTGAATACATTAGCATGGAATAATAAGATAGGGCTTTGGTTCTATTTTGTTGGTTTCTAGGACTGAAGTAATGATTGATAGGGATAGTTGGGG	300	k__Eukaryota; s__Rhizaria; d__Cercozoa; c__Filosa-Granofilosea; o__Filosa-Granofilosea_X; f__Novel-Gran-234; g__Novel-Gran-234_X; s__Novel-Gran-234_X_sp.	0.997791	0.0880016	29.7824	17.2043	Cercozoa	Unknown	Unknown nutrition
ASV0728	CAATAGCGTATATTAAAGTTGCTGCAGTTAAAAAGCTCGTAGTTGGATTTCTGGTATGGTGTGACCGACCCGCCCCGTTTAGGGGTGAGTGTCGGGCCACGCCTGCCATCCTTCCGCGGAGCTTGTCTACCCTTAATTGGGCTGGGCAAGCGACGTGGATCGTTTACTTTGAAAAAATTAGAGTGTTTCAAGCAGGCTTATGCCGTGAATACATTAGCATGGAATAATAAGATAGGGCTTTGGTTCTATTTTGTTGGTTTCTGGAACTGAAGTAATGATTGATAGGGATAGTTGGGGGTG	300	k__Eukaryota; s__Rhizaria; d__Cercozoa; c__Filosa-Granofilosea; o__Filosa-Granofilosea_X; f__Novel-Gran-234; g__Novel-Gran-234_X; s__Novel-Gran-234_X_sp.	0.950882	0.00910935	29.7915	7.52688	Cercozoa	Unknown	Unknown nutrition
ASV0729	CAATAGCGTATATTAAAGTTGTTGCAGTTAAAAAGCTCGTAGTTGGATTTCTGGCACGGCGCGCCTGGTCCGCCCCGTTTAGGTGTGTGAGTACCGGCGCGCGCCTGTCATCCTGCTGAGGAGCGCGCTCTGCCCTTCACTGGGTTGGGGCCGCGACTCAGCTCGTTTACTTTGAAAAAATTAGAGTGTTTCAAGCAGGCTTCTCGCTTTGAATACATTAGCATGGAATAATAAGATAGGACTTTGGTTCTATTTTGTTGGTTTCTGGAACTGAAGTAATGATTGATAGGGACGGTTGGG	300	k__Eukaryota; s__Rhizaria; d__Cercozoa; c__Filosa-Granofilosea; o__Filosa-Granofilosea_X; f__Novel-Gran-234; g__Novel-Gran-234_X; s__Novel-Gran-234_X_sp.	0.995447	0.00412215	29.7956	7.52688	Cercozoa	Unknown	Unknown nutrition
ASV0730	CAATAGCGTATATTAAAGTTGTTGCAGTTAAAAAGCTCGTAGTTGAATTTATGATATGGTACGCCTGGTCCGCCCCGTCTAGGTGTGTGAGTACCGGCGCGTGCCTATCATCCTTCTGCGGACTGCGTCTACCCTTGATTGGGCCGGGCGTGGGACGTAGATCGTTTACTTTGAAAAAATTAGAGTGTTTCAAGCAGGCTTATGCCTTGAATACATTAGCATGGAATAATAAGATAGGGCTTTGGTTCTATTTTGTTGGTTTCTAGGACTGAAGTAATGATTGATAGGGATAGTTGGGGG	300	k__Eukaryota; s__Rhizaria; d__Cercozoa; c__Filosa-Granofilosea; o__Filosa-Granofilosea_X; f__Novel-Gran-234; g__Novel-Gran-234_X; s__Novel-Gran-234_X_sp.	0.999997	0.00208144	29.7977	4.30108	Cercozoa	Unknown	Unknown nutrition
ASV0731	CAATAGCGTATATTAAAGTTGCTGCAGTTAAAAAGCTCGTAGTTGGATTTCTGGTACGGTCCGCCTGGTCCGCCGCCGTTTCAGGCGTGTGAGTACCGGTGCGGGCCTGCCATCCTTCCGGGGCGCGCGTCTACCCTTCATTGGGCCGGGCGCGCCACCCGGATCGTTTACTTTGAAAAAATTAGAGTGTTTCAAGCAGGCGTTGCCGCCCTGAATACATTAGCATGGAATAATAAGATAGGACTTGGGTTCTATTTTGTTGGTTTCTAGGACCGAAGTAATGATTGATAGGGATAGTTG	300	k__Eukaryota; s__Rhizaria; d__Cercozoa; c__Filosa-Granofilosea; o__Filosa-Granofilosea_X; f__Novel-Gran-234; g__Novel-Gran-234_X; s__Novel-Gran-234_X_sp.	0.997817	0.00228923	29.8	3.22581	Cercozoa	Unknown	Unknown nutrition
ASV0732	CAATAGCGTATATTAAAGTTGCTGCAGTTAAAAAGCTCGTAGTTGGATTTCTGGTACGGTTCGCCTGGTCCGCCGCCGTTTCAGGCGCGTGAGTACCGGTGCGGGCCTGCCATCCTTCCGGGGCGCGGGTCTACCCTTCATTGGGCCGGGCCCGCCACCCGGATCGTTTACTTTGAAAAAATTAGAGTGTTTCAAGCAGGCGTTGCCGCCCTGAATACATTAGCATGGAATAATAAGATAGGACTTGGGTTCTATTTTGTTGGTTTCTAGGACCGAAGTAATGATTGATAGGGATAGTTG	300	k__Eukaryota; s__Rhizaria; d__Cercozoa; c__Filosa-Granofilosea; o__Filosa-Granofilosea_X; f__Novel-Gran-234; g__Novel-Gran-234_X; s__Novel-Gran-234_X_sp.	0.995366	0.00420274	29.8042	8.60215	Cercozoa	Unknown	Unknown nutrition
ASV0733	CAATAGCGTATATTAATGTTGCTGCAGTTAAAAAGCTCGTAGTTGGATTTCTGGTATGGTGCGCCTGGTCCGCCCCGTTTAGGTGTGTGAGTACCGGTGCGCGCCTGCCATCCTTCTGGAGAGCGGCTCTACCCTTCACTGGGCCGGAGTCGCGATCTAGATCGTTTACTTTGAAAAAATTAGAGTGTTTCAAGCAGGCATACTCGCTTTGAATACATTAGCATGGAATAATAAGATAGGACTTGGGTTCTATTTTGTTGGTTTCTAGGACCGAAGTAATGATTGATAGGGACAGTTGGG	300	k__Eukaryota; s__Rhizaria; d__Cercozoa; c__Filosa-Granofilosea; o__Filosa-Granofilosea_X; f__Novel-Gran-234; g__Novel-Gran-234_X; s__Novel-Gran-234_X_sp.	0.999093	0.00230008	29.8065	4.30108	Cercozoa	Unknown	Unknown nutrition
ASV0734	CAAAAGCGTATATTAATGTTGTTGCAGTTAAAAAGCTCGTAGTTGGATTTCTGGTATGGTGCGCCTGGTCCGCCCCGTTTAGGTGTGTGAGTACCGGCGCGCGCCTGCCATCCTTGCGGAGAGTGCTTCTGCCCTTCATTGGGTTGGGAGTACCATCTGCATCGTTTACTTTGAAAAAATTAGAGTGTTCAAAGCAGGCAAATCGCTTCTGAATACATTAGCATGGAATAATAAGATAGGACTTTGGTTCTATTTTGTTGGTTTCTAGGACTAAAGTAATGATTGATAGGGATAGTTGGG	300	k__Eukaryota; s__Rhizaria; d__Cercozoa; c__Filosa-Granofilosea; o__Filosa-Granofilosea_X; f__Novel-Gran-234; g__Novel-Gran-234_X; s__Novel-Gran-234_X_sp.	0.997353	0.00254275	29.809	4.30108	Cercozoa	Unknown	Unknown nutrition
ASV0735	CAATAGCGTATATTAAAGTTGTTGCAGTTAAAAAGCTCGTAGTTGGATTTCTGGTATGGCGCGCCTGGTCCGCCCCGTTTAGGTGTGTGAGTATCGGCGCGCGCCTGCCATCCTTCCGCGGAGCGTTCCTACCTTTCATTAGGCCGGGATCGCAACGTGGATCGTTTACTTTGAAAAAATTAGAGTGTTTCAAGCAGGCTTATGCCGTGAATACATTAGCATGGAATAATAAGATAGGGCTTTGGTTCTATTTTGTTGGTTTCTAGGACTGAAGTAATGATTGATAGGGATAGTTGGGGG	300	k__Eukaryota; s__Rhizaria; d__Cercozoa; c__Filosa-Granofilosea; o__Filosa-Granofilosea_X; f__Novel-Gran-234; g__Novel-Gran-234_X; s__Novel-Gran-234_X_sp.	0.997925	0.00929723	29.8183	11.828	Cercozoa	Unknown	Unknown nutrition
ASV0736	CAGTAGCGTATATTAAAGTTGTTGCAGTTAAAAAGCTCGTAGTTGGATTTCTGGCAAGACGGACCCGACCCACAGCCACTGGCCGTGAGTGTCGGTTGTTCATCTGCCATCCTTCCAGAGAACGTTTGTCACTCTTCACTGAGCCGATGACGCAATCTGGAACTTTTACTTTGAAAAAATTAGAGTGTTCAAAGCAAGCAATTTGTTGAATACATTAGCATGGAATAATAATTTAGGACTTTTGTTCTATTTTTGTTGGTCTCAAGAACGGAAGTAATGATTGATAGGGATAGTTGGGGG	300	k__Eukaryota; s__Rhizaria; d__Cercozoa; c__Filosa-Imbricatea	0.876357	0.00157892	29.8199	4.30108	Cercozoa	Unknown	Unknown nutrition
ASV0737	CAGTAGCGTATATTAAAGTTGTTGCAGTTAAAAAGCTCGTAGTTGGATTTCTGGCAAGTCAGAGCTAATCGGGCACTCAGTGTCACGTGTTGGAATCTGTCTGCCATCCTTCCAGAGAACAATAATACCATTCACTTGGCCGTTGTTGCAATCTGGAACTTTTACTTTGAAAAAATTAGAGTGTTCAAAGCAGGCGTTACGCTATGAATACATTAGCATGGAATAATAATTTAGGACTTTGGTTCTATTTTGTTGGTTCTAGGACCGAAGTAATGATTGATAGGGATAGTTGGGGGTGCT	300	k__Eukaryota; s__Rhizaria; d__Cercozoa; c__Filosa-Imbricatea	0.965899	0.0017609	29.8217	4.30108	Cercozoa	Unknown	Unknown nutrition
ASV0738	CAGTAGCGTATATTAAAGTTGTTGCAGTTAAAAAGCTCGTAGTTGGATTTCTGGTCTGACGGTGCTGATCCGCCCTCAGTGGTGAGTGTCGGTTGCCGTCTGCCATCCTTCCACAGCGCACTCTACCATTCATTTGGTTGGAGATGTTATGTGGGACTTTTACTTTGAAAAAATTAGAGTGTTCAAAGCAGGCTTAGCGCTATGAATACATTAGCATGGAATAATAATTTAGGACTTCGCTTCTATTTTGTTGGTTTTCAGGAATGAAGTAATGATTGATAGGGATAGTTGGGGGTGTAC	300	k__Eukaryota; s__Rhizaria; d__Cercozoa; c__Filosa-Imbricatea	0.853069	0.00113681	29.8228	2.15054	Cercozoa	Unknown	Unknown nutrition
ASV0739	CAGTAGCGTATATTAAAGTTGTTGCAGTTAAAAAGCTCGTAGTTGGATTTCTGGCGAGGCAAACTCGATCTGGAGCCTTTGTGTTCCAAGTGTCGGTTCGTTTGTCTGTCATCCTTCCAGAAAGCAACCATACTGTTCATTCAGCCGTGGTTGTGCTCTGGAACTTTTACTTTGAAAAAATTAGAGTGTTCAAAGCAAGCAGTTTGTTGAATACGTTAGCATGGAATAATAATTTAGGACTTTGGTTCTATTTTGTTGGTCTCTAGATCCAAAGTAATGATTGATAGGGATAGTTGGGGG	300	k__Eukaryota; s__Rhizaria; d__Cercozoa; c__Filosa-Imbricatea	0.76434	0.0137141	29.8365	13.9785	Cercozoa	Unknown	Unknown nutrition
ASV0740	CAGTAGCGTATATTAAAGTTGTTGCAGTTAAAAAGCTCGTAGTTGGATTTCTGTCTTGATAGCGCTGATCCGCCCTCAGTGGTGAGTGTTGGTTGTCTATCTGACATCCTTCCTCAGAGCTGTTCTACCATTCACTTGGACGGGGCAGCGATGTGGAACTTTTACTTTGAAAAAATTAGAGTGTTCAAAGCAGGCTATTTGCCATTGAATACATTAGCATGGAATAATAATTTAGGACTTTGGTTCTATTTTGTTGGTTTTCAGGATCGAAGTAATGATTGATAGGGATAGTTGGGGGTG	300	k__Eukaryota; s__Rhizaria; d__Cercozoa; c__Filosa-Imbricatea	0.734971	0.00159183	29.8381	4.30108	Cercozoa	Unknown	Unknown nutrition
ASV0741	CAGTAGCGTATATTAAAGTTGTTGCAGTTAAAAAGCTCGTAGTTGGATTTCTGGCGGTATGACTCCTGACCCGCGCGTTATTCGCGTGAGTGTCGGTGGGCATCTGCCATCCTTCCAGAAAACCTTTCTACCCTTCACTGGGCCGGATTGGCGATCTGGAACTTTTACTTTGAAAAAATTAGAGTGTTCAAAGCAGGCTTGCGCTATGAATACATTAGCATGGAATAATAACTTAGGGCTTTGGTTCTATTTTGTTGGTTTCTAGGATCGAAGCAATGATTGATAGGGATAGTTGGGGGT	300	k__Eukaryota; s__Rhizaria; d__Cercozoa; c__Filosa-Imbricatea	0.838919	0.0117241	29.8498	9.67742	Cercozoa	Unknown	Unknown nutrition
ASV0742	CAGTAGCGTATATTAAAGTTGTTGCAGTTAAAAAGCTCGTAGTTGGATTTCTGGCTTGACAGCGCTGATCCGCCCTAGGGTGAGTGTCGGTTGTCTGTCTGCCATCCTTCCACAGCGCCTTTCTACCCTTCATTGGGCCGGACTGGCAATGTGGAACTTTTACTTTGAAAAAATTAGAGTGTTCAAAGCAGGCTTGCGCTATGAATACATTAGCATGGAATAATAATTTAGGACTTTGGTTCTATTTTGTTGGTTTTCAGGACCGAAGTAATGATTGATAGGGATAGTTGGGGGTGCTAG	300	k__Eukaryota; s__Rhizaria; d__Cercozoa; c__Filosa-Imbricatea	0.765145	0.00564205	29.8555	11.828	Cercozoa	Unknown	Unknown nutrition
ASV0743	CAGTAGCGTATATTAATGTTGTTGCAGTTAAAAAGCTCGTAGTTGGATTTCTGACTCGACGGGCTGACCCGTCTTCTAATTGAGGATGTGTGTCGTGCTACGTCAGTCATCTTTCCAGGGAACTGCTCTACCCTTCACTGGGTTGGAGTCGCGATCTGGAACTTTTACTTTGAAAAAATTAGAGTGTTCAAAGCAGGCTTGTGCGTATGAATACATTAGCATGGAATAATAACTTAGGACTTTGGTTCTATTTTGTTGGTTCTAGGACTAAAGTAATGATTGATAGGGATAGTTGGGGGT	300	k__Eukaryota; s__Rhizaria; d__Cercozoa; c__Filosa-Imbricatea	0.718471	0.00468682	29.8602	4.30108	Cercozoa	Unknown	Unknown nutrition
ASV0744	CAGTAGCGTATATTAAAGTTGTTGCAGTTAAAAAGCTCGTAGTTGGATTTCTGGCAAGTCGAAGCTAGCCTGGCTCCTAGAGTCTCGTGCTGGATCTCGTCTGCCATCCTTCCAGAGAACGACAATACCATTCACTTGGCCGTTGTTGCAATCTGGAACTTTTACTTTGAAAAAATTAGAGTGTTCAAAGCAGGCGTTACGCTATGAATACATTAGCATGGAATAATAATTTAGGACTTTGGTTCTATTTTGTTGGTTCTAGGACCGAAGTAATGATTGATAGGGATAGTTGGGGGTGCT	300	k__Eukaryota; s__Rhizaria; d__Cercozoa; c__Filosa-Imbricatea	0.949248	0.141191	30.0013	72.043	Cercozoa	Unknown	Unknown nutrition
ASV0745	CAGTAGCGTATATTAAAGTTGTTGCAGTTAAAAAGCTCGTAGTTGGATTTCTGGTTGGACAGTGTTGATCCGCCCTTAGTGGTGAGTGTCGACTTCTGTCTGCCATCCTTCCACAGCGCTCTTCTACCCTTCATTGGGACGGATTGGCAATGTGGAACTTTTACTTTGAAAAAATTAGAGTGTTCAAAGCAGGCTTGCGCTATGAATACATTAGCATGGAATAATAATTTAGGACTTTGGTTCTATTTTGTTGGTTTTCAGATCCGAAGTAATGATTGATAGGGATAGTTGGGGGTGCTA	300	k__Eukaryota; s__Rhizaria; d__Cercozoa; c__Filosa-Imbricatea	0.882556	0.00346695	30.0048	8.60215	Cercozoa	Unknown	Unknown nutrition
ASV0746	CAGTAGCGTATATTAAAGTTGTTGCAGTTAAAAAGCTCGTAGTTGGATTTCTGGCCTGACGCATCTGACCCGCCACAGATCATGTGTGTGAGTGTCGGTATACGTCTGCCATCCTTCTGGAAAACGTATCTACCATTCATTTGGCCGGATACGGGATCCAGATCTTTTACTTTGAAGAAATTAGAGTGTTCAAAGCAGGCTCGCGCTGTGAATACATTAGCATGGAATAATAATTTAGGACTACGGTTCTATTTTGTTGGTTTCTAGGACTGAAGTAATGATTGATAGGGATAGTTGGGG	300	k__Eukaryota; s__Rhizaria; d__Cercozoa; c__Filosa-Imbricatea	0.801629	0.00294697	30.0078	6.45161	Cercozoa	Unknown	Unknown nutrition
ASV0747	CAGTAGCGTATATTAAAGTTGTTGCAGTTAAAAAGCTCGTAGTTGGATTTCTGGTCTGACAGCACTGATCCGCACCGGTTACGGTTGTGAGTATCGGGCGCCGTCTACCATCCTCCCAGAGAACGTTGTGCTACCCTTCATTGGGCCGGCCTCGCGATCTGGGACTTTTACTTTGAAAAAATTAGAGTGTTCAAAGCAGGCTTACGCTGTGAATACATTAGCATGGAATAATAATTTAGGACTTCGGTTCTATTTTGTTGGTTTCTAGAATTGGAGTAATGATTGATAGGGATAGTTGGG	300	k__Eukaryota; s__Rhizaria; d__Cercozoa; c__Filosa-Imbricatea	0.893447	0.0244634	30.0322	31.1828	Cercozoa	Unknown	Unknown nutrition
ASV0748	CAGTAGCGTATATTAAAGTTGTTGCAGTTAAAAAGCTCGTAGTTGGATTTCTGATATGACGCGCTTGGCCCGCCGGCGTTAGTCGTGTGAGTGCCGATGCGCGTCTGTCATCCTTCCAGATAGCTTTGCGTGCTCTTAATTGAGTTTCGCTTTGTCGTTTGGATCTTTTACTTTGAAAAAATTAGAGTGTTTAAAGCAGGCTTATGCATTGAATACATTAGCATGGAATAATGATATAGGACTTCGGTTCCTATTTTGTTGGTTTCTAGGACTGAAGTAATGATTGATAGGGATAGTTGG	300	k__Eukaryota; s__Rhizaria; d__Cercozoa; c__Filosa-Imbricatea	0.836189	0.00536186	30.0376	8.60215	Cercozoa	Unknown	Unknown nutrition
ASV0749	CAGTAGCGTATATTAAAGTTGTTGCAGTTAAAAAGCTCGTAGTTGGATTTCTGGCAAGGTAGGGTTGACCTGGCACTTAGTGTTATGCGTCGAACCTGCATGCCATCCTTCCAGAAAACGACAATACTATTCATTTAGCCGTTGTCGCGATCTGGAACTTTTACTTTGAAAAAATTAGAGTGTTCAAAGCAGGCTTTACGCTATGAATACATTAGCATGGAATAATAATATAGGACTTGGGTTCTATTTTGTTGGTTCTAGGACCGAAGTAATGATTGATAGGGATAGTTGGGGGTGCTA	300	k__Eukaryota; s__Rhizaria; d__Cercozoa; c__Filosa-Imbricatea	0.81201	0.00612578	30.0437	11.828	Cercozoa	Unknown	Unknown nutrition
ASV0750	CAGTAGCGTATATTAAAGTTGTTGCAGTTAAAAAGCTCGTAGTTGGATTTCTGGTTTGACAGCGCTGATCCGCCCATAGTGGTGAGTGTCGGTTGTCCGTCTGCCATCCTTCCACAGCGCATTTCTACCTTTCATTAGGACGGATTTGCAATGTGGAACTTTTACTTTGAAAAAATTAGAGTGTTCAAAGCAGGCTTGCGCTATGAATACATTAGCATGGAATAATAATTTAGGACTTTGGTTCTATTTTGTTGGTTTTCAGATCCAAAGTAATGATTGATAGGGATAGTTGGGGGTGCT	300	k__Eukaryota; s__Rhizaria; d__Cercozoa; c__Filosa-Imbricatea	0.85773	0.0166285	30.0603	24.7312	Cercozoa	Unknown	Unknown nutrition
ASV0751	CAGTAGCGTATATTAAAGTTGTTGCAGTTAAAAAGCTCGTAGTTGGATTTCTGGCTTGACAGCGCTGATCCGCCCTATTATTTGGGGTGAGTGTCGGCTCGTCTGTCTGCCATCCTTCCACAGCGCCTTTCTACCCTTCACTGGGACGGACTGGCAATGTGGAACTTTTACTTTGAAAAAATTAGAGTGTTCAAAGCAGGCTTTCGCCATTGAATACATTAGCATGGAATAATAATTTAGGACTTTGATTCTATTTTGTTGGTTTTCTGGATCGAAGTAATGATTGATAGGGATAGTTGG	300	k__Eukaryota; s__Rhizaria; d__Cercozoa; c__Filosa-Imbricatea	0.738728	0.0121046	30.0724	21.5054	Cercozoa	Unknown	Unknown nutrition
ASV0752	CAGTAGCGTATATTAAAGTTGTTGCAGTTGAAAAGCTCGTAGTTGGATTTCTGGTTTGGCGCAGCTGGCCCGCCTCCGTTAGGAGTGTGAGTGTCGGCCCGCGCCTTCCATCCTCCCAGAGAACGTGCCTGCCCTTCATTGGGTCTGGGTACGCAATCTGGGACATTTACTTTGAAAAAATTGGAGTGTTCAAGGCAGGCGAATGCCACGTACAGATTAGCATGGAATAATAATTTAGGACTTTGGTTCTATTTTGTTGGTTTCTAGGACTGAAGTAATGATTGATAGGGATAGTTGGGG	300	k__Eukaryota; s__Rhizaria; d__Cercozoa; c__Filosa-Imbricatea	0.804808	0.00922777	30.0817	12.9032	Cercozoa	Unknown	Unknown nutrition
ASV0753	CAGTAGCGTATATTAAAGTTGTTGCAGTTAAAAAGCTCGTAGTTGGATTTCTGGCATGGCGAACCCGACCCGGATCCGAATGGTTCCGAGTGTCGGTTGTTCGCCTGCCATCCTTCCAGAAAGCAATCATACTGTTAATTCAGCCGTGGTCGCGATCTGGAACTTTTACTTTGAAAAAATTAGAGTGTTCAAAGCAAGCAACTTGTTGAATACATTAGCATGGAATAATAATCTAGGACTTTTGTTCTATTTTGTTGGTCTCTAGAACGAAAGTAATGATTGATAGGGATAGTTGGGGGT	300	k__Eukaryota; s__Rhizaria; d__Cercozoa; c__Filosa-Imbricatea	0.833794	0.00228896	30.084	4.30108	Cercozoa	Unknown	Unknown nutrition
ASV0754	CAGTAGCGTATATTAAAGTTGTTGCAGTTAAAAAGCTCGTAGTTGGATTTCTGACGTGACGACTACTGACCCGCCCTTTTTGGGTGTGTGTCGGCATGCGTCTGTCATCCTTCCAGAAAACCTTCCTACCCTTCACTGGGCCGGGTTGGCGATCTGGAACTTTTACTTTGAAAAAATTAGAGTGTTCAAAGCAGGCTTGCGCTTGAATACATTAGCATGGAATAATAATTTAGGGCTTCAGTTCTATTTTGTTGGTTTCTAGGATCGAAGCAATGATTGATAGGGATAGTTGGGGGTGCT	300	k__Eukaryota; s__Rhizaria; d__Cercozoa; c__Filosa-Imbricatea	0.773015	0.000824938	30.0848	2.15054	Cercozoa	Unknown	Unknown nutrition
ASV0755	CAGTAGCGTATATTAAAGTTGTTGCAGTTAAAAAGCTCGTAGTTGGATTTCTGGTTAGACAGTGTTGATCCGCCCTTAGTGGTGAGTGTCGACTTCTGTCTGCCATCCTTCCACAGCGCTCTTCTACCCTTCATTGGGACGGATTGGCAATGTGGAACTTTTACTTTGAAAAAATTAGAGTGTTCAAAGCAGGCTTGCGCTATGAATACATTAGCATGGAATAATAATTTAGGACTTTGGTTCTATTTTGTTGGTTTTCAGATCCGAAGTAATGATTGATAGGGATAGTTGGGGGTGCTA	300	k__Eukaryota; s__Rhizaria; d__Cercozoa; c__Filosa-Imbricatea	0.894369	0.00336548	30.0881	9.67742	Cercozoa	Unknown	Unknown nutrition
ASV0756	CAGTAGCGTATATTAAAGTTGTTGCAGTTAAAAAGCTCGTAGTTGGATTTCTGGCAAGGCGGACCTAATCCGGTACTTAGTGCCGAGTGTTGGTTGTTCGTCTGTCATCCTTCCAGAGAACGAGAATGCTGTTCACTCAGTCGTTCTTGCAATCTGGAACATTTACTTTGAAAAAATTAGAGTGTTCAAAGCAGGCGATTCGCTATGAATACATTAGCATGGAATAATAATTTAGGACTTTTGTCTTATTTTGTTGGTCTTCAAGATGAGAGTAATGATTGATAGGGATAGTTGGGGGTG	300	k__Eukaryota; s__Rhizaria; d__Cercozoa; c__Filosa-Imbricatea	0.796262	0.0104245	30.0986	8.60215	Cercozoa	Unknown	Unknown nutrition
ASV0757	CAGTAGCGTATATTAAAGTTGTTGCAGTTAAAAAGCTCGTAGTTGGATTTCTGGCATGACAGTGCTGGCCTGGCTCCTAGAGTCTCGTGCTGGACGCTGTCTGCCATCCTTCCAGAGAACGACAATACCATTCACTTGGCCGTTGTTGCAATCTGGAACTTTTACTTTGAAAAAATTAGAGTGTTCAAAGCAGGCATTACGCTATGAATACATTAGCATGGAATAATAATTTAGGACTTCGGTCTTATTTTGTTGGTTCTAGGACTGAAGTAATGATTGATAGGGATAGTTGGGGGTGCT	300	k__Eukaryota; s__Rhizaria; d__Cercozoa; c__Filosa-Imbricatea	0.872928	0.0123426	30.1109	21.5054	Cercozoa	Unknown	Unknown nutrition
ASV0758	CAGTAGCGTATATTAAAGTTGTTGCAGTTAAAAAGCTCGTAGTTGGATTTCTGACACGATGTTTCTGACCCGCCTAATATTTAGGTGCTGTGCCGGATAACATCTGTCATCTTTTCAGAAAACCTTTCTACCATTCATTTGGTCGGATTGGCGATCTGGAACTTTTACTTTGAAAAAATTAGAGTGTTCAAAGCAGGCTTGCGCTATGAATACATTAGCATGGAATAATAACTTAGGGCTTTGGTTCTATTTTGTTGGTTTCTAGGATCGAAGCAATGATTGATAGGGATAGTTGGGGGT	300	k__Eukaryota; s__Rhizaria; d__Cercozoa; c__Filosa-Imbricatea	0.818759	0.00400094	30.1149	7.52688	Cercozoa	Unknown	Unknown nutrition
ASV0759	CAGTAGCGTATATTAAAGTTGTTGCAGTTAAAAAGCTCGTAGTTGGATTTCTGGCTTGACAGCTCTGATCCGCCCTTAGTGGTGAGTGTCGGTAGTCTGTCTGCCATCCTTCCACAGCGCAACTCTACCATTCATTTGGACGGATTTGCAATGTGGAACTTTTACTTTGAAAAAATTAGAGTGTTCAAAGCAGGCTTGCGCACATGAATACATTAGCATGGAATAATAATTTAGGACTTCGGTTTCTATTTTGTTGGTTTTCAGTACCGAAGTAATGATTGATAGGGATAGTTGGGGGTG	300	k__Eukaryota; s__Rhizaria; d__Cercozoa; c__Filosa-Imbricatea	0.827354	0.00214273	30.1171	6.45161	Cercozoa	Unknown	Unknown nutrition
ASV0760	CAGTAGCGTATATTAAAGTTGTTGCAGTTAAAAAGCTCGTAGTTGGATTTCTGGTACGACAGAGCTGACCCGCCTGGTTAACCCAGTGTGTGCGTCGGTTTCGGTCTACCATCCTTTTGGAAAGCGTTTCTACCCTTCACTGGGCCGGACTCGTGCTCCAAATCTTTTACTTTGAAGAAATTAGAGTGTTCAAAGCAGGCTCGCGCTTGAATACATTAGCATGGAATAATAATTTAGGATTTAACCTTCCTATTTTGTTGGTTTTTAGGAGTTAAATAATGATTGATAGGGATAGTTGGG	300	k__Eukaryota; s__Rhizaria; d__Cercozoa; c__Filosa-Imbricatea	0.801747	0.00181141	30.1189	3.22581	Cercozoa	Unknown	Unknown nutrition
ASV0761	CAGTAGCGTATATTAAAGTTGTTGCAGTTAAAAAGCTCGTAGTTGGATTTCTGGCAAGGCAAAGCTAACCTCGTACCTAGTATGTAGTGTTGGACTTTGTCTGCCATCCTTCCAGAGAATGACATTACCATTCACTTGGCCTCTGTCACAATCTGGAACTTTTACTTTGAAAAAATTAGAGTGTTCAAAGCAGGCATATCGCTGTGAATACATTAGCATGGAATAATAATCTAGGACTTGTGTTCTATTTTGTTGGTTCAATAGACGGAAGTAATGATTGATAGGGATAGTTGGGGGTGC	300	k__Eukaryota; s__Rhizaria; d__Cercozoa; c__Filosa-Imbricatea	0.74859	0.0102241	30.1291	20.4301	Cercozoa	Unknown	Unknown nutrition
ASV0762	CAGTAGCGTATATTAAAGTTGTTGCAGTTAAAAAGCTCGTAGTTGGATTTCTGGCTTGATAGCGCTGATCCGCCCTAGTGGTGAGTGTCGGTTGTCTATCTGCCATCCTTCCACAGCGCCTTTCTACCCTTCATTGGGACGGACTGGCAATGTGGAACTTTTACTTTGAAAAAATTAGAGTGTTCAAAGCAGGCTTGCGCTATGAATACATTAGCATGGAATAATAATTTAGGACTTTGGTTCTATTTTGTTGGTTTTCAGGACCGAAGTAATGATTGATAGGGATAGTTGGGGGTGCTA	300	k__Eukaryota; s__Rhizaria; d__Cercozoa; c__Filosa-Imbricatea	0.854821	0.00168258	30.1308	4.30108	Cercozoa	Unknown	Unknown nutrition
ASV0763	CAGTAGCGTATATTAAAGTTGTTGCAGTTAAAAAGCTCGTAGTTGGATTTCTGGTGTGATGCGACTGACCGGCAGTGCTTACATTGTCTGTGTCGGTCCGCATCTGCCATCCTTTCAGAAAACCTTTCTACCCTTCATTGGGCGGGATTGGCGATCTGGAACTTTTACTTTGAAAAAATTAGAGTGTTCAAAGCAGGCTATTGCCATTGAATACATTAGCATGGAATAATAATTTAGGACTTCGGTTCTATTTTGTTGGTTTCTAGGACTTAAGTAATGATTGATAGGGATAGTTGGGGG	300	k__Eukaryota; s__Rhizaria; d__Cercozoa; c__Filosa-Imbricatea	0.771765	0.00401601	30.1348	9.67742	Cercozoa	Unknown	Unknown nutrition
ASV0764	CAGTAGCGTATATTAAAGTTGTTGCAGTTAAAAAGCTCGTAGTTGGATTTCTGGCATGGCAAAGCTAGCCTGGCTCTCAGAGTCTCGTGCTGGAATTTGTCTGCCATCCTTCCAGAGAACGATAATACCATTCACTTGGCCGTTGTTGCAATCTGGAACTTTTACTTTGAAAAAATTAGAGTGTTCAAAGCAGGCGTTACGCTATGAATACATTAGCATGGAATAATAATTTAGGACTTTGGTTCTATTTTGTTGGTTCTAGGACCGAAGTAATGATTGATAGGGATAGTTGGGGGTGCT	300	k__Eukaryota; s__Rhizaria; d__Cercozoa; c__Filosa-Imbricatea	0.878776	0.0193359	30.1541	33.3333	Cercozoa	Unknown	Unknown nutrition
ASV0765	CAGTAGCGTATATTAAAGTTGTTGCAGTTAAAAAGCTCGTAGTTGGATTTCTGGCAAGGCGGATCCGATCCGGTACTTAGTGCTGAGTGTTGGTGTTCGTCTGCCATCCTTCCAGAGACCCACAGTTCAGTTCGTTCTGTTGCTGTAGTGATCTGGGACATTTACTTTGAAAAAATTAGAGTGTTCAAAGCAGGCGATTTCGCTATGAATACATTAGCATGGAATAATAATTTAGGACTTTCGTTCTATTTTGTTGGTTTTCAGAATGAGAGTAATGATTGATAGGGATAGTTGGGGGTG	300	k__Eukaryota; s__Rhizaria; d__Cercozoa; c__Filosa-Imbricatea	0.862453	0.00762193	30.1617	13.9785	Cercozoa	Unknown	Unknown nutrition
ASV0766	CAGTAGCGTATATTAAAGTTGTTGCAGTTAAAAAGCTCGTAGTTGGATTTCTGGCATGGCGAACCCGACCCGGTTCCGAATGGTCCCGAGTGTCGGTTGTTCGCCTGCCATCCTTCCAGAAAGTGATCATACTGTTTACTCAGCCGTGGTCGCGATCTGGAACTTTTACTTTGAAAAAATTAGAGTGTTCAAAGCAAGCAATTTGTTGAATACATTAGCATGGAATAATAATTTAGGACTTTCGTTCTATTTTGTTGGTCTCTAGAATGGAAGTAATGATTGATAGGGATAGTTGGGGGT	300	k__Eukaryota; s__Rhizaria; d__Cercozoa; c__Filosa-Imbricatea	0.900933	0.00846946	30.1702	6.45161	Cercozoa	Unknown	Unknown nutrition
ASV0767	CAGTAGCGTATATTAAAGTTGTTGCAGTTAAAAAGCTCGTAGTTGGATTTCTGGTGTGGCAAGCCCGATCTGGAGCCTTTGTGTTCTACGTGTCGGTTGCTTGTCTGCCATCCTTCCAGGAAACGACAATACTGTTTATTCAGCCGTTGTCGCGCTCTGGAACATTTACTTTGAAAAAATTAGAGTGTTCAAAGCAAGCAAGTTGTTGAATACGTTAGCATGGAATAATAATTTAGGACTTCGGTTCTATTTTGTTGGTCTCTAGAACCAAAGTAATGATTGATAGGGATAGTTGGGGGT	300	k__Eukaryota; s__Rhizaria; d__Cercozoa; c__Filosa-Imbricatea	0.858552	0.0024168	30.1726	4.30108	Cercozoa	Unknown	Unknown nutrition
ASV0768	CAGTAGCGTATATTAAAGTTGTTGCAGTTAAAAAGCTCGTAGTTGGATTTCTGGTTTGACAGCGCTGATCCGCCCATAGTGGTGAGTGTCGGTTGTCCGTCTGCCATCCTTCCACAGCGCATTTCTACCTTTCACTAGGACGGATTTGCAATGTGGAACTTTTACTTTGAAAAAATTAGAGTGTTCAAAGCAGGCTTGCGCTATGAATACATTAGCATGGAATAATAATTTAGGACTTTGGTTCTATTTTGTTGGTTTTCAGATCCAAAGTAATGATTGATAGGGATAGTTGGGGGTGCT	300	k__Eukaryota; s__Rhizaria; d__Cercozoa; c__Filosa-Imbricatea	0.823878	0.0320269	30.2047	22.5806	Cercozoa	Unknown	Unknown nutrition
ASV0769	CAGTAGCGTATATTAAAGTTGTTGCAGTTAAAAAGCTCGTAGTTGGATTTCTGATATGGTGAGCTTGGCCCGCCAGCGACAGCTGTGTGTGTGCCGATGCGCGCCTGTCATCCTTCCAGATAACCTTGCGTAGCATTTATTTGTTCGCGCATGTGTAGTCTGGATCTTTTACTTTGAAAAAATTAGAGTGTTTAAAGCAGGCTTATGCCTTGAATACATTAGCATGGAATAATGATATAGGACTTCGGTTCCTATTTTGTTGGTTTCTAGGACTGAAGTAATGATTGATAGGGATAGTTG	300	k__Eukaryota; s__Rhizaria; d__Cercozoa; c__Filosa-Imbricatea	0.795663	0.00280052	30.2075	3.22581	Cercozoa	Unknown	Unknown nutrition
ASV0770	CAGTAGCGTATATTAAAGTTGTTGCAGTTAAAAAGCTCGTAGTTGGATTTCTGGTAAGATAGACCCGATCCGATATTCTAATATATCGAGTGTTGGTTGTTTATTTGCCATCCTTCCAGAGAACGATAATACTGTTAATTCAGATGTTATCGCAATCTGGGACTTTTACTTTGAAAAAATTAGAGTGTTCAAAGCAGGCGATTCGCTATGAATACATTAGCATGGAATAATAATTTAGGACTTTTGTTCTATTTTGTTGGTCTCTAGAACGAAAGTAATGATTGATAGGGATAGTTGGGG	300	k__Eukaryota; s__Rhizaria; d__Cercozoa; c__Filosa-Imbricatea	0.748037	0.004505	30.212	9.67742	Cercozoa	Unknown	Unknown nutrition
ASV0771	CAGTAGCGTATATTAAAGTTGTTGCAGTTAAAAAGCTCGTAGTTGGATTTCTGGCCTGACAGCACTGATCCGCTCCGGTTACGGTAGTGTGTTATCGGGCGCTGTCTGCCATCCTTCCTGAGAACGACTGAGTGCCCTTCATTGGGATTGCTCTCGCGATCAGGAACTTTTACTTTGAAAAAATTAGAGTGTTCAAAGCAGGCTTACGCTGTGAATACATTAGCATGGAATAATAATTTAGGACTTCGGTTCTATTTTGTTGGTTTCTAGAATTGGAGTAATGATTGATAGGGATAGTTG	300	k__Eukaryota; s__Rhizaria; d__Cercozoa; c__Filosa-Imbricatea	0.791521	0.0107693	30.2227	10.7527	Cercozoa	Unknown	Unknown nutrition
ASV0772	CAGTAGCGTATATTAAAGTTGTTGCAGTTAAAAAGCTCGTAGTTGGATTTCTGTTTCGCCGCCGTGGCCTGGTTCCGCTGAGGAACTGAGCGTCGTGGCGCGCTTAACATCCTTTCAGAGAGCCGCTGTCTGCCATTCATTTGGTGTGGCGCGTGCGCTCTGGATCAATTACTTTGAAAAAATTAGAGTGTTTAAAGCAGGCTTACGCTGTGAATACATTAGCATGGAATAATAATTTAGGACTTTGGCCCTATTTTGTTGGTTTCTAGGACTGAAGTAATGATTGATAGGGATAGTTGG	300	k__Eukaryota; s__Rhizaria; d__Cercozoa; c__Filosa-Imbricatea; o__Euglyphida	0.898985	0.00307208	30.2258	5.37634	Cercozoa	Unknown	Unknown nutrition
ASV0773	CAGTAGCGTATATTAAAGTTGTTGCAGTTAAAAAGCTCGTAGTTGGATTTCTGGCCGTCCGAGTTGGCCCGGTACCCATCATTTGGGGATTGAGAGCCAGTTTGTGTCAGCCATCCTTCCAGTGAAACGTGACTACTGCCTATTGGCGGCCGGACACGTCGACCTGGATCTTTTACTTTGAAAAAATTAGAGTGTTTCAAGCAGGCTTATGCTTTGAATACATTAGCATGGAATAATAACATAGGACTTTTGGTTCTATTTTGTTGGTTTCTAGGACTGAAGTAATGATTGATAGGGATA	300	k__Eukaryota; s__Rhizaria; d__Cercozoa; c__Filosa-Imbricatea; o__Euglyphida	0.858141	0.00851446	30.2343	13.9785	Cercozoa	Unknown	Unknown nutrition
ASV0774	CAGTAGCGTATATTAAAGTTGTTGCAGTTAAAAAGCTCGTAGTTGGATTTCTGACTGGCCCGGTTGGCCCGGTAACCTTCGGGTGCTGAGTAGCCGATTGGGCTGTGTCATCCTTCCAGAGCCGTGGGCGCCTACCGCTTCTGGCGGCCGGGCCCTACGATCTGGATCGTTTACTTTGAAAAAATTAGAGTGTTTCAAGCAGGCTTTCCGCTTTGAATACATTAGCATGGAATAATGACATAGGGCTTAGGCTTTATTTTGTTGGTTTCTAGAGCTTAAGTAATGATTGACAGGGATAGT	300	k__Eukaryota; s__Rhizaria; d__Cercozoa; c__Filosa-Imbricatea; o__Euglyphida	0.743878	0.0106613	30.245	12.9032	Cercozoa	Unknown	Unknown nutrition
ASV0775	CAGTAGCGTATATTAAAGTTGTTGCAGTTAAAAAGCTCGTAGTTGGATTTCTGGTTGACCGCGATGGCCCGGATCCTCACGGGTCTGAGTGCCGTTGCGTGTTTGCCATCCTTCCAGTAAGTTGTGCCTACCGTTCTTCGGCAGGGCGCTACGAACTGGATCTTTTACTTTGAAAAAATTAGAGTGTTTCAAGCAGGCTTACGCTTTGAATACATTAGCATGGAATAATAATATAGGACTTTGGTTCTATTTTGTTGGTTTCTAGGACTGAAGTAATGATTGATAGGGATAGTTGGGGGT	300	k__Eukaryota; s__Rhizaria; d__Cercozoa; c__Filosa-Imbricatea; o__Euglyphida	0.73577	0.00249342	30.2475	6.45161	Cercozoa	Unknown	Unknown nutrition
ASV0776	CAGTAGCGTATATTAAAGTTGTTGCAGTTAAAAAGCTCGTAGTTGGATTTCTGGTGGATCGAGTTAGCCCGGTTCTATGAACTGAGTCGTTGACATCGCATTTACCATCCTTCCAGGGAGTTGTGCCTACCGCTTTTCGGCGGCCGGGCGCTGCGATCTGGATCTTTTACTTTGAAAAAATTAGAGTGTTTCAAGCAGGCTTACGCTTTGAATACATTAGCATGGAATAATGAGATAGGGCTTCTTTCCTATTTTGTTGGTTTCTAAGAAGGAAGTAATGATTGATAGGGATAGTTGGGG	300	k__Eukaryota; s__Rhizaria; d__Cercozoa; c__Filosa-Imbricatea; o__Euglyphida	0.8169	0.00229417	30.2498	4.30108	Cercozoa	Unknown	Unknown nutrition
ASV0777	CAGTAGCGTATATTAAAGTTGTTGCAGTTAAAAAGCTCGTAGTTGGATTTCTGGCCGACCGCGTATGGTCCGACGCCCTCAGGGTGTTGTGTACCGTCGCGCGTTTGCCATCCTTCCGGAAAGCTGTGCCTACCGTCTCGCACGGAAGGGCGCTGCGATCTGGATCGTTTACTTTGAAAAAATTAGAGTGTTCCAAGCAAGCATCTGCTTGAATACATTAGCATGGAATAATAATATAGGACTTCTGTTCTATTTTGTTGGTTTCTAGAACCGAAGTAATGATTGATAGGGATCGTTGGG	300	k__Eukaryota; s__Rhizaria; d__Cercozoa; c__Filosa-Imbricatea; o__Euglyphida	0.996232	0.577902	30.8277	81.7204	Cercozoa	Unknown	Unknown nutrition
ASV0778	CAGTAGCGTATATTAAAGTTGTTGCAGTTAAAAAGCTCGTAGTTGGATTTCTGGCTGACCGCGTATGGTCCGATGCCCTCAGGGTATTGTGTACCGTCGCGCGTTTGCCATCCTTCCGGAAAGCTGTGCCTACCGTCTCGCACGGAAGGGCGCTGCGATCTGGATCGTTTACTTTGAAAAAATTAGAGTGTTCCAAGCAAGCATCTGCTTGAATACATTAGCATGGAATAATAATATAGGACTTCTGTTCTATTTTGTTGGTTTCTAGAACCGAAGTAATGATTGATAGGGATCGTTGGG	300	k__Eukaryota; s__Rhizaria; d__Cercozoa; c__Filosa-Imbricatea; o__Euglyphida	0.996021	0.210146	31.0378	51.6129	Cercozoa	Unknown	Unknown nutrition
ASV0779	CAGTAGCGTATATTAAAGTTGTTGCAGTTAAAAAGCTCGTAGTTGGATTTCTGATTGACCGAGATGGCCCGATTCCCTCTACGGGAGTTGAGTGCCGTTTTGTGTTTATCATCCTTCCAGAGAACCGTGCCTACTGCTTATGGCGGTCGGGCGTGTGTGACCTGGATCTTTTACTTTGAAAAAATTAGAGTGTTTCAAGCAGGCTTATGCTTTGAATACATTAGCATGGAATAATAACATAGGACTTTGGTTCTATTTTGTTGGTTTCTAGGACTAAAGTAATGATTGATAGGGATAGTT	300	k__Eukaryota; s__Rhizaria; d__Cercozoa; c__Filosa-Imbricatea; o__Euglyphida	0.854423	0.00412145	31.0419	6.45161	Cercozoa	Unknown	Unknown nutrition
ASV0780	CAGTAGCGTATATTAAAGTTGTTGCAGTTAAAAAGCTCGTAGTTGGATTTCTGGCTGACCGTGTATGGTCCGATGCCCTCAGGGTATTGTGTACCGTCGCGCGTTTGCCATCCTTCCGGAAAGCTGTGCCTACCGTCTCGCACGGAAGGGCGCTGCGATCTGGATCGTTTACTTTGAAAAAATTAGAGTGTTCCAAGCAAGCATCTGCTTGAATACATTAGCATGGAATAATAATATAGGACTTCTGTTCTATTTTGTTGGTTTCTAGAACCGAAGTAATGATTGATAGGGATCGTTGGG	300	k__Eukaryota; s__Rhizaria; d__Cercozoa; c__Filosa-Imbricatea; o__Euglyphida	0.994755	0.0535722	31.0955	20.4301	Cercozoa	Unknown	Unknown nutrition
ASV0781	CAGTAGCGTATATTAAAGTTGTTGCAGTTAAAAAGCTCGTAGTTGGATTTCTGGCTGACCGCGTATGGTCCGACGCCCTCAGGGTGTTGTGTACCGTCGCGCGTCTGCCATCCTTCCGGAAAGCTGTGCCTACCGTCTCGCACGGAAGGGCGCTGCGATCTGGATCGTTTACTTTGAAAAAATTAGAGTGTTCCAAGCAAGCATCTGCTTGAATACATTAGCATGGAATAATAATATAGGACTTCTGTTCTATTTTGTTGGTTTCTAGAACCGAAGTAATGATTGATAGGGATCGTTGGG	300	k__Eukaryota; s__Rhizaria; d__Cercozoa; c__Filosa-Imbricatea; o__Euglyphida	0.990512	0.00183142	31.0973	4.30108	Cercozoa	Unknown	Unknown nutrition
ASV0782	CAGTAGCGTATATTAAAGTTGTTGCAGTTAAAAAGCTCGTAGTTGGATTTCTGACTGACCGCGTATGGTCCGGTGTCCTCAGGATGCTGTGTACCGTCGCGCGTTTGTCATCCTTTCAGAAAGTGTTGCCTACCGTCTCGTATGGAAGGGCGCCGCGATCTGGATCGTTTACTTTGAAAAAATTAGAGTGTTCCAAGCAAGCTTATGCTTTGAATACATTAGCATGGAATAATAATATAGGACTTCTGTTCTATTTTGTTGGTTTTCAGAACCGAAGTAATGATTGATAGGGATAGTTGG	300	k__Eukaryota; s__Rhizaria; d__Cercozoa; c__Filosa-Imbricatea; o__Euglyphida	0.999962	0.00463235	31.102	2.15054	Cercozoa	Unknown	Unknown nutrition
ASV0783	CAGTAGCGTATATTAAAGTTGTTGCAGTTAAAAAGCTCGTAGTTGGATTTCTGGCTGACCGCGTATGGTCCGGCGCCCTCAGGGTGCTGTGTACCGTCGCGCGTTTGCCATCCTTCTGGAAAGCTGTGCCTACCGTCTCGTACGGAAGGGCGCTGCGATCCGGATCTTTTACTTTGAAAAAATTAGAGTGTTCCAAGCAAGCATCTGCTTGAATACATTAGCATGGAATAATAATATAGGACTTCTGTTCTATTTTGTTGGTTTCTAGGACCGAAGTAATGATTGATAGGGATCGTTGGG	300	k__Eukaryota; s__Rhizaria; d__Cercozoa; c__Filosa-Imbricatea; o__Euglyphida	0.999846	0.0476521	31.1496	9.67742	Cercozoa	Unknown	Unknown nutrition
ASV0784	CAGTAGCGTATATTAAAGTTGTTGCAGTTAAAAAGCTCGTAGTTGGATTTCTGGCTGACCGCGTATGGTCCGGTGTCCTCAGGATGCTGTGCACCGTCGCGCGTCTGCCATCCTTCCAGAAAGTAGTGCCTACCGGCTAGTCCGGAAGGGCGCCTCGATCTGGATCATTTACTTTGAAAAAATTAGAGTGTTCCAAGCAGGCTTATGCTTTGAATACAATAGCATGGAATAATAATATAGGACTTCCGTTCTATTTTGTTGGTTTCTAGGACTGAAGTAATGATTGATAGGGATAGTTGG	300	k__Eukaryota; s__Rhizaria; d__Cercozoa; c__Filosa-Imbricatea; o__Euglyphida	0.96057	0.0126035	31.1622	11.828	Cercozoa	Unknown	Unknown nutrition
ASV0785	CAGTAGCGTATATTAAAGTTGTTGCAGTTAAAAAGCTCGTAGTTGGATTTCTGGCAAGTCGAAGCTAGCCTGGCTCCTAGAGTCTCGTGCTGGATCTCGTCTGCCATCCTTCCAGAGATCCTCAATACCATTCACTTGGCCGTTGGGGCAATCTGGAACTTTTACTTTGAAAAAATTAGAGTGTTCAAAGCAGGCGTTACGCTATGAATACATTAGCATGGAATAATAATTTAGGACTTTGGTTCTATTTTGTTGGTTCTAGGACCGAAGTAATGATTGATAGGGATAGTTGGGGGTGCT	300	k__Eukaryota; s__Rhizaria; d__Cercozoa; c__Filosa-Imbricatea; o__Euglyphida	0.791504	0.00298176	31.1652	8.60215	Cercozoa	Unknown	Unknown nutrition
ASV0786	CAGAAGCGTATATTAATATTGTCGCGGTTAAAAAGCTCGTAGTTGGATTTCTGATTAACCGTTCTGGCCCGCAGATTTCGATTTGTGAGTGCTGGAATGTTGTTTTTCATCCTTTCAGAGAGCTAGTGTCTACCCTTTACTGGGCAGGACGCTGTGATCTGGATCATTTACTTTGAAAAAATTAGAGTGTTCAAGGCAGGCTTTTGCTATGAATACATGAGCATGGAATAATAATATAGGACTTTGGTTCTATTTTGTTGGTTTCTAGGACTGAAGTAATGATTGATAGGGATAGTTGGG	300	k__Eukaryota; s__Rhizaria; d__Cercozoa; c__Filosa-Imbricatea; o__Euglyphida; f__Cyphoderiidae; g__Cyphoderia; s__Cyphoderia_sp.	1	0.0134108	31.1786	11.828	Cercozoa	Consumer	Omnivore
ASV0787	CAGAAGCGTATATTAATATTGTCGCGGTTAAAAAGCTCGTAGTTGGATTTCTGATTAACCGTTCTGGCCCGCAGATTTCGATTTGTGAGTGCCGGAATGTTGTTTTTCATCCTTTCAGAGAGCTAGTGTCTACTCTTTACTGAGCAGGACGCTGTAATCTGGATCATTTACTTTGAAAAAATTAGAGTGTTCAAGGCAGGCTTTTGCTATGAATACATGAGCATGGAATAATAATATAGGACTTTGGTTCTATTTTGTTGGTTTCTAGGACTGAAGTAATGATTGATAGGGATAGTTGGG	300	k__Eukaryota; s__Rhizaria; d__Cercozoa; c__Filosa-Imbricatea; o__Euglyphida; f__Cyphoderiidae; g__Cyphoderia; s__Cyphoderia_sp.	1	0.0665579	31.2452	31.1828	Cercozoa	Consumer	Omnivore
ASV0788	CAGAAGCGTATATTAATATTGTCGCGGTTAAAAAGCTCGTAGTTGGATTTCTGATTAACCGTTCTGGCCCGCATGTTTCGATGTGTGAGTGCCGGAATGTTGTTTTTCATCCTTTCAGAGAGCTGCCTCTACTCTTTACTGAGAAGGAGGTATGTGATCTGGATCATTTACTTTGAAAAAATTAGAGTGTTCAAGGCAGGCTTATGCTATGAATACATGAGCATGGAATAATAATATAGGACTTCGGTTCTATTTTGTTGGTTTCTAGGACTGAAGTAATGATTGATAGGGATAGTTGGG	300	k__Eukaryota; s__Rhizaria; d__Cercozoa; c__Filosa-Imbricatea; o__Euglyphida; f__Cyphoderiidae; g__Cyphoderia; s__Cyphoderia_sp.	0.999935	0.00241146	31.2476	1.07527	Cercozoa	Consumer	Omnivore
ASV0789	CAGTAGCGTATATTAAAGTTGTTGCAGTTAAAAAGCTCGTAGTTGGATTTCTGGTTGACCACCCTGGCCCGCTCTCTTCGGGGAGTGAGTGCTGGTGTGAGTCTTCCATCCTTGTAGAGAGCCGTGCCTGCTGTTCACTCAGCTGGGCGCTGTGCGATCTACATCTTTTACTTTGAAAAAATTAGAGTGTTTAAAGCAGGCTTACGCTGTGAATACATTAGCATGGAATAATAATATAGGACTTTGGTCTTATTTTGTTGGTTCTGAGGACTGAAGTAATGATTGATAGGGATAGTTGGG	300	k__Eukaryota; s__Rhizaria; d__Cercozoa; c__Filosa-Imbricatea; o__Euglyphida; f__Euglyphida_X; g__Euglyphida_XX; s__Euglyphida_XX_sp.	0.991123	0.00242235	31.25	1.07527	Cercozoa	Unknown	Unknown nutrition
ASV0790	CAGTAGCGTATATTAAAGTTGTTGCAGTTAAAAAGCTCGTAGTTGGATTTCTGGTTGACCTTGATGGCCCGGATCCTCACGGGTCTGAGTGCCGTTGAGTGTTTGCCATCCTTCCAGTAAGTTGTGCCTACCGTTCTGCGGCAGGGCGCTCCGAACTGGATCTTTTACTTTGAAAAAATTAGAGTGTTTCAAGCAGGCTTACGCTTTGAATACATTAGCATGGAATAATAAGATAGGACTTTGGTCGTATTTTGTTGGTTTCTAGGACTGAAGTAATGATTGATAGGGATAGTTGGGGGT	300	k__Eukaryota; s__Rhizaria; d__Cercozoa; c__Filosa-Imbricatea; o__Euglyphida; f__Euglyphida_X; g__Euglyphida_XX; s__Euglyphida_XX_sp.	0.707543	0.00445495	31.2545	7.52688	Cercozoa	Unknown	Unknown nutrition
ASV0791	CAGTAGCGTATATTAAAGTTGTTGCAGTTAAAAAGCTCGTAGTTGGATTTCTGGTTGACCTCGATGGCCCGGATCCTCACGGGTCTGAGTGCCGTTGAGTGTTTGCCATCCTTCCAGTGAGTTGTGCCTACCGTTCTGCGGCAGGGCGCTACGAACTGGATCTTTTACTTTGAAAAAATTAGAGTGTTTCAAGCAGGCTTACGCTTTGAATACATTAGCATGGAATAATAATATAGGACTTTGGTTCTATTTTGTTGGTTTCTAGGACTGAAGTAATGATTGATAGGGATAGTTGGGGGT	300	k__Eukaryota; s__Rhizaria; d__Cercozoa; c__Filosa-Imbricatea; o__Euglyphida; f__Euglyphida_X; g__Euglyphida_XX; s__Euglyphida_XX_sp.	0.803734	0.00406936	31.2585	7.52688	Cercozoa	Unknown	Unknown nutrition
ASV0792	CAGTAGCGTATATTAAAGTTGTTGCAGTTAAAAAGCTCGTAGTTGGATTTCTGGCTGAACGAGATGGCCCGGTTCCTTTCTAGGAGCTGAGTGCCGTCTTTGTTTTGCCATCCTTCCAGAGAGTTGTGCCTACCGCTTCCGCGGCCGGGCGCTGCGATCTGGATCTTTTACTTTGAAAAAATTAGAGTGTTTCAAGCAAGCTTACGCTTTGAATACATTAGCATGGAATAATAATATAGGACTTTCGGTCTTATTTTGTTGGTTTCTAGGACTGAAGTAATGATTGATAGGGATAGTTGG	300	k__Eukaryota; s__Rhizaria; d__Cercozoa; c__Filosa-Imbricatea; o__Euglyphida; f__Euglyphida_X; g__Euglyphida_XX; s__Euglyphida_XX_sp.	0.973286	0.00474754	31.2633	9.67742	Cercozoa	Unknown	Unknown nutrition
ASV0793	CAGTAGCGTATATTAAAGTTGTTGCAGTTAAAAAGCTCGTAGTTGGATTTCTGGTGAACCAAGATGGCCCGGTGTCTTAATGACTACTGAGTGCCGTTTTTTTGGTTTACCATCCTTCCAGAGAGTTGTGCCTACCGCTAGTCGGCCGGGTGCTGCGATCTGGATCATTTACTTTGAAAAAATTAGAGTGTTTCAAGCAGGCTTACGCTTTGAATACATTAGCATGGAATAATAATATAGGACTTTGGTTCTATTTTGTTGGTTTCTAGGACTGAAGTAATGATTGATAGGGATAGTTGG	300	k__Eukaryota; s__Rhizaria; d__Cercozoa; c__Filosa-Imbricatea; o__Euglyphida; f__Euglyphida_X; g__Euglyphida_XX; s__Euglyphida_XX_sp.	1	0.0188904	31.2822	17.2043	Cercozoa	Unknown	Unknown nutrition
ASV0794	CAGTAGCGTATATTAAAGTTGTTGCAGTTAAAAAGCTCGTAGTTGGATTTCTGACTGACCGAGACGGCCCGGTTTCTCTTAGGAGCTGAGTGCTGTCTGTGCGTTTGTCATCCTTCCAGAAAGTTGTGCCTACCGCTTCCGCGGCCGGGCGCTGCGATCTGGATCTTTTACTTTGAAAAAATTAGAGTGTTTCAAGCAGGCTTATGCTTTGAATACATTAGCATGGAATAATAATATAGGACTTTGGTTCTATTTTGTTGGTTTCTAGGACTGAAGTAATGATTGATAGGGATAGTTGGG	300	k__Eukaryota; s__Rhizaria; d__Cercozoa; c__Filosa-Imbricatea; o__Euglyphida; f__Euglyphida_X; g__Euglyphida_XX; s__Euglyphida_XX_sp.	0.847193	0.00218186	31.2844	3.22581	Cercozoa	Unknown	Unknown nutrition
ASV0795	CAGTAGCGTATATTAAAGTTGTTGCAGTTAAAAAGCTCGTAGTTGGATTTCTGAAAGACCACGTATGGTCCGGCGCCCTCAGGGTGCTGTGTACCGTCGTGTGTTTTTCATCCTTTCAGAAAGCTACGCCTACCGTCTCGCACGGCAGGGCGCTGCGATCTGAATCGTTTACTTTGAAAAAATTAGAGTGTTCCAAGCAGGCTTACGCTTTGAATACATTAGCATGGAATAATAATATAGGACTTCTGTTCTATTTTGTTGGTTTTCAGAACCGAAGTAATGATTGATAGGGATAGTTGG	300	k__Eukaryota; s__Rhizaria; d__Cercozoa; c__Filosa-Imbricatea; o__Euglyphida; f__Ovulinatidae; g__Ovulinata; s__Ovulinata_parva	0.908111	0.00638783	31.2908	3.22581	Cercozoa	Consumer	Bacterivore
ASV0796	CAGTAGCGTATATTAAAGTTGTTGCAGTTAAAAAGCTCGTAGTTGGATTTCTGAAAGACCGCGTATGGTCCGGCGCCCCCAGGGTGCTGTGTACCGTCGTGTGTTTTTCATCCTTTCAGAAAGCTACGCCTACCGTCTCGTACGGCAGGGCGCTGCGATCTGAATCGTTTACTTTGAAAAAATTAGAGTGTTCCAAGCAAGCTTACGCTTTGAATACATTAGCATGGAATAATAATATAGGACTTCTGTTCTATTTTGTTGGTTTTCAGAACCGAAGTAATGATTGATAGGGATAGTTGG	300	k__Eukaryota; s__Rhizaria; d__Cercozoa; c__Filosa-Imbricatea; o__Euglyphida; f__Ovulinatidae; g__Ovulinata; s__Ovulinata_parva	0.93522	0.129949	31.4207	10.7527	Cercozoa	Consumer	Bacterivore
ASV0797	CAGTAGCGTATATTAAAGTTGTTGCAGTTAAAAAGCTCGTAGTTGGATTTCTGACTGACCGCGTATGGTCCGGTGTCCTCAGGATGCTGCGCACCGTCGCGCGTTTGTCATTCTTCCAGAGAGTAGTGCCGACCGGCTAGTTCGGAATGGCGCCGCGATCTGGATCATTTACTTTGAAAAAATTAGAGTGTTCCAAGCAGGCTTATGCTTTGAATACATTAGCATGGAATAATAATATAGGACTTGTGTTCTATTTTGTTGGTTTTCAGAACAAAAGTAATGATTGATAGGGATAGTTGG	300	k__Eukaryota; s__Rhizaria; d__Cercozoa; c__Filosa-Imbricatea; o__Euglyphida; f__Ovulinatidae; g__Ovulinata; s__Ovulinata_parva	0.77737	0.0126034	31.4333	2.15054	Cercozoa	Consumer	Bacterivore
ASV0798	CAGTAGCGTATATTAAAGTTGTTGCAGTTAAAAAGCTCGTAGTTGGATTTCTGAAAGACCACGCATGGTCCGGCGCCCCCAGGGTGCTGTGTACCGTCGTGTGTTTTTCATCCTTTCAGAAAGCTACGCCTACCGTCTCGTACGGCAGGGCGCTGCGATCTGAATCGTTTACTTTGAAAAAATTAGAGTGTTCCAAGCAGGCTTACGCTTTGAATACATTAGCATGGAATAATAATATAGGACTTCTGTTCTATTTTGTTGGTTTTCAGAACCGAAGTAATGATTGATAGGGATAGTTGG	300	k__Eukaryota; s__Rhizaria; d__Cercozoa; c__Filosa-Imbricatea; o__Euglyphida; f__Ovulinatidae; g__Ovulinata; s__Ovulinata_parva	0.958752	0.0145795	31.4479	10.7527	Cercozoa	Consumer	Bacterivore
ASV0799	CAGTAGCGTATATTAAAGTTGTTGCAGTTAAAAAGCTCGTAGTTGGATTTCTGGCTGACCGGGTATGGTCCGGCGTCCTCAGGGCGCTGTGTACCGTCCTGCGTTTGCCATCCTTTCAGGAAGCTGTGCCTACCGGCTCGTTCGGCAGGGCGCTGCGATCTGGATCTTTTACTTTGAAAAAATTAGAGTGTTCCAAGCAAGCTTACGCTTTGAATACATTAGCATGGAATAATAATATAGGACTTCTGTTCTATTTTGTTGGTTTCTAGGACCGAAGTAATGATTGATAGGGATAGTTGG	300	k__Eukaryota; s__Rhizaria; d__Cercozoa; c__Filosa-Imbricatea; o__Euglyphida; f__Paulinellidae; g__Paulinella	0.999995	0.0490627	31.4969	25.8065	Cercozoa	Unknown	Unknown nutrition
ASV0800	CAGTAGCGTATATTAAAGTTGTTGCAGTTAAAAAGCTCGTAGTTGGATTTCTGGCTGACCGTTGTATGGTCCGGAGCCCTCAGGGTTCTGTGTACCGTCGCGCGTTTGCCATCCTTCCGGAAAGTTGTGCCTACCGTCTTGCACGGAAGGGCGCTGCGATCTGGTTCTTTTACTTTGAAAAAATTAGAGTGTTCCAAGCAAGCATCTGCTTGAATACATTAGCATGGAATAATAATATAGGACTTCTGTTCTATTTTGTTGGTTTCTAGAACCGAAGTAATGATTGATAGGGATCGTTGG	300	k__Eukaryota; s__Rhizaria; d__Cercozoa; c__Filosa-Imbricatea; o__Euglyphida; f__Paulinellidae; g__Paulinella	0.7658	0.193552	31.6905	62.3656	Cercozoa	Unknown	Unknown nutrition
[truncated: 1,318 more rows]
