# Supplementary material for: Community dynamics of microbial eukaryotes in intertidal mudflats in the hypertidal Bay of Fundy
Source: ISME Commun. 2023 Mar 14;3:21. doi: 10.1038/s43705-023-00226-8 (PMC10014957; doi:10.1038/s43705-023-00226-8)
Supplement: Supplementary file 3 — Table S6 [file 43705_2023_226_MOESM3_ESM.xlsx]

## Sheet: Table S6
Table S6. SIMPER results showing the contributions of protist taxa to significant variations among depths or their seasonal patterns (see Table 1) in Bay of Fundy mudflats in 2019. For a given taxon, average dissimilarity/SD of dissimilarities ≥ 1 indicates consistent contribution of that taxon to the overall dissimilarity.
Taxon	Average relative abundance (%)		Average dissimilarity	Dissimilarity/SD	Contribution (%)
Grande Anse	Surface	1 cm
Ciliophora	16.95	9.85	6.08	0.67	22.32
Bacillariophyta	23.87	19.69	4.14	1.37	15.2
Dinophyceae	6.64	14.09	3.98	1.11	14.6
Cercozoa	28.02	29.34	3.89	1.17	14.27
Apicomplexa	5.32	6.48	2.27	0.97	8.34
Syndiniales	4.52	4.41	1.41	1.1	5.17
Apusomonadidae	1.67	3.8	1.22	1	4.47
Chlorophyta	4.5	4.14	1.02	1.18	3.75
Vampyrellida	2.56	1.76	0.73	1.14	2.68
Perkinsea	1.43	1.17	0.67	0.72	2.47
Amoebozoa	1.38	1.95	0.52	0.87	1.89
Other Endomyxa	0.86	0.29	0.3	0.84	1.12
MAST-9	0.24	0.71	0.25	1.28	0.9
Labyrinthulomycetes	0.83	0.89	0.22	1.05	0.82
Ichthyosporea	0.59	0.57	0.15	0.98	0.56
Other Ochrophyta	0.17	0.23	0.12	0.94	0.43
Prasinodermophyta	0.18	0.2	0.06	1.29	0.22
Choanoflagellida	0.07	0.16	0.06	0.92	0.21
Breviatea	0.06	0.11	0.05	1.27	0.18
Telonemia	0.03	0.05	0.03	0.78	0.11
Centroheliozoa	0.04	0.03	0.02	0.57	0.09
Katablepharidophyta	0.02	0.05	0.03	0.88	0.09
Cryptophyta	0.02	0	0.01	0.47	0.04
MAST-6	0	0.02	0.01	0.47	0.03
Chrompodellids	0	0	0	0.4	0.01
Discoba	0	0	0	0.27	0.01
Planomonadida	0.01	0	0	0.27	0.01
Rhodophyta	0.01	0	0	0.27	0.01
Haptophyta	0	0	0		0
Hemimastigophora	0	0	0		0
Radiolaria	0	0	0		0
Streptophyta	0	0	0	0.27	0
Grande Anse	Shallow	Deep
Dinophyceae	10.24	22.55	7.32	1.12	22.68
Ciliophora	13.52	5	4.99	0.61	15.48
Bacillariophyta	21.85	19.79	4.99	1.29	15.45
Cercozoa	28.66	32.36	4.92	1.34	15.24
Apicomplexa	5.88	3.95	2.73	0.79	8.45
Syndiniales	4.47	5.43	1.6	1.03	4.97
Apusomonadidae	2.7	2.36	1.14	1.12	3.52
Chlorophyta	4.33	3.74	1.07	1.16	3.32
Vampyrellida	2.17	0.74	0.84	1.15	2.59
Perkinsea	1.31	0.26	0.65	0.74	2.02
Amoebozoa	1.66	0.81	0.57	1.07	1.78
Labyrinthulomycetes	0.86	0.46	0.26	1.1	0.79
MAST-9	0.47	0.77	0.24	1.39	0.76
Other Endomyxa	0.58	0.23	0.23	0.76	0.73
Breviatea	0.09	0.42	0.19	0.5	0.6
Ichthyosporea	0.58	0.57	0.18	1.15	0.55
Other Ochrophyta	0.2	0.18	0.09	0.95	0.29
Choanoflagellida	0.11	0.09	0.07	0.98	0.2
Prasinodermophyta	0.19	0.14	0.06	1.26	0.2
Telonemia	0.04	0.06	0.04	1.04	0.11
Katablepharidophyta	0.04	0.03	0.02	0.87	0.07
MAST-6	0.01	0.03	0.02	0.7	0.05
Centroheliozoa	0.03	0	0.02	0.47	0.05
Cryptophyta	0.01	0	0.01	0.34	0.02
Discoba	0	0.01	0	0.4	0.01
Streptophyta	0	0.01	0	0.39	0.01
Haptophyta	0	0.01	0	0.45	0.01
Rhodophyta	0	0	0	0.31	0.01
Radiolaria	0	0	0	0.19	0.01
Chrompodellids	0	0	0	0.43	0.01
Planomonadida	0	0	0	0.19	0.01
Hemimastigophora	0	0	0		0
Pecks Cove	Surface	1 cm
Bacillariophyta	14.76	15.35	4.39	1.19	17.56
Cercozoa	42.7	40.28	4.16	1.37	16.64
Vampyrellida	11.6	4.08	4.06	0.83	16.22
Dinophyceae	7.43	13.51	3.72	1.44	14.88
Apusomonadidae	4.39	4.24	1.57	1.18	6.28
Amoebozoa	2.04	3.61	1.52	1.23	6.09
Ciliophora	4.09	4.29	1.41	0.93	5.65
Chlorophyta	4.56	4.59	0.97	1.3	3.87
Apicomplexa	2.56	3.33	0.85	1.3	3.41
Syndiniales	2.24	2.8	0.64	1.22	2.54
MAST-9	0.55	1.07	0.33	1	1.31
Ichthyosporea	0.69	0.61	0.29	1.18	1.15
Labyrinthulomycetes	1.03	1.06	0.29	1.25	1.15
Perkinsea	0.25	0.14	0.15	0.62	0.6
Other Endomyxa	0.37	0.19	0.13	1.01	0.53
Choanoflagellida	0.07	0.17	0.09	0.94	0.35
Prasinodermophyta	0.21	0.21	0.08	1.19	0.33
Centroheliozoa	0.15	0.06	0.08	0.98	0.31
Telonemia	0	0.13	0.06	0.88	0.25
Other Ochrophyta	0.09	0.09	0.05	1.35	0.18
Breviatea	0.04	0.09	0.04	1.05	0.17
Discoba	0.04	0.03	0.03	0.65	0.11
Cryptophyta	0.06	0	0.03	1.02	0.11
Katablepharidophyta	0.02	0.03	0.02	0.78	0.08
Chrompodellids	0.04	0	0.02	0.35	0.08
Streptophyta	0.03	0.01	0.02	0.57	0.07
MAST-6	0	0.02	0.01	0.52	0.04
Rhodophyta	0	0.01	0.01	0.57	0.03
Planomonadida	0	0	0		0
Hemimastigophora	0	0	0		0
Haptophyta	0	0	0		0
Radiolaria	0	0	0		0
Pecks Cove	Shallow	Deep
Cercozoa	41.56	55.95	7.78	1.51	26.42
Dinophyceae	10.29	16.74	4.72	1.15	16.03
Bacillariophyta	15.04	10.32	4.53	1.23	15.38
Vampyrellida	8.06	1.74	3.22	0.78	10.95
Apusomonadidae	4.32	0.96	1.91	1.35	6.5
Amoebozoa	2.78	0.19	1.32	1.02	4.47
Ciliophora	4.18	2.99	1.3	0.89	4.43
Syndiniales	2.51	3	1.11	0.55	3.78
Chlorophyta	4.58	3.52	1.07	1.24	3.63
Apicomplexa	2.92	2.02	0.92	1.37	3.13
Labyrinthulomycetes	1.04	0.48	0.34	1.34	1.17
MAST-9	0.79	0.57	0.24	0.94	0.82
Ichthyosporea	0.65	0.4	0.24	1.07	0.82
Perkinsea	0.2	0.14	0.13	0.63	0.43
Other Endomyxa	0.28	0.35	0.12	1.21	0.4
Prasinodermophyta	0.21	0.23	0.1	1.15	0.32
Breviatea	0.06	0.2	0.09	0.51	0.32
Choanoflagellida	0.12	0.01	0.06	0.72	0.2
Centroheliozoa	0.11	0	0.05	0.72	0.19
Telonemia	0.06	0.05	0.05	0.67	0.16
Other Ochrophyta	0.09	0.09	0.04	1.3	0.15
Discoba	0.03	0	0.02	0.45	0.06
Cryptophyta	0.03	0	0.02	0.64	0.05
Katablepharidophyta	0.02	0.01	0.01	0.62	0.05
Chrompodellids	0.02	0.01	0.01	0.33	0.05
Streptophyta	0.02	0.01	0.01	0.51	0.04
Haptophyta	0	0.02	0.01	0.36	0.03
MAST-6	0.01	0	0.01	0.48	0.02
Rhodophyta	0.01	0	0	0.36	0.01
Hemimastigophora	0	0	0	0.24	0
Planomonadida	0	0	0		0
Radiolaria	0	0	0		0
