# Supplementary material for: Community dynamics of microbial eukaryotes in intertidal mudflats in the hypertidal Bay of Fundy
Source: ISME Commun. 2023 Mar 14;3:21. doi: 10.1038/s43705-023-00226-8 (PMC10014957; doi:10.1038/s43705-023-00226-8)
Supplement: Supplementary file 4 — Table S10 [file 43705_2023_226_MOESM4_ESM.xlsx]

## Sheet: Table S8
Table S10. SIMPER results showing the contributions of protist trophic functional subgroups to significant variations among depths or their seasonal patterns (see Table S7) in Bay of Fundy mudflats in 2019. For a given trophic functional subgroup, average dissimilarity/SD of dissimilarities ≥ 1 indicates consistent contribution of that subgroup to the overall dissimilarity.
Subgroup	Average relative abundance (%)		Average dissimilarity	Dissimilarity/SD	Contribution (%)
Grande Anse	Surface	1 cm
Omnivore	14.67	8.52	5.78	0.68	24.34
Phototroph	31.35	29.63	5.27	1.44	22.19
Unknown nutrition	10.17	14.26	2.5	1.32	10.5
Unknown consumer	12.57	12.35	2.38	0.91	10.02
Invertebrate parasite	7.13	8.21	2.19	1.04	9.22
Bacterivore	4.81	8.21	1.9	1.29	7.98
Eukaryvore	13.8	13.12	1.87	1.34	7.88
Protist parasite	5.06	5.04	1.4	1.08	5.9
Mixotroph	0.15	0.6	0.3	0.56	1.25
Unknown animal parasite	0.19	0.01	0.1	0.6	0.44
Vertebrate parasite	0.1	0.03	0.05	0.81	0.21
Unknown parasite	0	0.02	0.01	0.67	0.03
Plant parasite	0	0.01	0.01	0.61	0.02
Grande Anse	Shallow	Deep
Phototroph	30.52	37.74	7.47	1.4	28.6
Omnivore	11.7	3.95	4.62	0.59	17.69
Invertebrate parasite	7.65	4.79	3.06	0.91	11.71
Unknown consumer	12.46	11.65	2.57	0.95	9.84
Unknown nutrition	12.15	15.11	2.42	1.29	9.25
Eukaryvore	13.47	14.09	2.13	1.38	8.15
Bacterivore	6.45	5.73	1.78	1.4	6.79
Protist parasite	5.05	6.29	1.66	1.08	6.34
Mixotroph	0.37	0.55	0.31	0.66	1.18
Unknown animal parasite	0.1	0.01	0.06	0.44	0.22
Vertebrate parasite	0.06	0.04	0.04	0.77	0.14
Plant parasite	0.01	0.03	0.01	0.7	0.05
Unknown parasite	0.01	0.01	0.01	0.75	0.03
Pecks Cove	Shallow	Deep
Eukaryvore	24.04	32.48	5.89	1.6	27.69
Phototroph	23.98	20.45	4.86	1.43	22.85
Unknown consumer	14.98	16.02	2.57	1.48	12.1
Bacterivore	8.35	4.97	2.38	1.45	11.19
Unknown nutrition	16.95	16.06	1.69	1.33	7.94
Omnivore	4	2.56	1.36	0.98	6.4
Protist parasite	3.56	4.37	1.12	0.57	5.27
Invertebrate parasite	3.72	2.57	1.06	1.26	5.01
Mixotroph	0.29	0.34	0.21	0.76	0.96
Plant parasite	0.01	0.12	0.05	0.81	0.25
Unknown animal parasite	0.07	0	0.03	0.36	0.15
Unknown parasite	0.02	0.04	0.02	0.89	0.11
Vertebrate parasite	0.02	0.02	0.02	0.78	0.08
